# Supplementary material for: Identification of putative promoters in 48 eukaryotic genomes on the basis of DNA free energy
Source: Sci Rep. 2018 Mar 14;8:4520. doi: 10.1038/s41598-018-22129-8 (PMC5852095; doi:10.1038/s41598-018-22129-8)
Supplement: Supplementary file 2 — Supplementary dataset [file 41598_2018_22129_MOESM2_ESM.xls]

## Sheet: Figure 1-AFE profiles TSS
Data for Figure 1: The average DNA duplex stability values of promoter regions of six systems with mapped TSS data. Free energy calculations are computed using 15 nucleotide sliding window. The free energy value is assigned to 8th nucleotide of the window. The dinucleotide step energy values corresponding to the 16 dinucleotide steps are taken from melting studies on 108 oligonucleotides. The low…
Position w.r.t TSS	S. cerevisiae	C.elegans	D. melanogaster	Zebrafish	mouse	human
-493	-18.1174	-17.5345	-18.6668	-17.0392	-19.3753	-19.5225
-492	-18.1071	-17.539	-18.6674	-17.0304	-19.3751	-19.5233
-491	-18.0998	-17.5433	-18.6711	-17.0202	-19.3769	-19.5215
-490	-18.0875	-17.5492	-18.6724	-17.0243	-19.3792	-19.5229
-489	-18.0878	-17.5527	-18.6705	-17.0249	-19.3766	-19.5217
-488	-18.0915	-17.5492	-18.6796	-17.0206	-19.3816	-19.5183
-487	-18.0818	-17.5441	-18.6925	-17.0233	-19.3852	-19.52
-486	-18.0868	-17.5461	-18.6918	-17.0281	-19.3802	-19.5236
-485	-18.084	-17.5467	-18.6887	-17.0395	-19.3762	-19.5214
-484	-18.0795	-17.5478	-18.6913	-17.0502	-19.3766	-19.5209
-483	-18.0786	-17.5419	-18.6861	-17.0457	-19.3834	-19.5247
-482	-18.0754	-17.5417	-18.6805	-17.0503	-19.3902	-19.5226
-481	-18.0862	-17.5448	-18.6833	-17.0535	-19.3944	-19.5227
-480	-18.104	-17.5357	-18.6818	-17.049	-19.3912	-19.5268
-479	-18.1176	-17.5291	-18.6801	-17.0595	-19.3899	-19.5318
-478	-18.1288	-17.53	-18.6825	-17.0586	-19.3927	-19.5327
-477	-18.1351	-17.5241	-18.6872	-17.0527	-19.3942	-19.5332
-476	-18.1457	-17.5143	-18.6862	-17.0479	-19.3954	-19.5337
-475	-18.1402	-17.5142	-18.6827	-17.0469	-19.3993	-19.5344
-474	-18.1283	-17.5154	-18.6719	-17.0483	-19.4027	-19.5366
-473	-18.1253	-17.5164	-18.6608	-17.042	-19.409	-19.5385
-472	-18.1163	-17.5134	-18.6575	-17.0376	-19.4115	-19.537
-471	-18.1154	-17.5124	-18.651	-17.0325	-19.4122	-19.5363
-470	-18.1164	-17.5118	-18.6416	-17.0342	-19.4187	-19.5361
-469	-18.1067	-17.5124	-18.6343	-17.0425	-19.4193	-19.5376
-468	-18.1024	-17.5146	-18.6271	-17.0421	-19.415	-19.5424
-467	-18.0911	-17.5126	-18.6183	-17.044	-19.414	-19.5425
-466	-18.0905	-17.5141	-18.6133	-17.0405	-19.4197	-19.5427
-465	-18.0933	-17.5153	-18.6081	-17.0307	-19.4222	-19.54
-464	-18.0916	-17.5113	-18.597	-17.0364	-19.4234	-19.5421
-463	-18.0916	-17.5166	-18.586	-17.0431	-19.4245	-19.5479
-462	-18.0961	-17.5248	-18.574	-17.0426	-19.4222	-19.552
-461	-18.106	-17.5291	-18.5688	-17.0515	-19.4207	-19.5589
-460	-18.1106	-17.5331	-18.5708	-17.0587	-19.4189	-19.5618
-459	-18.1187	-17.5389	-18.5684	-17.0747	-19.4205	-19.5595
-458	-18.1131	-17.5383	-18.5583	-17.0931	-19.4308	-19.5603
-457	-18.1075	-17.5388	-18.5598	-17.0942	-19.4332	-19.5618
-456	-18.1055	-17.5354	-18.562	-17.0954	-19.4275	-19.5669
-455	-18.1147	-17.539	-18.5717	-17.0933	-19.4277	-19.5685
-454	-18.1091	-17.5431	-18.5747	-17.0984	-19.4369	-19.5675
-453	-18.0988	-17.5456	-18.5744	-17.0995	-19.4443	-19.5669
-452	-18.0937	-17.5525	-18.5745	-17.1054	-19.4446	-19.5636
-451	-18.0907	-17.5538	-18.5813	-17.1116	-19.4471	-19.5693
-450	-18.0903	-17.5484	-18.5826	-17.1079	-19.4456	-19.5754
-449	-18.0818	-17.5449	-18.5784	-17.0984	-19.4455	-19.5788
-448	-18.063	-17.5414	-18.5825	-17.0956	-19.4436	-19.583
-447	-18.0555	-17.5368	-18.5832	-17.0832	-19.4423	-19.5844
-446	-18.0617	-17.5378	-18.5769	-17.0814	-19.4512	-19.5851
-445	-18.0545	-17.5322	-18.5717	-17.0817	-19.4554	-19.59
-444	-18.0569	-17.5289	-18.5733	-17.0681	-19.4578	-19.5955
-443	-18.0566	-17.5276	-18.5688	-17.0541	-19.4648	-19.5995
-442	-18.0623	-17.5266	-18.5624	-17.0477	-19.468	-19.6041
-441	-18.0702	-17.519	-18.5519	-17.0506	-19.4699	-19.6038
-440	-18.0809	-17.5075	-18.549	-17.0485	-19.4702	-19.6002
-439	-18.094	-17.502	-18.5432	-17.0496	-19.4667	-19.6023
-438	-18.1002	-17.4954	-18.5306	-17.0506	-19.467	-19.6039
-437	-18.1056	-17.4951	-18.5236	-17.0464	-19.4744	-19.601
-436	-18.1146	-17.499	-18.526	-17.0484	-19.4784	-19.5978
-435	-18.1324	-17.4999	-18.5287	-17.0611	-19.4758	-19.5975
-434	-18.1532	-17.5036	-18.5219	-17.0565	-19.4826	-19.5954
-433	-18.1527	-17.5059	-18.5176	-17.0478	-19.4902	-19.5963
-432	-18.1528	-17.5009	-18.5216	-17.0412	-19.4853	-19.5985
-431	-18.1635	-17.5031	-18.5231	-17.0283	-19.4831	-19.5956
-430	-18.1691	-17.5082	-18.5243	-17.0283	-19.4797	-19.5977
-429	-18.1719	-17.5088	-18.5237	-17.0397	-19.48	-19.6001
-428	-18.168	-17.5105	-18.5228	-17.0435	-19.4862	-19.5951
-427	-18.1605	-17.5136	-18.525	-17.0493	-19.489	-19.5974
-426	-18.1545	-17.518	-18.5209	-17.0473	-19.491	-19.6066
-425	-18.1557	-17.5206	-18.5153	-17.0426	-19.4936	-19.6153
-424	-18.1586	-17.5213	-18.5204	-17.0366	-19.498	-19.6242
-423	-18.1571	-17.5228	-18.5203	-17.0402	-19.497	-19.6272
-422	-18.1553	-17.5234	-18.5148	-17.0459	-19.4986	-19.6283
-421	-18.1432	-17.521	-18.5092	-17.0437	-19.5089	-19.6303
-420	-18.1288	-17.5166	-18.5124	-17.0517	-19.5119	-19.6324
-419	-18.1229	-17.514	-18.5151	-17.0678	-19.5135	-19.6325
-418	-18.1126	-17.5186	-18.5116	-17.0748	-19.517	-19.6332
-417	-18.1054	-17.5193	-18.509	-17.079	-19.5177	-19.6364
-416	-18.0955	-17.5129	-18.4982	-17.0764	-19.5212	-19.6376
-415	-18.0893	-17.5118	-18.495	-17.0711	-19.5205	-19.6381
-414	-18.0838	-17.511	-18.494	-17.0646	-19.5136	-19.646
-413	-18.0834	-17.5113	-18.4951	-17.0565	-19.5104	-19.6502
-412	-18.0898	-17.5141	-18.5002	-17.0537	-19.5112	-19.6481
-411	-18.0954	-17.5089	-18.5051	-17.0509	-19.5195	-19.6419
-410	-18.0954	-17.5051	-18.5029	-17.0498	-19.5227	-19.6388
-409	-18.0973	-17.5022	-18.495	-17.041	-19.5226	-19.6442
-408	-18.0896	-17.5016	-18.4877	-17.044	-19.5271	-19.6459
-407	-18.0778	-17.5014	-18.4835	-17.0479	-19.5298	-19.6429
-406	-18.0725	-17.5	-18.4779	-17.042	-19.5322	-19.6397
-405	-18.0841	-17.5008	-18.4793	-17.0371	-19.5338	-19.6385
-404	-18.0914	-17.4994	-18.4744	-17.0245	-19.5348	-19.6414
-403	-18.0922	-17.4989	-18.4733	-17.02	-19.5388	-19.6449
-402	-18.1047	-17.504	-18.479	-17.0295	-19.5399	-19.6414
-401	-18.1057	-17.5065	-18.4789	-17.0348	-19.5417	-19.6403
-400	-18.0998	-17.5052	-18.4779	-17.0365	-19.5502	-19.638
-399	-18.0885	-17.5001	-18.4672	-17.033	-19.5607	-19.6383
-398	-18.0854	-17.4979	-18.4505	-17.0296	-19.5601	-19.6421
-397	-18.0763	-17.5021	-18.4451	-17.031	-19.5525	-19.6497
-396	-18.0635	-17.5071	-18.4384	-17.0308	-19.5525	-19.6512
-395	-18.0625	-17.512	-18.4354	-17.0262	-19.5567	-19.6512
-394	-18.0673	-17.5116	-18.441	-17.0162	-19.559	-19.6532
-393	-18.0871	-17.5121	-18.4423	-17.0115	-19.5607	-19.6527
-392	-18.0978	-17.5146	-18.4416	-17.0016	-19.5604	-19.6555
-391	-18.0796	-17.5152	-18.4304	-16.9816	-19.5598	-19.6601
-390	-18.0673	-17.5158	-18.4276	-16.9772	-19.5669	-19.6628
-389	-18.0704	-17.5162	-18.424	-16.9775	-19.574	-19.6623
-388	-18.0637	-17.5212	-18.4184	-16.9708	-19.5801	-19.6637
-387	-18.0675	-17.5199	-18.412	-16.9717	-19.5851	-19.6666
-386	-18.075	-17.5233	-18.3982	-16.9695	-19.5856	-19.669
-385	-18.0738	-17.5293	-18.3976	-16.9648	-19.5795	-19.668
-384	-18.0656	-17.5301	-18.4062	-16.9592	-19.5825	-19.6668
-383	-18.057	-17.5272	-18.4071	-16.9516	-19.591	-19.666
-382	-18.0583	-17.5222	-18.4174	-16.9534	-19.5863	-19.6669
-381	-18.0666	-17.5192	-18.4235	-16.9637	-19.5795	-19.6651
-380	-18.0694	-17.5157	-18.4148	-16.9739	-19.5808	-19.6694
-379	-18.0602	-17.5116	-18.4155	-16.9799	-19.5851	-19.6749
-378	-18.0603	-17.5065	-18.416	-16.9889	-19.5882	-19.6756
-377	-18.0661	-17.5036	-18.4119	-17.0028	-19.5933	-19.6734
-376	-18.0573	-17.5039	-18.4105	-17.0178	-19.5947	-19.6713
-375	-18.0518	-17.4963	-18.4037	-17.0131	-19.5949	-19.6743
-374	-18.0543	-17.4901	-18.403	-17.0055	-19.5981	-19.6813
-373	-18.0553	-17.4899	-18.4165	-16.9917	-19.6021	-19.6843
-372	-18.0647	-17.4894	-18.4271	-16.982	-19.6055	-19.6878
-371	-18.0752	-17.4882	-18.4281	-16.9753	-19.6117	-19.6919
-370	-18.0721	-17.4864	-18.4315	-16.9792	-19.6195	-19.6909
-369	-18.0787	-17.4885	-18.4305	-16.9917	-19.6203	-19.6899
-368	-18.0766	-17.4968	-18.4218	-16.996	-19.6296	-19.6929
-367	-18.0609	-17.5045	-18.417	-17.0045	-19.6402	-19.698
-366	-18.0502	-17.511	-18.4206	-16.998	-19.6415	-19.6946
-365	-18.0438	-17.5118	-18.4125	-16.9899	-19.6415	-19.6945
-364	-18.033	-17.5177	-18.4042	-16.9938	-19.6395	-19.6978
-363	-18.0297	-17.5182	-18.4091	-16.9983	-19.6324	-19.7004
-362	-18.0435	-17.5159	-18.4107	-16.9896	-19.6269	-19.7036
-361	-18.0429	-17.5234	-18.4142	-16.9884	-19.6274	-19.7037
-360	-18.0432	-17.5293	-18.4145	-16.9937	-19.6251	-19.7012
-359	-18.0434	-17.5339	-18.4005	-17.0033	-19.6185	-19.7053
-358	-18.041	-17.5343	-18.4015	-17.0128	-19.6177	-19.7058
-357	-18.0369	-17.5296	-18.4014	-17.0234	-19.616	-19.7034
-356	-18.0416	-17.5364	-18.3903	-17.0343	-19.6091	-19.7064
-355	-18.0415	-17.5384	-18.387	-17.0291	-19.6097	-19.7092
-354	-18.0522	-17.5284	-18.3841	-17.0207	-19.6168	-19.7071
-353	-18.0541	-17.519	-18.3802	-17.0076	-19.6185	-19.7052
-352	-18.0537	-17.5174	-18.3798	-17.0108	-19.6201	-19.7055
-351	-18.0642	-17.5213	-18.3803	-17.0248	-19.6219	-19.7052
-350	-18.0749	-17.52	-18.3796	-17.025	-19.6306	-19.7049
-349	-18.0896	-17.5217	-18.3675	-17.0187	-19.641	-19.7019
-348	-18.0943	-17.5218	-18.3578	-17.0211	-19.6438	-19.7026
-347	-18.0896	-17.5186	-18.3543	-17.0241	-19.6378	-19.7056
-346	-18.0824	-17.5084	-18.3494	-17.0264	-19.6395	-19.7059
-345	-18.0741	-17.5008	-18.3408	-17.0256	-19.6516	-19.7043
-344	-18.059	-17.5022	-18.3307	-17.0224	-19.6575	-19.7048
-343	-18.0504	-17.5095	-18.3294	-17.022	-19.6611	-19.7093
-342	-18.0457	-17.5073	-18.3309	-17.012	-19.6601	-19.7109
-341	-18.0501	-17.501	-18.3262	-17.0135	-19.6583	-19.7079
-340	-18.0479	-17.503	-18.3279	-17.0182	-19.6544	-19.7098
-339	-18.0485	-17.5122	-18.3282	-17.0264	-19.655	-19.7117
-338	-18.0418	-17.5159	-18.3232	-17.0254	-19.6574	-19.715
-337	-18.0376	-17.5191	-18.3209	-17.0061	-19.6551	-19.7174
-336	-18.0357	-17.5174	-18.3159	-17.004	-19.6573	-19.7189
-335	-18.0317	-17.5127	-18.3161	-17.0112	-19.6689	-19.7237
-334	-18.0291	-17.5152	-18.3176	-17.0225	-19.6787	-19.7262
-333	-18.0273	-17.518	-18.3176	-17.0349	-19.6863	-19.7305
-332	-18.0259	-17.5256	-18.3179	-17.0422	-19.6916	-19.7313
-331	-18.0259	-17.5331	-18.322	-17.0495	-19.6924	-19.7325
-330	-18.0326	-17.5327	-18.3275	-17.045	-19.6913	-19.7359
-329	-18.0374	-17.5338	-18.3191	-17.0398	-19.6963	-19.7337
-328	-18.0521	-17.5335	-18.3099	-17.0417	-19.7057	-19.7344
-327	-18.0549	-17.5352	-18.3024	-17.0442	-19.7148	-19.7396
-326	-18.0479	-17.5385	-18.2974	-17.0491	-19.7245	-19.7416
-325	-18.0551	-17.536	-18.3002	-17.0431	-19.7321	-19.7428
-324	-18.0652	-17.5361	-18.2904	-17.0309	-19.7393	-19.7422
-323	-18.0635	-17.5393	-18.2741	-17.0284	-19.7499	-19.7409
-322	-18.0668	-17.5435	-18.2692	-17.0263	-19.7548	-19.7443
-321	-18.0668	-17.5493	-18.2631	-17.0281	-19.7536	-19.749
-320	-18.0589	-17.5513	-18.2531	-17.0168	-19.7525	-19.7525
-319	-18.0574	-17.5577	-18.2462	-17.0083	-19.7575	-19.7529
-318	-18.0629	-17.5545	-18.2346	-17.0017	-19.7571	-19.7566
-317	-18.0755	-17.5437	-18.2315	-16.9989	-19.7527	-19.7556
-316	-18.0882	-17.5389	-18.2255	-17.0133	-19.7577	-19.7554
-315	-18.0955	-17.5341	-18.2193	-17.0239	-19.7678	-19.7633
-314	-18.0818	-17.5343	-18.2193	-17.0269	-19.7779	-19.7708
-313	-18.0753	-17.5395	-18.2265	-17.0221	-19.7819	-19.7769
-312	-18.0752	-17.5408	-18.2214	-17.0147	-19.7816	-19.778
-311	-18.0596	-17.5413	-18.2098	-17.0191	-19.7872	-19.7796
-310	-18.0581	-17.5365	-18.2132	-17.0412	-19.7904	-19.7847
-309	-18.0625	-17.5282	-18.2197	-17.063	-19.7939	-19.7924
-308	-18.0614	-17.5254	-18.2191	-17.0672	-19.7988	-19.7952
-307	-18.0557	-17.5202	-18.2192	-17.0608	-19.7998	-19.7973
-306	-18.0583	-17.5153	-18.2218	-17.066	-19.804	-19.7993
-305	-18.0613	-17.5099	-18.2272	-17.0683	-19.8055	-19.8032
-304	-18.0659	-17.509	-18.2327	-17.0708	-19.8061	-19.8076
-303	-18.0644	-17.5133	-18.2335	-17.0737	-19.8127	-19.8197
-302	-18.0532	-17.5209	-18.2325	-17.0693	-19.8194	-19.8281
-301	-18.0506	-17.5217	-18.234	-17.0718	-19.8153	-19.8298
-300	-18.0592	-17.5187	-18.229	-17.0809	-19.8124	-19.8262
-299	-18.0608	-17.5143	-18.2198	-17.0945	-19.8155	-19.8248
-298	-18.0646	-17.5164	-18.2209	-17.1158	-19.8199	-19.8324
-297	-18.0711	-17.5156	-18.2209	-17.1233	-19.8229	-19.8402
-296	-18.0626	-17.5182	-18.2131	-17.1146	-19.8232	-19.8433
-295	-18.0606	-17.5198	-18.2067	-17.1135	-19.8244	-19.841
-294	-18.0579	-17.5194	-18.198	-17.1175	-19.8282	-19.8413
-293	-18.0595	-17.5227	-18.1959	-17.1257	-19.8322	-19.8405
-292	-18.0652	-17.5239	-18.1958	-17.1349	-19.839	-19.8415
-291	-18.0655	-17.5224	-18.1877	-17.1437	-19.8482	-19.8405
-290	-18.0538	-17.5243	-18.1813	-17.1555	-19.8616	-19.8423
-289	-18.0471	-17.5294	-18.1746	-17.1634	-19.8778	-19.8368
-288	-18.0393	-17.5294	-18.1645	-17.175	-19.8804	-19.8313
-287	-18.0251	-17.5307	-18.1618	-17.183	-19.8898	-19.8313
-286	-18.015	-17.5265	-18.16	-17.1852	-19.8974	-19.8391
-285	-18.0113	-17.5235	-18.1529	-17.1839	-19.8969	-19.8471
-284	-18.0066	-17.5173	-18.1421	-17.1783	-19.899	-19.8506
-283	-18.0072	-17.5143	-18.1364	-17.1831	-19.9021	-19.8507
-282	-18.0003	-17.5145	-18.1347	-17.1962	-19.9067	-19.8529
-281	-17.9866	-17.5153	-18.1327	-17.2063	-19.9119	-19.8611
-280	-17.9798	-17.5133	-18.1289	-17.2229	-19.9127	-19.8636
-279	-17.9711	-17.5142	-18.1265	-17.2299	-19.9135	-19.8693
-278	-17.958	-17.5148	-18.1246	-17.2332	-19.918	-19.8724
-277	-17.9522	-17.5148	-18.1231	-17.2374	-19.919	-19.8705
-276	-17.946	-17.5133	-18.1187	-17.2345	-19.9204	-19.8775
-275	-17.9412	-17.5105	-18.1111	-17.2321	-19.9153	-19.8846
-274	-17.9447	-17.512	-18.1027	-17.2382	-19.9192	-19.8893
-273	-17.9507	-17.519	-18.0938	-17.2381	-19.9163	-19.8956
-272	-17.9488	-17.5264	-18.089	-17.2341	-19.9195	-19.8967
-271	-17.9458	-17.5335	-18.0855	-17.2301	-19.9313	-19.8958
-270	-17.9363	-17.5375	-18.0819	-17.2321	-19.9354	-19.8967
-269	-17.9258	-17.5418	-18.0795	-17.2332	-19.9332	-19.8977
-268	-17.9299	-17.5453	-18.0851	-17.2373	-19.9392	-19.8997
-267	-17.9335	-17.5462	-18.09	-17.2408	-19.9415	-19.8981
-266	-17.9337	-17.5488	-18.0943	-17.238	-19.9433	-19.8998
-265	-17.9297	-17.5546	-18.0968	-17.2328	-19.9455	-19.9005
-264	-17.922	-17.5594	-18.0909	-17.2266	-19.9421	-19.9026
-263	-17.9191	-17.558	-18.0829	-17.2254	-19.9474	-19.907
-262	-17.9206	-17.5635	-18.0776	-17.2375	-19.9489	-19.9042
-261	-17.9102	-17.5671	-18.078	-17.2477	-19.9535	-19.9012
-260	-17.8968	-17.5619	-18.085	-17.2508	-19.9564	-19.9063
-259	-17.8905	-17.5545	-18.0945	-17.255	-19.9652	-19.9062
-258	-17.8908	-17.555	-18.0987	-17.2591	-19.9716	-19.9061
-257	-17.885	-17.5552	-18.1004	-17.2608	-19.9705	-19.9081
-256	-17.8786	-17.5585	-18.1064	-17.257	-19.9722	-19.9091
-255	-17.8726	-17.5601	-18.1106	-17.2689	-19.9799	-19.9113
-254	-17.869	-17.5585	-18.1073	-17.2723	-19.981	-19.9148
-253	-17.8649	-17.5609	-18.098	-17.2681	-19.9833	-19.9217
-252	-17.8583	-17.564	-18.0911	-17.2616	-19.991	-19.9279
-251	-17.8456	-17.559	-18.0825	-17.2714	-20.0008	-19.9307
-250	-17.8362	-17.5542	-18.0841	-17.2812	-20.0097	-19.928
-249	-17.827	-17.5566	-18.0826	-17.2868	-20.0147	-19.9322
-248	-17.8241	-17.554	-18.0811	-17.2827	-20.0222	-19.9383
-247	-17.8169	-17.5542	-18.0832	-17.2848	-20.0245	-19.9439
-246	-17.806	-17.5602	-18.0879	-17.2795	-20.0264	-19.9443
-245	-17.797	-17.5645	-18.0787	-17.2799	-20.0247	-19.9454
-244	-17.7898	-17.5632	-18.0745	-17.2849	-20.0267	-19.9485
-243	-17.786	-17.5622	-18.0796	-17.2888	-20.036	-19.9548
-242	-17.7878	-17.5571	-18.0753	-17.2986	-20.0439	-19.9575
-241	-17.7815	-17.5532	-18.0662	-17.286	-20.0438	-19.9592
-240	-17.7669	-17.5542	-18.0599	-17.2734	-20.0452	-19.9651
-239	-17.7667	-17.5557	-18.0647	-17.2728	-20.045	-19.9705
-238	-17.768	-17.5537	-18.0773	-17.2862	-20.0421	-19.9696
-237	-17.7716	-17.5534	-18.0775	-17.2913	-20.0415	-19.9705
-236	-17.7826	-17.5553	-18.0739	-17.2968	-20.0444	-19.9789
-235	-17.793	-17.562	-18.0798	-17.307	-20.051	-19.9825
-234	-17.7911	-17.5694	-18.0915	-17.3161	-20.0535	-19.9818
-233	-17.7977	-17.5728	-18.089	-17.3209	-20.059	-19.9837
-232	-17.8061	-17.5677	-18.0733	-17.3338	-20.0666	-19.987
-231	-17.8028	-17.5547	-18.0671	-17.3432	-20.0745	-19.9887
-230	-17.8057	-17.545	-18.0677	-17.3473	-20.073	-19.99
-229	-17.808	-17.5462	-18.0636	-17.3486	-20.071	-19.9902
-228	-17.8106	-17.5548	-18.0658	-17.3368	-20.0736	-19.9922
-227	-17.8087	-17.555	-18.0651	-17.3459	-20.0727	-19.9963
-226	-17.8027	-17.5464	-18.0546	-17.3644	-20.0757	-19.9987
-225	-17.7872	-17.5409	-18.0528	-17.3746	-20.0836	-19.9979
-224	-17.767	-17.5438	-18.0476	-17.3722	-20.0909	-20.0055
-223	-17.7693	-17.549	-18.0462	-17.3697	-20.0975	-20.0145
-222	-17.7652	-17.5516	-18.0421	-17.371	-20.101	-20.0157
-221	-17.7432	-17.5413	-18.0243	-17.3641	-20.1041	-20.0167
-220	-17.7299	-17.5278	-18.0032	-17.3572	-20.1078	-20.0188
-219	-17.7191	-17.5182	-17.9893	-17.3522	-20.1092	-20.018
-218	-17.7083	-17.5171	-17.9831	-17.341	-20.1156	-20.0198
-217	-17.7045	-17.5235	-17.9824	-17.3378	-20.122	-20.0228
-216	-17.6909	-17.5297	-17.9739	-17.3414	-20.1326	-20.0275
-215	-17.6858	-17.5278	-17.9689	-17.3505	-20.1359	-20.0308
-214	-17.6743	-17.5193	-17.9709	-17.3652	-20.1368	-20.0364
-213	-17.664	-17.5193	-17.9692	-17.366	-20.1476	-20.0381
-212	-17.677	-17.5288	-17.9612	-17.3502	-20.1515	-20.0366
-211	-17.6909	-17.5357	-17.9539	-17.331	-20.1556	-20.0413
-210	-17.7093	-17.5379	-17.9492	-17.3268	-20.1605	-20.0456
-209	-17.6982	-17.534	-17.9469	-17.3319	-20.1616	-20.0483
-208	-17.6859	-17.5315	-17.9471	-17.3365	-20.1675	-20.0498
-207	-17.6897	-17.5328	-17.9567	-17.3386	-20.1703	-20.0554
-206	-17.6875	-17.5369	-17.9616	-17.3399	-20.1773	-20.0646
-205	-17.6773	-17.5437	-17.9669	-17.3325	-20.1866	-20.0716
-204	-17.678	-17.5451	-17.9683	-17.3384	-20.186	-20.0727
-203	-17.6855	-17.5463	-17.965	-17.3384	-20.1836	-20.0746
-202	-17.6912	-17.5497	-17.964	-17.3445	-20.1856	-20.0792
-201	-17.6763	-17.5469	-17.9525	-17.3618	-20.1949	-20.082
-200	-17.6714	-17.5507	-17.9366	-17.3719	-20.2037	-20.0839
-199	-17.6838	-17.5525	-17.9312	-17.3773	-20.2142	-20.0854
-198	-17.672	-17.5491	-17.9377	-17.393	-20.2252	-20.0886
-197	-17.6542	-17.5456	-17.9277	-17.4167	-20.2298	-20.0926
-196	-17.6307	-17.5444	-17.9164	-17.4274	-20.2341	-20.0959
-195	-17.6209	-17.5473	-17.9101	-17.4267	-20.2412	-20.1002
-194	-17.6221	-17.5479	-17.9016	-17.4128	-20.2476	-20.112
-193	-17.6226	-17.5492	-17.8868	-17.4006	-20.2527	-20.1198
-192	-17.62	-17.5519	-17.8816	-17.3925	-20.2555	-20.125
-191	-17.6216	-17.5545	-17.8791	-17.398	-20.2551	-20.1312
-190	-17.6109	-17.5573	-17.8775	-17.3964	-20.2602	-20.1367
-189	-17.596	-17.557	-17.8738	-17.3976	-20.2723	-20.1426
-188	-17.5762	-17.5534	-17.8659	-17.3966	-20.2814	-20.1445
-187	-17.5643	-17.559	-17.8661	-17.3844	-20.2885	-20.1474
-186	-17.5576	-17.5604	-17.8652	-17.3726	-20.2945	-20.1519
-185	-17.5452	-17.5594	-17.8599	-17.3657	-20.2975	-20.158
-184	-17.5453	-17.5555	-17.8619	-17.3639	-20.3015	-20.1633
-183	-17.5451	-17.5543	-17.8698	-17.3535	-20.3073	-20.1625
-182	-17.5532	-17.5512	-17.8726	-17.3434	-20.3162	-20.1622
-181	-17.5657	-17.5547	-17.8731	-17.3404	-20.3239	-20.1651
-180	-17.5738	-17.5582	-17.872	-17.3467	-20.3276	-20.1631
-179	-17.5716	-17.5607	-17.8782	-17.3483	-20.3342	-20.1598
-178	-17.573	-17.5619	-17.8803	-17.3572	-20.3455	-20.1583
-177	-17.5719	-17.5566	-17.879	-17.3652	-20.3606	-20.1617
-176	-17.5688	-17.5562	-17.88	-17.3779	-20.372	-20.1675
-175	-17.5757	-17.5613	-17.88	-17.383	-20.3756	-20.1739
-174	-17.5864	-17.5688	-17.8828	-17.3785	-20.3778	-20.1752
-173	-17.5955	-17.5714	-17.8903	-17.3793	-20.3826	-20.1751
-172	-17.5956	-17.5702	-17.8929	-17.3781	-20.3861	-20.1765
-171	-17.5985	-17.5718	-17.8963	-17.3828	-20.3933	-20.1796
-170	-17.5977	-17.5778	-17.89	-17.3901	-20.4027	-20.1852
-169	-17.602	-17.5815	-17.8829	-17.4071	-20.4122	-20.1915
-168	-17.5974	-17.5859	-17.8819	-17.4203	-20.4189	-20.1901
-167	-17.5869	-17.5853	-17.8802	-17.4324	-20.4227	-20.1915
-166	-17.5754	-17.5886	-17.8714	-17.4508	-20.4289	-20.1998
-165	-17.5721	-17.5922	-17.8657	-17.478	-20.4337	-20.2041
-164	-17.5663	-17.591	-17.8665	-17.4921	-20.4403	-20.2071
-163	-17.5735	-17.5938	-17.873	-17.497	-20.4389	-20.2097
-162	-17.5957	-17.5991	-17.8752	-17.4857	-20.4368	-20.2114
-161	-17.5917	-17.6048	-17.8744	-17.4865	-20.4396	-20.2132
-160	-17.5868	-17.6064	-17.8741	-17.5038	-20.4451	-20.2211
-159	-17.592	-17.6054	-17.8618	-17.5209	-20.4461	-20.2306
-158	-17.5993	-17.6112	-17.849	-17.5421	-20.4565	-20.2381
-157	-17.5985	-17.6169	-17.8431	-17.5525	-20.4651	-20.2429
-156	-17.6054	-17.6214	-17.8483	-17.5506	-20.4731	-20.2457
-155	-17.6103	-17.6229	-17.8529	-17.5461	-20.4843	-20.2528
-154	-17.6245	-17.6201	-17.8481	-17.5422	-20.4924	-20.2669
-153	-17.6427	-17.6201	-17.8453	-17.5437	-20.4985	-20.2741
-152	-17.6526	-17.622	-17.8477	-17.5469	-20.5024	-20.2768
-151	-17.6567	-17.6225	-17.8438	-17.5402	-20.5104	-20.2853
-150	-17.6638	-17.6252	-17.832	-17.5474	-20.5162	-20.2927
-149	-17.6647	-17.622	-17.8173	-17.557	-20.5227	-20.2961
-148	-17.6557	-17.6165	-17.8089	-17.5761	-20.5322	-20.2981
-147	-17.6615	-17.6117	-17.8061	-17.5912	-20.545	-20.3032
-146	-17.6626	-17.6092	-17.7967	-17.5976	-20.5563	-20.3073
-145	-17.6633	-17.6111	-17.7992	-17.596	-20.5656	-20.3101
-144	-17.666	-17.6106	-17.8083	-17.5985	-20.5689	-20.3157
-143	-17.6737	-17.6081	-17.8098	-17.6068	-20.5727	-20.3222
-142	-17.673	-17.6034	-17.8009	-17.6198	-20.5765	-20.3273
-141	-17.6696	-17.6012	-17.797	-17.6309	-20.5833	-20.3287
-140	-17.6587	-17.6024	-17.7975	-17.6502	-20.5863	-20.3345
-139	-17.6562	-17.598	-17.7947	-17.665	-20.5954	-20.3393
-138	-17.6575	-17.5891	-17.7945	-17.6696	-20.6137	-20.3434
-137	-17.6625	-17.5854	-17.7926	-17.6869	-20.624	-20.3515
-136	-17.6768	-17.5815	-17.7957	-17.6942	-20.6296	-20.3602
-135	-17.6838	-17.5761	-17.7999	-17.7051	-20.6424	-20.3685
-134	-17.687	-17.5741	-17.8053	-17.7116	-20.6553	-20.3777
-133	-17.6913	-17.5704	-17.807	-17.7252	-20.6654	-20.3854
-132	-17.6998	-17.5684	-17.8098	-17.7343	-20.6731	-20.397
-131	-17.7041	-17.5648	-17.8062	-17.7433	-20.6848	-20.403
-130	-17.7127	-17.5554	-17.8049	-17.7562	-20.6988	-20.4057
-129	-17.7122	-17.5493	-17.8045	-17.7653	-20.7075	-20.411
-128	-17.7162	-17.5449	-17.8058	-17.7785	-20.7144	-20.4189
-127	-17.7397	-17.5386	-17.7973	-17.7976	-20.7164	-20.4249
-126	-17.7514	-17.5355	-17.7911	-17.8186	-20.7267	-20.4302
-125	-17.7457	-17.5303	-17.7853	-17.8389	-20.738	-20.437
-124	-17.7545	-17.5247	-17.7779	-17.8584	-20.7431	-20.4439
-123	-17.7686	-17.5167	-17.7854	-17.8746	-20.7497	-20.4448
-122	-17.7628	-17.5094	-17.7874	-17.893	-20.7575	-20.4473
-121	-17.7604	-17.5108	-17.7799	-17.9118	-20.7647	-20.4549
-120	-17.7697	-17.5022	-17.7756	-17.9301	-20.7754	-20.4577
-119	-17.7873	-17.4939	-17.7752	-17.9443	-20.7805	-20.4588
-118	-17.8075	-17.4805	-17.7724	-17.9588	-20.7852	-20.4588
-117	-17.8192	-17.4653	-17.7717	-17.9797	-20.7872	-20.4646
-116	-17.829	-17.4592	-17.7676	-17.9931	-20.7978	-20.4699
-115	-17.8503	-17.4476	-17.7644	-18.0161	-20.8129	-20.4741
-114	-17.8609	-17.436	-17.764	-18.033	-20.8247	-20.4776
-113	-17.8566	-17.4306	-17.7736	-18.0513	-20.8419	-20.4855
-112	-17.8696	-17.4209	-17.7799	-18.0669	-20.8591	-20.4916
-111	-17.9001	-17.4171	-17.7884	-18.0818	-20.871	-20.4961
-110	-17.9193	-17.4122	-17.7956	-18.0973	-20.8768	-20.4972
-109	-17.941	-17.4057	-17.7898	-18.1184	-20.8828	-20.5029
-108	-17.9703	-17.4041	-17.7863	-18.1369	-20.8915	-20.5073
-107	-17.9974	-17.3976	-17.79	-18.1578	-20.8952	-20.5095
-106	-18.0133	-17.3955	-17.7869	-18.1812	-20.8985	-20.5188
-105	-18.0216	-17.3925	-17.7849	-18.2025	-20.9087	-20.5251
-104	-18.0346	-17.3948	-17.7911	-18.2264	-20.917	-20.5298
-103	-18.0608	-17.3943	-17.7981	-18.248	-20.9275	-20.5358
-102	-18.0705	-17.3872	-17.7996	-18.2766	-20.9287	-20.5419
-101	-18.0756	-17.3883	-17.8038	-18.296	-20.9282	-20.5483
-100	-18.0859	-17.3919	-17.8038	-18.3141	-20.9409	-20.5521
-99	-18.087	-17.393	-17.8097	-18.3238	-20.9527	-20.5554
-98	-18.091	-17.3977	-17.8151	-18.3347	-20.9542	-20.5578
-97	-18.0868	-17.396	-17.8153	-18.3514	-20.9557	-20.5583
-96	-18.079	-17.3942	-17.8177	-18.371	-20.9631	-20.5629
-95	-18.0602	-17.3899	-17.822	-18.397	-20.9769	-20.5681
-94	-18.0448	-17.3833	-17.8241	-18.4193	-20.986	-20.5722
-93	-18.0278	-17.3822	-17.8238	-18.4403	-20.9957	-20.5768
-92	-18.0192	-17.3809	-17.8216	-18.4615	-21.0078	-20.5797
-91	-18.0059	-17.3769	-17.8156	-18.4866	-21.0176	-20.5838
-90	-17.9953	-17.3768	-17.8155	-18.5114	-21.0335	-20.5914
-89	-17.981	-17.3786	-17.8204	-18.5324	-21.0517	-20.5964
-88	-17.9765	-17.3805	-17.8317	-18.5495	-21.0622	-20.6008
-87	-17.9695	-17.3833	-17.8342	-18.569	-21.0751	-20.6002
-86	-17.9541	-17.3812	-17.8368	-18.6037	-21.0835	-20.6006
-85	-17.9392	-17.3724	-17.8339	-18.6391	-21.0847	-20.5991
-84	-17.909	-17.3619	-17.8312	-18.675	-21.0935	-20.5997
-83	-17.8841	-17.3529	-17.8273	-18.709	-21.1093	-20.6065
-82	-17.8709	-17.3464	-17.833	-18.7347	-21.1213	-20.6121
-81	-17.8484	-17.3489	-17.8407	-18.7481	-21.1228	-20.6161
-80	-17.8166	-17.3497	-17.8452	-18.7727	-21.1276	-20.6233
-79	-17.7901	-17.3509	-17.8526	-18.7979	-21.1419	-20.6277
-78	-17.757	-17.353	-17.8621	-18.8248	-21.1518	-20.6271
-77	-17.7318	-17.358	-17.8767	-18.8423	-21.1565	-20.6273
-76	-17.6993	-17.3575	-17.8844	-18.8561	-21.1611	-20.6266
-75	-17.658	-17.3584	-17.8884	-18.882	-21.1655	-20.6242
-74	-17.6212	-17.3577	-17.8838	-18.9164	-21.1757	-20.6257
-73	-17.5813	-17.3518	-17.8851	-18.9514	-21.1847	-20.6332
-72	-17.5425	-17.3526	-17.8962	-18.9743	-21.1911	-20.6457
-71	-17.5133	-17.3605	-17.9016	-19.0015	-21.1983	-20.6586
-70	-17.4838	-17.3666	-17.9111	-19.0309	-21.2058	-20.6685
-69	-17.4431	-17.3799	-17.9276	-19.0433	-21.2149	-20.6757
-68	-17.4011	-17.3915	-17.9324	-19.0651	-21.2245	-20.6836
-67	-17.3701	-17.3997	-17.937	-19.1076	-21.2396	-20.6871
-66	-17.3562	-17.4089	-17.9514	-19.1327	-21.2523	-20.6916
-65	-17.3461	-17.4073	-17.9639	-19.156	-21.2584	-20.6977
-64	-17.3313	-17.4028	-17.9755	-19.1877	-21.2639	-20.7071
-63	-17.3056	-17.3996	-17.985	-19.2158	-21.2755	-20.7148
-62	-17.2807	-17.395	-17.9896	-19.2523	-21.2844	-20.7221
-61	-17.2761	-17.3874	-17.9859	-19.2881	-21.293	-20.7361
-60	-17.256	-17.3868	-17.9943	-19.3117	-21.3017	-20.7493
-59	-17.2376	-17.3886	-18.0047	-19.3334	-21.3149	-20.7598
-58	-17.2342	-17.3855	-18.0036	-19.348	-21.3291	-20.7651
-57	-17.2237	-17.3752	-18.0035	-19.3625	-21.343	-20.7671
-56	-17.2295	-17.3578	-18.0021	-19.3691	-21.3538	-20.7672
-55	-17.2334	-17.3373	-17.9998	-19.3895	-21.3602	-20.768
-54	-17.2256	-17.3155	-18.0037	-19.4145	-21.3709	-20.7705
-53	-17.2345	-17.2899	-18.0031	-19.4192	-21.3894	-20.7801
-52	-17.236	-17.265	-18.0006	-19.4411	-21.4072	-20.7884
-51	-17.2268	-17.2534	-17.9976	-19.468	-21.4264	-20.798
-50	-17.2212	-17.2468	-17.9991	-19.4872	-21.4482	-20.8131
-49	-17.225	-17.2397	-17.9953	-19.5142	-21.4671	-20.8301
-48	-17.2294	-17.2305	-17.9941	-19.5351	-21.4839	-20.8423
-47	-17.2186	-17.223	-17.9991	-19.5469	-21.4987	-20.8488
-46	-17.219	-17.2122	-18.0043	-19.5678	-21.5157	-20.8534
-45	-17.2243	-17.1958	-18.0084	-19.5908	-21.5241	-20.857
-44	-17.2178	-17.1783	-18.008	-19.6094	-21.5259	-20.8619
-43	-17.2127	-17.1636	-17.9994	-19.6188	-21.53	-20.872
-42	-17.2045	-17.1548	-18.0019	-19.6268	-21.5328	-20.8743
-41	-17.2078	-17.1471	-18.0113	-19.6304	-21.5324	-20.8712
-40	-17.2142	-17.1486	-18.0247	-19.6219	-21.5231	-20.8711
-39	-17.2025	-17.153	-18.0316	-19.6002	-21.4954	-20.8658
-38	-17.1901	-17.1574	-18.0227	-19.5573	-21.4594	-20.8508
-37	-17.1827	-17.1465	-18.0149	-19.4971	-21.4091	-20.8161
-36	-17.1774	-17.1199	-18.0007	-19.415	-21.3321	-20.7565
-35	-17.1698	-17.0915	-17.9816	-19.3214	-21.2362	-20.6763
-34	-17.1584	-17.0625	-17.9618	-19.2231	-21.1374	-20.582
-33	-17.1541	-17.0298	-17.9443	-19.1287	-21.0349	-20.4809
-32	-17.1514	-16.9974	-17.9253	-19.0411	-20.9358	-20.398
-31	-17.133	-16.9717	-17.9023	-18.9696	-20.8583	-20.3519
-30	-17.1229	-16.9519	-17.8884	-18.9262	-20.8152	-20.3385
-29	-17.1228	-16.9332	-17.892	-18.9018	-20.8032	-20.3449
-28	-17.1175	-16.9148	-17.8874	-18.8821	-20.8138	-20.3685
-27	-17.1078	-16.8931	-17.879	-18.8805	-20.8362	-20.3928
-26	-17.103	-16.8562	-17.8609	-18.9017	-20.8715	-20.4135
-25	-17.1086	-16.8045	-17.857	-18.9454	-20.9171	-20.4334
-24	-17.1033	-16.7356	-17.8703	-19.0101	-20.9676	-20.4544
-23	-17.0982	-16.6614	-17.8807	-19.0859	-21.0268	-20.4927
-22	-17.1002	-16.6002	-17.8999	-19.1903	-21.1114	-20.5533
-21	-17.0938	-16.5493	-17.9352	-19.2945	-21.2103	-20.6325
-20	-17.0764	-16.5135	-17.9668	-19.407	-21.3175	-20.7284
-19	-17.0692	-16.4939	-17.9947	-19.5195	-21.4269	-20.8361
-18	-17.0729	-16.4824	-18.0192	-19.611	-21.5371	-20.9302
-17	-17.1003	-16.4727	-18.0476	-19.6776	-21.6324	-20.9784
-16	-17.1409	-16.4477	-18.0799	-19.7238	-21.6906	-20.9817
-15	-17.1699	-16.4123	-18.1109	-19.7531	-21.7127	-20.9589
-14	-17.1895	-16.3576	-18.1407	-19.7776	-21.706	-20.929
-13	-17.2223	-16.2904	-18.1673	-19.7868	-21.6864	-20.8996
-12	-17.2541	-16.2201	-18.1843	-19.7675	-21.6627	-20.8595
-11	-17.276	-16.1589	-18.1898	-19.7343	-21.6321	-20.8231
-10	-17.309	-16.1589	-18.2064	-19.6889	-21.6048	-20.7933
-9	-17.3538	-16.3273	-18.2713	-19.6289	-21.602	-20.7616
-8	-17.3903	-16.4819	-18.2739	-19.5184	-21.6238	-20.7586
-7	-17.4294	-16.6222	-18.2851	-19.4405	-21.5708	-20.6262
-6	-17.4909	-16.841	-18.4244	-19.3625	-21.498	-20.398
-5	-17.5384	-16.9227	-18.5097	-19.2869	-21.3566	-20.195
-4	-17.5682	-16.9728	-18.5279	-19.2232	-21.2201	-20.0109
-3	-17.6022	-17.0452	-18.5627	-19.1746	-21.1235	-19.9
-2	-17.6268	-17.1489	-18.5826	-19.1314	-21.052	-19.8267
-1	-17.6577	-17.2769	-18.5873	-19.1027	-21.0014	-19.7948
0	-17.6975	-17.4281	-18.5887	-19.0801	-20.9693	-19.7753
1	-17.7273	-17.5977	-18.6057	-19.0565	-20.9486	-19.7675
2	-17.7546	-17.7907	-18.6671	-19.0414	-20.9307	-19.778
3	-17.781	-17.9988	-18.6969	-19.0461	-20.9245	-19.7875
4	-17.8078	-18.1673	-18.733	-19.0713	-20.9255	-19.8013
5	-17.8262	-18.1699	-18.74	-19.1135	-20.9099	-19.8195
6	-17.8433	-18.1839	-18.7746	-19.1964	-20.8682	-19.8159
7	-17.8581	-18.2007	-18.7923	-19.2643	-20.9142	-19.945
8	-17.8671	-18.1312	-18.6981	-19.3334	-20.9801	-20.1665
9	-17.8767	-18.1903	-18.6635	-19.4013	-21.1205	-20.357
10	-17.8941	-18.2747	-18.693	-19.4599	-21.2481	-20.5326
11	-17.8941	-18.3375	-18.7056	-19.5088	-21.3263	-20.6552
12	-17.8781	-18.3861	-18.7343	-19.5616	-21.3812	-20.7408
13	-17.8661	-18.4291	-18.7688	-19.6043	-21.4095	-20.7847
14	-17.8681	-18.4613	-18.8072	-19.6366	-21.4337	-20.8206
15	-17.8505	-18.4897	-18.8347	-19.6704	-21.4528	-20.8473
16	-17.8268	-18.5041	-18.8273	-19.711	-21.4653	-20.8624
17	-17.8102	-18.5053	-18.8513	-19.7325	-21.4735	-20.8739
18	-17.7958	-18.5034	-18.848	-19.7413	-21.4701	-20.8763
19	-17.7741	-18.5092	-18.8341	-19.7582	-21.4635	-20.8755
20	-17.7503	-18.5124	-18.8517	-19.7742	-21.454	-20.8736
21	-17.728	-18.5227	-18.8675	-19.776	-21.4381	-20.8799
22	-17.709	-18.5321	-18.8726	-19.7669	-21.4257	-20.8837
23	-17.6893	-18.5414	-18.8661	-19.759	-21.4044	-20.8841
24	-17.6716	-18.5542	-18.8578	-19.7634	-21.384	-20.8812
25	-17.659	-18.5663	-18.8581	-19.7548	-21.3724	-20.8692
26	-17.6617	-18.5701	-18.8543	-19.7401	-21.3605	-20.8647
27	-17.655	-18.5608	-18.8484	-19.7303	-21.3595	-20.8607
28	-17.6259	-18.5624	-18.8378	-19.7153	-21.3543	-20.8403
29	-17.6253	-18.5649	-18.8238	-19.6961	-21.3393	-20.8164
30	-17.6258	-18.5727	-18.8055	-19.6644	-21.3208	-20.7954
31	-17.6174	-18.5849	-18.7991	-19.6359	-21.3007	-20.7814
32	-17.6032	-18.5934	-18.7922	-19.6134	-21.2904	-20.7741
33	-17.6051	-18.6055	-18.7781	-19.5724	-21.2858	-20.7668
34	-17.6219	-18.6249	-18.7649	-19.5288	-21.2791	-20.7549
35	-17.6378	-18.6361	-18.7615	-19.4895	-21.2758	-20.7341
36	-17.6439	-18.6485	-18.7596	-19.4569	-21.2712	-20.7198
37	-17.6482	-18.6554	-18.7614	-19.421	-21.2698	-20.7174
38	-17.6503	-18.6463	-18.7663	-19.3808	-21.268	-20.7118
39	-17.6435	-18.6367	-18.7646	-19.3569	-21.2684	-20.7063
40	-17.6312	-18.6245	-18.7641	-19.3333	-21.2748	-20.7092
41	-17.6306	-18.6214	-18.7674	-19.3066	-21.2807	-20.7117
42	-17.6442	-18.6233	-18.7661	-19.2767	-21.2806	-20.7197
43	-17.6511	-18.6222	-18.7687	-19.25	-21.2892	-20.7343
44	-17.6514	-18.618	-18.7771	-19.225	-21.2959	-20.7436
45	-17.6554	-18.6166	-18.7798	-19.1939	-21.2975	-20.7429
46	-17.6601	-18.6136	-18.7888	-19.1553	-21.2893	-20.7421
47	-17.659	-18.6053	-18.8001	-19.1152	-21.2745	-20.7407
48	-17.6583	-18.5942	-18.8143	-19.0757	-21.2666	-20.7314
49	-17.6599	-18.5904	-18.8188	-19.0361	-21.2553	-20.723
50	-17.6673	-18.5765	-18.8241	-18.9842	-21.2378	-20.7114
51	-17.6753	-18.5645	-18.8372	-18.9317	-21.2217	-20.698
52	-17.688	-18.5647	-18.8436	-18.8998	-21.21	-20.6871
53	-17.7109	-18.5582	-18.8426	-18.8676	-21.1959	-20.6759
54	-17.7312	-18.5592	-18.8423	-18.8237	-21.1828	-20.6612
55	-17.7365	-18.5581	-18.8419	-18.7724	-21.1655	-20.6459
56	-17.7395	-18.546	-18.8436	-18.7303	-21.1525	-20.6349
57	-17.7346	-18.5311	-18.8429	-18.6834	-21.1355	-20.6204
58	-17.7397	-18.5121	-18.8437	-18.6463	-21.1213	-20.608
59	-17.7421	-18.4897	-18.8422	-18.6094	-21.1157	-20.5985
60	-17.7421	-18.4729	-18.8368	-18.5716	-21.116	-20.5852
61	-17.7394	-18.4606	-18.8363	-18.5463	-21.1225	-20.5806
62	-17.7327	-18.4491	-18.8396	-18.5241	-21.1257	-20.5865
63	-17.7435	-18.4376	-18.8511	-18.5057	-21.1347	-20.5903
64	-17.7536	-18.4322	-18.8458	-18.5131	-21.1447	-20.6014
65	-17.7657	-18.4218	-18.8169	-18.5263	-21.1491	-20.6074
66	-17.7657	-18.4069	-18.8188	-18.5073	-21.1474	-20.6019
67	-17.7728	-18.3963	-18.8269	-18.4841	-21.1408	-20.5883
68	-17.7907	-18.3807	-18.8398	-18.4715	-21.1341	-20.575
69	-17.8059	-18.3614	-18.8436	-18.4617	-21.1326	-20.5692
70	-17.8105	-18.3465	-18.8506	-18.4495	-21.1295	-20.5629
71	-17.8186	-18.3329	-18.8605	-18.4539	-21.1265	-20.5637
72	-17.8286	-18.3242	-18.8657	-18.4591	-21.1302	-20.5739
73	-17.8471	-18.3143	-18.8739	-18.4713	-21.1377	-20.5834
74	-17.8727	-18.3005	-18.8892	-18.4717	-21.1466	-20.5955
75	-17.9066	-18.2913	-18.899	-18.4756	-21.1494	-20.5997
76	-17.9295	-18.2812	-18.8966	-18.4894	-21.151	-20.5998
77	-17.9381	-18.2649	-18.8905	-18.4992	-21.1458	-20.5973
78	-17.947	-18.2518	-18.9078	-18.481	-21.1425	-20.591
79	-17.9603	-18.247	-18.9342	-18.4533	-21.1394	-20.5825
80	-17.9825	-18.2375	-18.94	-18.4354	-21.1382	-20.5794
81	-17.988	-18.2235	-18.9458	-18.4233	-21.1448	-20.5836
82	-17.9898	-18.2126	-18.9373	-18.4185	-21.1463	-20.5854
83	-17.9928	-18.2022	-18.9409	-18.4194	-21.1454	-20.5929
84	-17.9942	-18.1973	-18.9409	-18.4335	-21.15	-20.6026
85	-18.0094	-18.1937	-18.9382	-18.4318	-21.1579	-20.6046
86	-18.0247	-18.1822	-18.9401	-18.427	-21.1668	-20.5972
87	-18.0332	-18.173	-18.9387	-18.4196	-21.1677	-20.5888
88	-18.0456	-18.1603	-18.9419	-18.428	-21.1635	-20.5832
89	-18.0448	-18.1414	-18.9426	-18.4312	-21.1592	-20.5761
90	-18.056	-18.1243	-18.9447	-18.4126	-21.1581	-20.5643
91	-18.0794	-18.1173	-18.9492	-18.3984	-21.1529	-20.555
92	-18.0927	-18.1013	-18.9482	-18.4065	-21.1454	-20.5473
93	-18.0935	-18.0842	-18.9495	-18.4187	-21.1419	-20.55
94	-18.0925	-18.0722	-18.9483	-18.4267	-21.1398	-20.5535
95	-18.1015	-18.0572	-18.9441	-18.4352	-21.1357	-20.5566
96	-18.1024	-18.047	-18.9499	-18.4488	-21.1363	-20.5607
97	-18.1075	-18.0393	-18.9564	-18.462	-21.1358	-20.5543
98	-18.1239	-18.0217	-18.97	-18.4658	-21.1254	-20.5495
99	-18.1267	-18.0063	-18.9845	-18.4676	-21.1197	-20.5404
100	-18.124	-18.0009	-19.0039	-18.4665	-21.1089	-20.5341
101	-18.1241	-17.992	-19.0175	-18.4708	-21.0989	-20.5355
102	-18.122	-17.9871	-19.0161	-18.4701	-21.0962	-20.5318
103	-18.1278	-17.9884	-19.0217	-18.4752	-21.091	-20.5301
104	-18.1363	-17.9888	-19.0277	-18.4899	-21.08	-20.5343
105	-18.1293	-17.9811	-19.0294	-18.4972	-21.0775	-20.5406
106	-18.1347	-17.9788	-19.0311	-18.5071	-21.075	-20.5407
107	-18.1411	-17.9723	-19.0363	-18.5175	-21.0716	-20.5349
108	-18.1432	-17.9686	-19.0425	-18.5288	-21.0685	-20.529
109	-18.14	-17.9664	-19.0487	-18.5362	-21.0614	-20.5238
110	-18.1381	-17.9585	-19.0588	-18.529	-21.0534	-20.5195
111	-18.1365	-17.9496	-19.0649	-18.5187	-21.046	-20.5167
112	-18.1299	-17.9448	-19.0687	-18.5169	-21.0436	-20.5095
113	-18.1317	-17.9372	-19.0714	-18.5275	-21.036	-20.5091
114	-18.1366	-17.9288	-19.0697	-18.5378	-21.0279	-20.511
115	-18.136	-17.9283	-19.0766	-18.5355	-21.0211	-20.5084
116	-18.1332	-17.9274	-19.0932	-18.5385	-21.0144	-20.5072
117	-18.1192	-17.9229	-19.1025	-18.5348	-21.0156	-20.5087
118	-18.1005	-17.9169	-19.1109	-18.5339	-21.019	-20.5119
119	-18.0888	-17.9069	-19.1175	-18.5485	-21.0176	-20.5078
120	-18.0691	-17.9007	-19.1215	-18.5525	-21.0207	-20.506
121	-18.0624	-17.8995	-19.1341	-18.5538	-21.0252	-20.5054
122	-18.0574	-17.8911	-19.1521	-18.5609	-21.0219	-20.5068
123	-18.0446	-17.8889	-19.1685	-18.5564	-21.0194	-20.5063
124	-18.0423	-17.8911	-19.17	-18.5575	-21.0174	-20.5031
125	-18.0416	-17.8922	-19.171	-18.5566	-21.0192	-20.5002
126	-18.0463	-17.8884	-19.1786	-18.5506	-21.0251	-20.4975
127	-18.044	-17.8855	-19.186	-18.5481	-21.0248	-20.4915
128	-18.038	-17.8814	-19.1901	-18.5473	-21.0291	-20.4864
129	-18.05	-17.8727	-19.1983	-18.5574	-21.037	-20.4837
130	-18.0583	-17.8619	-19.2027	-18.5587	-21.0393	-20.4828
131	-18.055	-17.8535	-19.208	-18.5551	-21.0367	-20.4814
132	-18.0599	-17.8412	-19.2184	-18.5558	-21.037	-20.4762
133	-18.0675	-17.838	-19.2271	-18.5517	-21.0383	-20.4764
134	-18.0676	-17.8349	-19.2358	-18.543	-21.0342	-20.4827
135	-18.0557	-17.831	-19.2423	-18.5393	-21.0305	-20.4873
136	-18.0506	-17.8326	-19.2454	-18.5387	-21.0315	-20.481
137	-18.0643	-17.8355	-19.2538	-18.5456	-21.0292	-20.4775
138	-18.0704	-17.8369	-19.2609	-18.5514	-21.0254	-20.4787
139	-18.069	-17.8331	-19.2729	-18.5583	-21.0221	-20.4777
140	-18.0737	-17.833	-19.2781	-18.566	-21.0192	-20.4785
141	-18.0717	-17.8354	-19.2882	-18.5726	-21.0197	-20.4773
142	-18.0759	-17.8365	-19.2983	-18.5808	-21.0185	-20.4758
143	-18.0697	-17.8403	-19.3085	-18.5881	-21.0126	-20.4765
144	-18.0596	-17.851	-19.3179	-18.6061	-21.0094	-20.4776
145	-18.071	-17.858	-19.3284	-18.6207	-21.01	-20.4771
146	-18.0728	-17.8657	-19.3352	-18.6299	-21.008	-20.4768
147	-18.0833	-17.8687	-19.3425	-18.6226	-20.9984	-20.4761
148	-18.0956	-17.8618	-19.3564	-18.6171	-20.9957	-20.4696
149	-18.1122	-17.8558	-19.3665	-18.6207	-20.9953	-20.4625
150	-18.1109	-17.853	-19.3709	-18.6189	-20.9912	-20.4614
151	-18.1081	-17.8494	-19.3756	-18.6209	-20.9907	-20.4566
152	-18.1158	-17.8452	-19.3898	-18.6213	-20.9976	-20.4529
153	-18.127	-17.8463	-19.3991	-18.6234	-21.0024	-20.4527
154	-18.128	-17.8475	-19.3997	-18.6299	-21.0037	-20.451
155	-18.135	-17.8446	-19.3941	-18.6285	-21.0096	-20.4565
156	-18.1364	-17.8444	-19.3927	-18.6288	-21.0153	-20.4622
157	-18.1386	-17.8412	-19.3933	-18.6251	-21.0175	-20.4636
158	-18.1396	-17.8336	-19.4025	-18.6182	-21.016	-20.4631
159	-18.1453	-17.8304	-19.4019	-18.6242	-21.0098	-20.4629
160	-18.1526	-17.8241	-19.3986	-18.6252	-21.007	-20.4589
161	-18.1464	-17.8241	-19.4058	-18.6308	-21.0093	-20.4549
162	-18.1486	-17.8343	-19.4101	-18.6446	-21.0028	-20.4501
163	-18.1534	-17.8372	-19.4085	-18.6547	-20.9965	-20.4494
164	-18.1726	-17.8428	-19.4072	-18.6559	-20.9982	-20.4544
165	-18.1791	-17.8472	-19.4082	-18.6541	-20.9956	-20.4652
166	-18.1683	-17.8457	-19.4067	-18.6519	-20.9933	-20.468
167	-18.1639	-17.8405	-19.4003	-18.6555	-20.991	-20.4698
168	-18.1678	-17.84	-19.413	-18.6631	-20.9859	-20.4729
169	-18.1814	-17.838	-19.4233	-18.6599	-20.9796	-20.4668
170	-18.186	-17.8343	-19.4308	-18.6516	-20.9715	-20.4595
171	-18.1776	-17.8361	-19.4318	-18.6448	-20.9653	-20.4543
172	-18.1807	-17.8402	-19.426	-18.6274	-20.9638	-20.4492
173	-18.1886	-17.8367	-19.429	-18.6091	-20.967	-20.4462
174	-18.192	-17.8406	-19.4303	-18.6059	-20.9638	-20.4488
175	-18.1865	-17.8377	-19.4262	-18.61	-20.9683	-20.448
176	-18.1842	-17.8307	-19.4166	-18.617	-20.9804	-20.4512
177	-18.1813	-17.8368	-19.4083	-18.6066	-20.9837	-20.4518
178	-18.1758	-17.8355	-19.4179	-18.6098	-20.9856	-20.4474
179	-18.1829	-17.8274	-19.425	-18.6236	-20.9913	-20.4425
180	-18.1886	-17.8258	-19.4281	-18.6329	-20.9893	-20.4378
181	-18.1843	-17.8296	-19.4383	-18.6347	-20.9838	-20.4325
182	-18.1669	-17.8276	-19.4365	-18.6353	-20.9842	-20.4324
183	-18.1493	-17.8363	-19.4378	-18.6483	-20.9834	-20.4363
184	-18.1545	-17.8453	-19.4393	-18.665	-20.9829	-20.4414
185	-18.1608	-17.8458	-19.4432	-18.6859	-20.9828	-20.4454
186	-18.1668	-17.8448	-19.4455	-18.7066	-20.9827	-20.4506
187	-18.1663	-17.8522	-19.451	-18.7207	-20.9804	-20.4527
188	-18.1581	-17.8573	-19.4654	-18.7295	-20.9853	-20.4526
189	-18.1574	-17.8632	-19.477	-18.7336	-20.9835	-20.4596
190	-18.1488	-17.8649	-19.4874	-18.7245	-20.975	-20.4614
191	-18.134	-17.8619	-19.4989	-18.7348	-20.9733	-20.4607
192	-18.1168	-17.8649	-19.4965	-18.7474	-20.9697	-20.4652
193	-18.1034	-17.8695	-19.4965	-18.752	-20.9677	-20.4659
194	-18.0986	-17.8733	-19.503	-18.7483	-20.9643	-20.4706
195	-18.1066	-17.8775	-19.5063	-18.762	-20.9618	-20.4744
196	-18.1291	-17.8837	-19.5068	-18.7744	-20.9617	-20.4774
197	-18.1449	-17.8842	-19.5055	-18.7742	-20.9619	-20.4826
198	-18.146	-17.8816	-19.5125	-18.7698	-20.9582	-20.4866
199	-18.1449	-17.8805	-19.5144	-18.7611	-20.9608	-20.4892
200	-18.1357	-17.8807	-19.5167	-18.762	-20.962	-20.4884
201	-18.1198	-17.8772	-19.5117	-18.7715	-20.9592	-20.488
202	-18.1192	-17.8736	-19.5059	-18.7701	-20.9548	-20.4863
203	-18.1259	-17.8719	-19.5049	-18.7716	-20.9467	-20.4835
204	-18.1278	-17.8743	-19.5078	-18.7776	-20.9469	-20.4826
205	-18.1394	-17.8722	-19.5179	-18.7786	-20.946	-20.4816
206	-18.1584	-17.8648	-19.526	-18.7649	-20.9433	-20.4772
207	-18.1589	-17.8631	-19.5242	-18.7521	-20.937	-20.477
208	-18.1469	-17.8631	-19.5186	-18.7644	-20.9313	-20.4806
209	-18.1322	-17.8608	-19.5222	-18.7581	-20.9281	-20.4841
210	-18.1289	-17.8568	-19.5278	-18.7379	-20.921	-20.4836
211	-18.1313	-17.8474	-19.5352	-18.73	-20.9126	-20.4817
212	-18.1298	-17.8392	-19.5287	-18.73	-20.9083	-20.4774
213	-18.1289	-17.8357	-19.5219	-18.7258	-20.9002	-20.4745
214	-18.1359	-17.831	-19.5215	-18.7128	-20.8924	-20.4718
215	-18.1481	-17.8293	-19.532	-18.6885	-20.8884	-20.4728
216	-18.1571	-17.8346	-19.5385	-18.6887	-20.8781	-20.4741
217	-18.1532	-17.8369	-19.5407	-18.6914	-20.8739	-20.4752
218	-18.1636	-17.8387	-19.546	-18.69	-20.8644	-20.4765
219	-18.1644	-17.844	-19.5477	-18.6836	-20.8509	-20.4757
220	-18.1592	-17.849	-19.5436	-18.683	-20.8436	-20.4742
221	-18.1595	-17.8548	-19.5431	-18.6851	-20.8412	-20.4711
222	-18.1681	-17.8552	-19.5498	-18.6623	-20.8396	-20.4663
223	-18.1704	-17.8546	-19.5532	-18.6322	-20.8347	-20.4631
224	-18.163	-17.8571	-19.5583	-18.6248	-20.8305	-20.4619
225	-18.1488	-17.8612	-19.5541	-18.615	-20.826	-20.457
226	-18.1396	-17.8676	-19.5586	-18.5906	-20.8222	-20.4536
227	-18.139	-17.8732	-19.5661	-18.5789	-20.8206	-20.45
228	-18.1412	-17.8775	-19.5688	-18.58	-20.8143	-20.4471
229	-18.1516	-17.8737	-19.5661	-18.5815	-20.8066	-20.443
230	-18.1575	-17.865	-19.5614	-18.5636	-20.8068	-20.4426
231	-18.1567	-17.8636	-19.5568	-18.5424	-20.8007	-20.4382
232	-18.1527	-17.8584	-19.5471	-18.5243	-20.792	-20.4333
233	-18.1526	-17.8515	-19.5379	-18.5086	-20.7907	-20.4326
234	-18.1531	-17.8467	-19.5387	-18.4874	-20.7909	-20.4359
235	-18.1524	-17.8408	-19.5402	-18.4731	-20.7865	-20.4375
236	-18.1624	-17.8406	-19.5392	-18.4602	-20.7777	-20.4332
237	-18.1788	-17.8461	-19.532	-18.45	-20.7719	-20.4315
238	-18.1843	-17.8475	-19.5124	-18.4345	-20.7636	-20.4261
239	-18.1906	-17.8487	-19.5066	-18.4222	-20.7575	-20.427
240	-18.1966	-17.8518	-19.5113	-18.4167	-20.7518	-20.4249
241	-18.1999	-17.8468	-19.5175	-18.4033	-20.7432	-20.4205
242	-18.2112	-17.8417	-19.5213	-18.3807	-20.7363	-20.4173
243	-18.2089	-17.8437	-19.5182	-18.3559	-20.7316	-20.4137
244	-18.2054	-17.8468	-19.5115	-18.3392	-20.7226	-20.4104
245	-18.2146	-17.8414	-19.508	-18.3205	-20.7166	-20.412
246	-18.2237	-17.8406	-19.5064	-18.2964	-20.7145	-20.4142
247	-18.2287	-17.8427	-19.5072	-18.2821	-20.7103	-20.4103
248	-18.2314	-17.8408	-19.5048	-18.2757	-20.6991	-20.4035
249	-18.2399	-17.8409	-19.4977	-18.2573	-20.6872	-20.4002
250	-18.2463	-17.8391	-19.4931	-18.2513	-20.684	-20.4019
251	-18.251	-17.8254	-19.4942	-18.2611	-20.6775	-20.3966
252	-18.2589	-17.8184	-19.5006	-18.2602	-20.6673	-20.3942
253	-18.2692	-17.8173	-19.5051	-18.2446	-20.6608	-20.3878
254	-18.2694	-17.8113	-19.4993	-18.2313	-20.6569	-20.3846
255	-18.2767	-17.8118	-19.4941	-18.2146	-20.6525	-20.3844
256	-18.2782	-17.8091	-19.4929	-18.2018	-20.6476	-20.3834
257	-18.2773	-17.8042	-19.4931	-18.1932	-20.6394	-20.3812
258	-18.2719	-17.8054	-19.5012	-18.1771	-20.633	-20.3758
259	-18.2614	-17.8076	-19.5118	-18.1683	-20.6266	-20.3706
260	-18.2512	-17.8012	-19.5276	-18.1604	-20.6165	-20.3663
261	-18.2398	-17.7961	-19.5424	-18.1412	-20.6071	-20.3651
262	-18.2344	-17.7954	-19.5425	-18.1248	-20.6055	-20.3641
263	-18.2335	-17.7958	-19.549	-18.1129	-20.6079	-20.3564
264	-18.2243	-17.7942	-19.555	-18.1009	-20.6025	-20.3435
265	-18.223	-17.8003	-19.5579	-18.0819	-20.5985	-20.339
266	-18.221	-17.8044	-19.5678	-18.0602	-20.5977	-20.3366
267	-18.2101	-17.8039	-19.5744	-18.0524	-20.5901	-20.3343
268	-18.2015	-17.8012	-19.5764	-18.0452	-20.5811	-20.3333
269	-18.1948	-17.7974	-19.5712	-18.0408	-20.5689	-20.3303
270	-18.1825	-17.8075	-19.5601	-18.0398	-20.5616	-20.3301
271	-18.1776	-17.8142	-19.5548	-18.0318	-20.5649	-20.3304
272	-18.1824	-17.8078	-19.5546	-18.0288	-20.5628	-20.3279
273	-18.1912	-17.7989	-19.5509	-18.018	-20.563	-20.3183
274	-18.197	-17.8032	-19.5397	-18.0161	-20.5653	-20.3106
275	-18.204	-17.8082	-19.533	-18.0241	-20.5647	-20.3059
276	-18.2072	-17.8098	-19.5367	-18.0244	-20.5599	-20.3025
277	-18.1995	-17.8065	-19.5357	-18.0104	-20.5499	-20.3015
278	-18.2007	-17.807	-19.5377	-17.9931	-20.5471	-20.3033
279	-18.1962	-17.8016	-19.5386	-17.974	-20.548	-20.3036
280	-18.1981	-17.7924	-19.5363	-17.9672	-20.5462	-20.3003
281	-18.2042	-17.7863	-19.5318	-17.9596	-20.5411	-20.2962
282	-18.213	-17.7894	-19.5317	-17.9452	-20.5372	-20.2918
283	-18.2226	-17.7916	-19.5369	-17.9344	-20.5382	-20.2872
284	-18.2286	-17.7824	-19.5501	-17.9222	-20.534	-20.2831
285	-18.2245	-17.7736	-19.5614	-17.9169	-20.5198	-20.2809
286	-18.2113	-17.7708	-19.5611	-17.9152	-20.5114	-20.2832
287	-18.2092	-17.7756	-19.5685	-17.9135	-20.5049	-20.2861
288	-18.2091	-17.7747	-19.5723	-17.9104	-20.5011	-20.2826
289	-18.2059	-17.7679	-19.5641	-17.9117	-20.4932	-20.2766
290	-18.2105	-17.7618	-19.5681	-17.9117	-20.4866	-20.2709
291	-18.2168	-17.7593	-19.5772	-17.9215	-20.4788	-20.2719
292	-18.2152	-17.7525	-19.5688	-17.9266	-20.467	-20.2698
293	-18.2155	-17.7521	-19.5628	-17.9294	-20.4563	-20.2641
294	-18.2071	-17.761	-19.5653	-17.9255	-20.4488	-20.2601
295	-18.2001	-17.7694	-19.5717	-17.9179	-20.4471	-20.2598
296	-18.2003	-17.7689	-19.5767	-17.9181	-20.4473	-20.2608
297	-18.1872	-17.7677	-19.5817	-17.9191	-20.4395	-20.2639
298	-18.1799	-17.7703	-19.5855	-17.9184	-20.4358	-20.2627
299	-18.187	-17.769	-19.5844	-17.9177	-20.4327	-20.2569
300	-18.1962	-17.7733	-19.5865	-17.9187	-20.4275	-20.2503
301	-18.1873	-17.7755	-19.5845	-17.9198	-20.4199	-20.2492
302	-18.1846	-17.774	-19.5874	-17.916	-20.4096	-20.2516
303	-18.1913	-17.7751	-19.5939	-17.8964	-20.4021	-20.2534
304	-18.1911	-17.7851	-19.5955	-17.8835	-20.3897	-20.25
305	-18.1872	-17.7894	-19.5954	-17.8764	-20.3851	-20.2408
306	-18.1829	-17.7932	-19.6053	-17.875	-20.3824	-20.2361
307	-18.1852	-17.7973	-19.6135	-17.877	-20.3763	-20.2325
308	-18.1825	-17.7927	-19.6101	-17.8809	-20.3707	-20.2283
309	-18.1767	-17.7849	-19.6089	-17.8823	-20.3576	-20.2233
310	-18.1802	-17.7808	-19.604	-17.8944	-20.3475	-20.2177
311	-18.1938	-17.7796	-19.6026	-17.9023	-20.3464	-20.2107
312	-18.1974	-17.7735	-19.6009	-17.9017	-20.3425	-20.2045
313	-18.1864	-17.7733	-19.6044	-17.9109	-20.3412	-20.1995
314	-18.1803	-17.7691	-19.612	-17.9053	-20.3395	-20.1955
315	-18.1886	-17.7665	-19.6134	-17.9028	-20.339	-20.1878
316	-18.1869	-17.7682	-19.6098	-17.909	-20.3346	-20.1798
317	-18.1838	-17.7696	-19.6102	-17.9197	-20.3361	-20.176
318	-18.1755	-17.7598	-19.6004	-17.9249	-20.3384	-20.1782
319	-18.164	-17.7532	-19.5859	-17.927	-20.3409	-20.1779
320	-18.1697	-17.7487	-19.5788	-17.9325	-20.3428	-20.1755
321	-18.1602	-17.7506	-19.5734	-17.9448	-20.3396	-20.1783
322	-18.1495	-17.7498	-19.5733	-17.9438	-20.3363	-20.1753
323	-18.1539	-17.7442	-19.5736	-17.9504	-20.3393	-20.1695
324	-18.1576	-17.7428	-19.5782	-17.9448	-20.3337	-20.1676
325	-18.1561	-17.7443	-19.579	-17.9379	-20.3296	-20.168
326	-18.1521	-17.7463	-19.5787	-17.9398	-20.3223	-20.1678
327	-18.1635	-17.7509	-19.5773	-17.9327	-20.3132	-20.1676
328	-18.1706	-17.754	-19.5688	-17.9376	-20.3122	-20.1635
329	-18.1672	-17.7531	-19.5605	-17.9429	-20.3069	-20.1616
330	-18.1689	-17.7559	-19.5617	-17.9395	-20.3042	-20.1627
331	-18.1617	-17.7605	-19.5621	-17.9366	-20.3022	-20.1605
332	-18.162	-17.7588	-19.5645	-17.9401	-20.3034	-20.1578
333	-18.1801	-17.7523	-19.5771	-17.9379	-20.2938	-20.1613
334	-18.1801	-17.7518	-19.581	-17.9324	-20.2843	-20.1602
335	-18.19	-17.7466	-19.582	-17.9322	-20.2815	-20.1569
336	-18.2051	-17.7441	-19.5844	-17.946	-20.2827	-20.1621
337	-18.2003	-17.7507	-19.5801	-17.9549	-20.2783	-20.1665
338	-18.1951	-17.7594	-19.5796	-17.9668	-20.2762	-20.1628
339	-18.1866	-17.7627	-19.5742	-17.9826	-20.2686	-20.1587
340	-18.194	-17.7663	-19.5711	-17.9884	-20.2694	-20.1538
341	-18.1913	-17.7672	-19.5687	-17.9862	-20.2731	-20.1546
342	-18.1895	-17.7656	-19.5713	-17.9857	-20.2667	-20.1543
343	-18.186	-17.7656	-19.5802	-17.9859	-20.2645	-20.1515
344	-18.1832	-17.7592	-19.5872	-17.9868	-20.2656	-20.1452
345	-18.1887	-17.748	-19.5878	-17.9852	-20.2631	-20.142
346	-18.1893	-17.748	-19.5894	-17.9862	-20.2534	-20.1358
347	-18.184	-17.7601	-19.5938	-17.9901	-20.2571	-20.1279
348	-18.178	-17.7669	-19.5973	-17.9925	-20.2536	-20.1297
349	-18.1662	-17.7723	-19.5975	-17.988	-20.2481	-20.129
350	-18.1693	-17.7782	-19.6	-17.9817	-20.2463	-20.1251
351	-18.1745	-17.7792	-19.6039	-17.9763	-20.2471	-20.1212
352	-18.1688	-17.7726	-19.5983	-17.9699	-20.2465	-20.117
353	-18.1745	-17.7697	-19.6059	-17.962	-20.2494	-20.114
354	-18.1736	-17.7689	-19.6109	-17.9634	-20.2472	-20.115
355	-18.1691	-17.7686	-19.6086	-17.9802	-20.2415	-20.1098
356	-18.1749	-17.7691	-19.6026	-17.9927	-20.2389	-20.1102
357	-18.1789	-17.7674	-19.5973	-18.0001	-20.2332	-20.109
358	-18.172	-17.7733	-19.594	-18.0091	-20.222	-20.1096
359	-18.1675	-17.7817	-19.5867	-18.0224	-20.2091	-20.1079
360	-18.177	-17.7845	-19.5834	-18.0204	-20.2079	-20.1068
361	-18.1755	-17.7805	-19.5706	-18.0223	-20.202	-20.1023
362	-18.1746	-17.775	-19.5599	-18.0316	-20.1993	-20.1004
363	-18.1787	-17.7686	-19.5554	-18.031	-20.1969	-20.0952
364	-18.1759	-17.7656	-19.5479	-18.0271	-20.1879	-20.0858
365	-18.1733	-17.7643	-19.5456	-18.0296	-20.1821	-20.0823
366	-18.1656	-17.7679	-19.5554	-18.038	-20.1777	-20.082
367	-18.1601	-17.7658	-19.5522	-18.0449	-20.168	-20.081
368	-18.1494	-17.763	-19.5438	-18.0435	-20.1621	-20.0754
369	-18.1464	-17.7607	-19.5414	-18.0427	-20.1587	-20.0736
370	-18.1386	-17.7673	-19.5418	-18.0492	-20.1559	-20.0716
371	-18.1342	-17.7718	-19.5437	-18.0494	-20.148	-20.0737
372	-18.1394	-17.7671	-19.5433	-18.0469	-20.1447	-20.0739
373	-18.1361	-17.7645	-19.5474	-18.0444	-20.1464	-20.0772
374	-18.1266	-17.7691	-19.5594	-18.0462	-20.1355	-20.0827
375	-18.1254	-17.7721	-19.5705	-18.0493	-20.1245	-20.0861
376	-18.1213	-17.7753	-19.576	-18.0503	-20.1193	-20.0788
377	-18.1185	-17.7782	-19.5829	-18.061	-20.1138	-20.0756
378	-18.1218	-17.7745	-19.589	-18.0668	-20.113	-20.0772
379	-18.1169	-17.7772	-19.5899	-18.0594	-20.1101	-20.0791
380	-18.1209	-17.7781	-19.5886	-18.048	-20.1055	-20.081
381	-18.1216	-17.7799	-19.5944	-18.0417	-20.1062	-20.0767
382	-18.1188	-17.7824	-19.6025	-18.0464	-20.1028	-20.0737
383	-18.1184	-17.7831	-19.6134	-18.0484	-20.0979	-20.0713
384	-18.119	-17.778	-19.6207	-18.0327	-20.0908	-20.0649
385	-18.1142	-17.7816	-19.6192	-18.0241	-20.0905	-20.0579
386	-18.1216	-17.7873	-19.6113	-18.0223	-20.0909	-20.0546
387	-18.1342	-17.7834	-19.6087	-18.0131	-20.0862	-20.0507
388	-18.127	-17.7784	-19.6008	-18.0142	-20.085	-20.0429
389	-18.132	-17.7795	-19.5987	-18.0084	-20.0849	-20.0387
390	-18.1437	-17.7777	-19.601	-17.9939	-20.0837	-20.0393
391	-18.1443	-17.776	-19.6043	-17.9816	-20.0798	-20.0393
392	-18.1329	-17.7772	-19.598	-17.9759	-20.0741	-20.0392
393	-18.1345	-17.7741	-19.5965	-17.9805	-20.0717	-20.0365
394	-18.1265	-17.7721	-19.596	-17.9811	-20.0688	-20.0344
395	-18.1238	-17.7729	-19.5836	-17.9746	-20.0617	-20.0358
396	-18.1351	-17.7755	-19.5811	-17.965	-20.055	-20.0383
397	-18.1404	-17.7797	-19.5753	-17.9568	-20.0477	-20.0393
398	-18.1371	-17.7793	-19.5713	-17.954	-20.0473	-20.0403
399	-18.1502	-17.7764	-19.5711	-17.9441	-20.0433	-20.0387
400	-18.1465	-17.775	-19.5814	-17.9364	-20.0354	-20.0324
401	-18.1421	-17.7811	-19.5825	-17.9403	-20.0296	-20.0273
402	-18.158	-17.7868	-19.5757	-17.9381	-20.0317	-20.023
403	-18.1576	-17.7863	-19.5776	-17.954	-20.03	-20.0214
404	-18.1566	-17.7888	-19.5739	-17.9702	-20.0263	-20.0249
405	-18.1622	-17.791	-19.5617	-17.9646	-20.0222	-20.0276
406	-18.1695	-17.7899	-19.5687	-17.9598	-20.0147	-20.0273
407	-18.1752	-17.7842	-19.5715	-17.9479	-20.0124	-20.024
408	-18.1958	-17.78	-19.5621	-17.937	-20.0143	-20.0205
409	-18.1974	-17.7788	-19.5625	-17.9364	-20.0155	-20.0163
410	-18.1871	-17.7743	-19.547	-17.9369	-20.0154	-20.0134
411	-18.1737	-17.7699	-19.5402	-17.9329	-20.0135	-20.0084
412	-18.1689	-17.7686	-19.5488	-17.9242	-20.0056	-20.0044
413	-18.1618	-17.767	-19.5472	-17.9256	-20.0029	-20.007
414	-18.1665	-17.764	-19.5439	-17.9279	-19.9999	-20.0079
415	-18.1752	-17.7592	-19.5486	-17.9236	-19.9961	-20.0053
416	-18.1861	-17.7576	-19.5531	-17.91	-19.9922	-20.0075
417	-18.1944	-17.757	-19.5461	-17.8844	-19.9866	-20.0063
418	-18.1912	-17.7561	-19.545	-17.8548	-19.9804	-19.9977
419	-18.1789	-17.7557	-19.5519	-17.8369	-19.9781	-19.9891
420	-18.1643	-17.7612	-19.5532	-17.8274	-19.9768	-19.9848
421	-18.159	-17.7683	-19.5506	-17.8386	-19.9705	-19.9857
422	-18.1568	-17.7723	-19.5557	-17.8419	-19.9605	-19.9861
423	-18.1625	-17.7736	-19.5574	-17.8322	-19.9525	-19.987
424	-18.1642	-17.7743	-19.5666	-17.8203	-19.9504	-19.9878
425	-18.1693	-17.7775	-19.5718	-17.8048	-19.9499	-19.9857
426	-18.1774	-17.784	-19.5656	-17.8065	-19.9524	-19.9853
427	-18.1861	-17.7886	-19.5653	-17.8071	-19.9527	-19.9814
428	-18.1666	-17.7889	-19.5668	-17.7974	-19.9561	-19.982
429	-18.155	-17.7871	-19.5704	-17.7843	-19.9594	-19.9807
430	-18.1284	-17.7871	-19.5734	-17.785	-19.9577	-19.978
431	-18.1114	-17.7883	-19.5675	-17.7852	-19.9525	-19.9751
432	-18.1093	-17.7871	-19.565	-17.791	-19.9462	-19.9712
433	-18.1122	-17.7844	-19.5666	-17.8008	-19.9419	-19.9667
434	-18.1214	-17.7817	-19.5658	-17.8011	-19.9395	-19.9622
435	-18.1371	-17.7825	-19.5674	-17.7882	-19.9357	-19.958
436	-18.1353	-17.7801	-19.5617	-17.7766	-19.929	-19.9514
437	-18.1248	-17.772	-19.5578	-17.7831	-19.931	-19.9452
438	-18.132	-17.7698	-19.5677	-17.7865	-19.9297	-19.9386
439	-18.1378	-17.7647	-19.5735	-17.7911	-19.9265	-19.9353
440	-18.1341	-17.7544	-19.5765	-17.7887	-19.9226	-19.9299
441	-18.1322	-17.7529	-19.5787	-17.7793	-19.9179	-19.925
442	-18.1448	-17.7552	-19.5644	-17.771	-19.9115	-19.9203
443	-18.1447	-17.7595	-19.551	-17.7762	-19.9052	-19.9198
444	-18.1565	-17.7562	-19.5511	-17.7686	-19.8982	-19.9137
445	-18.1694	-17.7482	-19.5574	-17.7547	-19.9012	-19.9127
446	-18.1792	-17.7486	-19.5607	-17.7462	-19.9041	-19.915
447	-18.187	-17.7505	-19.5587	-17.7431	-19.9011	-19.9138
448	-18.185	-17.7505	-19.5539	-17.741	-19.8938	-19.9116
449	-18.1656	-17.7458	-19.5526	-17.7278	-19.8935	-19.9112
450	-18.1589	-17.7423	-19.5567	-17.7235	-19.8943	-19.9127
451	-18.1609	-17.7453	-19.5592	-17.7174	-19.8869	-19.9095
452	-18.1515	-17.7491	-19.5514	-17.7088	-19.8771	-19.9068
453	-18.1531	-17.7476	-19.5467	-17.7003	-19.8641	-19.9057
454	-18.1539	-17.747	-19.5304	-17.695	-19.8582	-19.9047
455	-18.1384	-17.7412	-19.522	-17.6906	-19.8582	-19.9059
456	-18.1354	-17.7382	-19.5236	-17.6871	-19.8534	-19.9053
457	-18.1359	-17.738	-19.5235	-17.6708	-19.8492	-19.8999
458	-18.1357	-17.7386	-19.5242	-17.666	-19.8472	-19.8997
459	-18.1289	-17.7403	-19.5263	-17.6671	-19.8395	-19.8967
460	-18.1231	-17.7351	-19.5316	-17.6646	-19.8306	-19.8903
461	-18.1241	-17.7323	-19.5348	-17.6524	-19.8274	-19.8848
462	-18.1327	-17.7257	-19.542	-17.6437	-19.826	-19.8815
463	-18.1436	-17.7243	-19.5431	-17.6469	-19.8232	-19.8754
464	-18.1483	-17.7314	-19.5383	-17.6368	-19.8199	-19.8679
465	-18.1405	-17.7326	-19.5403	-17.6216	-19.8101	-19.8659
466	-18.1484	-17.7272	-19.5416	-17.6091	-19.8057	-19.8624
467	-18.1496	-17.7332	-19.5466	-17.5961	-19.8125	-19.8582
468	-18.1441	-17.7382	-19.5628	-17.5829	-19.8079	-19.861
469	-18.15	-17.7341	-19.5672	-17.5729	-19.7983	-19.859
470	-18.1495	-17.7301	-19.572	-17.5629	-19.797	-19.8509
471	-18.1511	-17.7269	-19.5733	-17.5617	-19.7909	-19.8455
472	-18.1399	-17.7268	-19.5639	-17.5595	-19.7831	-19.8441
473	-18.1366	-17.7333	-19.5548	-17.5524	-19.7791	-19.8396
474	-18.1333	-17.7363	-19.5481	-17.5521	-19.7818	-19.8398
475	-18.129	-17.7325	-19.5438	-17.5534	-19.7829	-19.8446
476	-18.1195	-17.7379	-19.5351	-17.5424	-19.7862	-19.8442
477	-18.1163	-17.7439	-19.5378	-17.5408	-19.7824	-19.8428
478	-18.119	-17.7406	-19.5435	-17.5478	-19.7747	-19.8462
479	-18.1251	-17.7401	-19.5413	-17.5461	-19.7763	-19.8462
480	-18.1213	-17.7415	-19.5432	-17.5525	-19.781	-19.8479
481	-18.1157	-17.7404	-19.5412	-17.5655	-19.7728	-19.849
482	-18.1161	-17.7443	-19.537	-17.5668	-19.7677	-19.8385
483	-18.1151	-17.7511	-19.5395	-17.5595	-19.7649	-19.8319
484	-18.107	-17.7599	-19.5374	-17.5647	-19.7621	-19.8339
485	-18.0991	-17.7651	-19.5424	-17.563	-19.762	-19.8334
486	-18.1086	-17.7639	-19.5454	-17.5583	-19.7568	-19.828
487	-18.11	-17.7563	-19.542	-17.5604	-19.7525	-19.8264
488	-18.119	-17.7544	-19.538	-17.554	-19.7503	-19.8226
489	-18.1186	-17.7632	-19.5348	-17.5468	-19.7456	-19.8155
490	-18.1167	-17.7666	-19.5319	-17.5597	-19.7369	-19.8133
491	-18.1119	-17.7629	-19.5286	-17.556	-19.729	-19.812
492	-18.1097	-17.7609	-19.5266	-17.555	-19.7283	-19.8004
493	-18.1097	-17.7643	-19.5262	-17.5528	-19.7298	-19.7938

## Sheet: Figure2-AFE profiles TLS
Data for Figure 2: The average DNA duplex stability values of promoter regions of 48 systems with mapped TLS data. Free energy calculations are computed using 15 nucleotide sliding window. The free energy value is assigned to 8th nucleotide of the window. The dinucleotide step energy values corresponding to the 16 dinucleotide steps are taken from melting studies on 108 oligonucleotides.
Position w.r.t TSS	S. cerevisiae	S. bayanus	S. castellii	S. kluyveri	S. kudriazvevii	S. mikatae	S. paradoxus	C. albicans	C. dubliniensis	C. glabrata	C. lusitaniae	C. tropicalis	D. hansenii	L. elongisporus	C. elegans	C. brenneri	C. briggsae	C. remanei	C. japonica	D. melanogaster	D. annanassae	D. erecta	D. grimshawi	D. mojavensis	D. persimilis	D. pseudoobscura	D. sechellia	D. virilis	D. yakuba	A. gambiae	A. mellifera	Seahare	Sea squirt	Lancelet	Zebrafish	Fugu	Lamprey	Medaka	Stickleback	Tetraodon	Mouse	Human	Chicken	Cow	Elephant	Pig	Platypus	Rat
-493	-18.6088	-18.6074	-18.566	-18.469	-18.5617	-18.4897	-18.5619	-18.4176	-18.5742	-18.4515	-18.4403	-18.1469	-18.5046	-17.8815	-18.1955	-18.2341	-18.1956	-18.2612	-18.3085	-18.4976	-18.0576	-18.2916	-18.1793	-18.0087	-18.1193	-17.9989	-18.3255	-18.2652	-18.3762	-18.3886	-18.0818	-18.2236	-17.8761	-18.3837	-17.4242	-18.3196	-18.3524	-18.0558	-18.3156	-18.2526	-18.1048	-18.2127	-18.4883	-18.1959	-18.1289	-18.1045	-18.4395	-17.9602
-492	-18.6249	-18.6179	-18.5697	-18.4712	-18.5838	-18.5357	-18.5822	-18.3767	-18.5844	-18.4402	-18.4369	-18.1392	-18.4962	-17.9349	-18.1966	-18.2375	-18.2083	-18.2669	-18.3116	-18.4937	-18.0529	-18.297	-18.1707	-17.9937	-18.1098	-17.9897	-18.3255	-18.2583	-18.352	-18.3936	-18.1	-18.2207	-17.9044	-18.3831	-17.4396	-18.3211	-18.3318	-18.0579	-18.3171	-18.2487	-18.0893	-18.2162	-18.5183	-18.1957	-18.1294	-18.1159	-18.4322	-17.9775
-491	-18.6221	-18.6179	-18.5845	-18.4764	-18.588	-18.5821	-18.5907	-18.4069	-18.6466	-18.45	-18.4228	-18.1943	-18.4957	-17.9765	-18.1935	-18.2496	-18.2247	-18.2772	-18.318	-18.4949	-18.0462	-18.306	-18.1621	-17.9652	-18.1191	-17.9732	-18.3225	-18.2863	-18.3312	-18.3817	-18.0924	-18.2288	-17.9058	-18.3841	-17.4577	-18.3247	-18.3271	-18.0565	-18.3279	-18.2482	-18.0809	-18.1968	-18.5131	-18.2107	-18.1403	-18.1442	-18.4358	-17.9746
-490	-18.6311	-18.6245	-18.6021	-18.4774	-18.5981	-18.583	-18.6035	-18.4919	-18.7614	-18.4513	-18.4333	-18.2835	-18.4908	-17.9647	-18.192	-18.2511	-18.2378	-18.2737	-18.3216	-18.4897	-18.0473	-18.3113	-18.1561	-17.9653	-18.1342	-17.9731	-18.3087	-18.2802	-18.321	-18.3777	-18.0716	-18.2297	-17.9047	-18.3865	-17.4763	-18.3199	-18.3109	-18.0526	-18.3319	-18.2545	-18.0818	-18.175	-18.489	-18.2014	-18.1418	-18.1524	-18.4272	-17.9634
-489	-18.6514	-18.6292	-18.6039	-18.49	-18.5907	-18.5797	-18.6077	-18.5069	-18.7436	-18.4424	-18.4388	-18.3618	-18.4764	-17.9649	-18.2002	-18.2567	-18.2456	-18.2669	-18.3312	-18.4813	-18.0566	-18.2873	-18.14	-17.9711	-18.1555	-17.9725	-18.2953	-18.2702	-18.3263	-18.3729	-18.0653	-18.2325	-17.9493	-18.3792	-17.4914	-18.3159	-18.2946	-18.0466	-18.3386	-18.2599	-18.0724	-18.1506	-18.5105	-18.1898	-18.1172	-18.1338	-18.4125	-17.9464
-488	-18.6427	-18.6405	-18.5916	-18.515	-18.5779	-18.5723	-18.5942	-18.5056	-18.7482	-18.4525	-18.4358	-18.3876	-18.4687	-17.9535	-18.2184	-18.2615	-18.2482	-18.2695	-18.338	-18.4821	-18.0493	-18.2634	-18.1223	-17.9694	-18.1577	-17.9679	-18.2909	-18.2791	-18.3259	-18.3637	-18.0888	-18.2409	-17.9617	-18.3729	-17.4951	-18.3071	-18.2916	-18.0475	-18.334	-18.2623	-18.0417	-18.1399	-18.4997	-18.1813	-18.1014	-18.1269	-18.4162	-17.9165
-487	-18.6135	-18.6473	-18.5915	-18.5272	-18.5899	-18.5729	-18.5741	-18.536	-18.7639	-18.4528	-18.4353	-18.3015	-18.466	-17.9334	-18.2279	-18.2598	-18.2497	-18.2621	-18.3364	-18.4758	-18.045	-18.2518	-18.1103	-17.9722	-18.1438	-17.9697	-18.2932	-18.2705	-18.3343	-18.3648	-18.1051	-18.2415	-18.0614	-18.3698	-17.4931	-18.2911	-18.2969	-18.0522	-18.3261	-18.261	-18.0184	-18.1096	-18.4536	-18.1691	-18.0837	-18.1466	-18.4228	-17.9002
-486	-18.5858	-18.643	-18.6085	-18.5308	-18.5912	-18.5815	-18.5698	-18.5544	-18.7852	-18.4382	-18.4234	-18.3451	-18.4458	-17.9087	-18.2275	-18.2646	-18.2524	-18.262	-18.333	-18.4695	-18.0448	-18.235	-18.0961	-17.9781	-18.1554	-17.9738	-18.2908	-18.2697	-18.3618	-18.3726	-18.0924	-18.2436	-18.1965	-18.3686	-17.496	-18.2908	-18.2902	-18.0522	-18.3164	-18.2516	-18.0036	-18.0937	-18.43	-18.1836	-18.0643	-18.1597	-18.4177	-17.8965
-485	-18.5844	-18.6695	-18.6314	-18.5145	-18.5845	-18.5627	-18.5753	-18.5499	-18.8135	-18.4375	-18.4056	-18.341	-18.4599	-17.9146	-18.2328	-18.2634	-18.2643	-18.2697	-18.3276	-18.4636	-18.0491	-18.237	-18.089	-17.9806	-18.1617	-17.974	-18.2853	-18.2711	-18.3883	-18.3763	-18.0804	-18.2456	-18.3563	-18.3665	-17.4998	-18.2973	-18.3013	-18.0501	-18.3094	-18.2436	-17.9995	-18.1008	-18.3796	-18.1854	-18.0453	-18.1711	-18.4018	-17.902
-484	-18.5942	-18.703	-18.6445	-18.5042	-18.5833	-18.5418	-18.5922	-18.5497	-18.8426	-18.4487	-18.3875	-18.3255	-18.4906	-17.9292	-18.2442	-18.262	-18.2702	-18.2706	-18.3288	-18.4537	-18.0382	-18.2408	-18.081	-17.9745	-18.1555	-17.968	-18.2783	-18.26	-18.4181	-18.3734	-18.0574	-18.2426	-18.4288	-18.3633	-17.5007	-18.303	-18.3152	-18.0473	-18.3063	-18.2414	-18.0039	-18.0846	-18.3286	-18.1731	-18.0502	-18.1812	-18.4075	-17.8948
-483	-18.6026	-18.7095	-18.6129	-18.506	-18.5706	-18.5414	-18.6037	-18.5679	-18.8444	-18.4546	-18.37	-18.3869	-18.4807	-17.9592	-18.248	-18.2618	-18.2749	-18.2691	-18.335	-18.4445	-18.025	-18.2419	-18.1035	-17.9565	-18.1556	-17.9615	-18.2824	-18.252	-18.4221	-18.3772	-18.0466	-18.2502	-18.3789	-18.362	-17.4949	-18.2928	-18.2996	-18.0432	-18.3039	-18.2455	-18.0088	-18.0821	-18.3483	-18.1955	-18.058	-18.1624	-18.4071	-17.8858
-482	-18.6108	-18.7201	-18.5882	-18.5016	-18.585	-18.5364	-18.5937	-18.5734	-18.7946	-18.4522	-18.356	-18.3863	-18.4371	-17.9769	-18.2412	-18.2592	-18.2862	-18.2675	-18.3379	-18.4359	-18.0169	-18.2306	-18.1308	-17.9555	-18.1554	-17.9732	-18.2877	-18.2625	-18.3951	-18.3746	-18.0486	-18.2689	-18.3456	-18.3612	-17.5065	-18.2913	-18.2608	-18.0412	-18.3015	-18.2396	-18.0019	-18.101	-18.3839	-18.1967	-18.0398	-18.1517	-18.4088	-17.8872
-481	-18.6305	-18.7347	-18.5958	-18.5038	-18.6123	-18.5213	-18.5964	-18.5933	-18.7365	-18.4471	-18.3473	-18.3342	-18.4382	-17.9567	-18.2294	-18.2604	-18.2872	-18.2527	-18.3388	-18.4379	-18.0067	-18.2212	-18.1683	-17.98	-18.1506	-17.9853	-18.2909	-18.2586	-18.3866	-18.3761	-18.0529	-18.2756	-18.4366	-18.3559	-17.5149	-18.2838	-18.2379	-18.0373	-18.2972	-18.2373	-18.0118	-18.1088	-18.4075	-18.1908	-18.0247	-18.1508	-18.4197	-17.8662
-480	-18.6561	-18.7466	-18.5985	-18.5092	-18.6235	-18.4704	-18.5885	-18.5785	-18.7163	-18.4323	-18.342	-18.3688	-18.4396	-17.9618	-18.2318	-18.2714	-18.298	-18.2508	-18.3447	-18.4385	-18.0025	-18.2248	-18.192	-17.9744	-18.1548	-17.9857	-18.2884	-18.2565	-18.3965	-18.3822	-18.0704	-18.2786	-18.4712	-18.3488	-17.5146	-18.2714	-18.2269	-18.0319	-18.2913	-18.2378	-18.0332	-18.1114	-18.3861	-18.1959	-18.0247	-18.1433	-18.4207	-17.8333
-479	-18.6662	-18.7324	-18.6023	-18.5106	-18.6075	-18.4178	-18.5569	-18.5981	-18.7325	-18.4279	-18.3237	-18.3486	-18.4465	-17.9537	-18.2319	-18.2834	-18.3048	-18.2504	-18.3429	-18.4301	-17.9935	-18.2064	-18.2167	-17.951	-18.1582	-17.9955	-18.2824	-18.2624	-18.4167	-18.3767	-18.0739	-18.2821	-18.4754	-18.3505	-17.511	-18.2684	-18.2253	-18.0359	-18.2854	-18.2333	-18.0327	-18.1009	-18.3739	-18.2191	-18.0285	-18.1512	-18.4349	-17.8363
-478	-18.6429	-18.7217	-18.5947	-18.5141	-18.5839	-18.3929	-18.5391	-18.6247	-18.7044	-18.4193	-18.3263	-18.2985	-18.4562	-17.9121	-18.2467	-18.2785	-18.3016	-18.2394	-18.3343	-18.4304	-17.9886	-18.1881	-18.2364	-17.9731	-18.1677	-18.0034	-18.2741	-18.2538	-18.4146	-18.3685	-18.0623	-18.2856	-18.4362	-18.357	-17.4873	-18.2596	-18.2308	-18.0363	-18.2747	-18.2365	-18.0388	-18.0908	-18.3652	-18.2098	-18.0412	-18.1425	-18.4228	-17.841
-477	-18.6333	-18.7399	-18.5731	-18.5123	-18.5741	-18.4125	-18.5472	-18.6127	-18.5922	-18.4092	-18.3369	-18.2971	-18.4465	-17.8864	-18.2679	-18.2784	-18.3022	-18.2384	-18.3315	-18.429	-17.9981	-18.1779	-18.25	-17.9955	-18.1562	-18.0104	-18.2736	-18.2314	-18.4084	-18.3619	-18.0673	-18.2909	-18.4456	-18.3538	-17.467	-18.2528	-18.2236	-18.0321	-18.2664	-18.2353	-18.0459	-18.0788	-18.3767	-18.2081	-18.0477	-18.1206	-18.4077	-17.8604
-476	-18.6313	-18.7457	-18.5714	-18.5039	-18.5802	-18.4278	-18.5389	-18.5658	-18.4693	-18.4056	-18.3247	-18.2095	-18.4308	-17.9034	-18.2711	-18.285	-18.3082	-18.2418	-18.3282	-18.4381	-17.9986	-18.1599	-18.2663	-17.9903	-18.1415	-18.0078	-18.2831	-18.2327	-18.3941	-18.361	-18.084	-18.2979	-18.4595	-18.3522	-17.4638	-18.2587	-18.2168	-18.0283	-18.2658	-18.2262	-18.0446	-18.0623	-18.3875	-18.2363	-18.0468	-18.1093	-18.4182	-17.8693
-475	-18.6416	-18.7338	-18.5765	-18.4896	-18.5959	-18.4576	-18.5332	-18.5839	-18.4427	-18.4103	-18.3184	-18.0872	-18.4059	-17.9072	-18.2747	-18.2824	-18.3121	-18.2462	-18.3193	-18.4491	-17.9808	-18.1622	-18.2941	-17.997	-18.1095	-18.0033	-18.2899	-18.225	-18.3859	-18.3585	-18.0933	-18.2951	-18.4952	-18.3507	-17.4541	-18.2581	-18.2116	-18.0302	-18.2617	-18.2126	-18.0412	-18.0657	-18.3647	-18.235	-18.0493	-18.1212	-18.4196	-17.8549
-474	-18.6502	-18.7172	-18.5798	-18.4672	-18.6112	-18.4699	-18.5357	-18.5321	-18.4443	-18.4023	-18.327	-18.0529	-18.4242	-17.9065	-18.2668	-18.2927	-18.3214	-18.2539	-18.3134	-18.4397	-17.975	-18.1695	-18.3067	-17.9872	-18.0912	-18.0047	-18.2969	-18.2297	-18.3784	-18.3517	-18.0775	-18.2973	-18.5319	-18.3516	-17.4577	-18.2609	-18.1987	-18.0303	-18.2631	-18.1985	-18.0502	-18.0644	-18.365	-18.2371	-18.0508	-18.1249	-18.4246	-17.876
-473	-18.6656	-18.7161	-18.5713	-18.4763	-18.6271	-18.4755	-18.5489	-18.4266	-18.4221	-18.4081	-18.3292	-18.1081	-18.436	-17.9061	-18.2542	-18.2997	-18.3269	-18.2567	-18.307	-18.4328	-17.9562	-18.1804	-18.3191	-17.981	-18.0817	-18.0043	-18.2984	-18.2437	-18.3986	-18.3495	-18.0609	-18.3087	-18.4592	-18.3528	-17.4667	-18.2651	-18.191	-18.028	-18.2643	-18.1901	-18.0621	-18.0717	-18.427	-18.2506	-18.0543	-18.1206	-18.4219	-17.908
-472	-18.687	-18.7269	-18.5618	-18.4895	-18.6392	-18.5017	-18.5582	-18.4703	-18.3833	-18.4402	-18.3526	-18.0468	-18.4486	-17.9061	-18.2505	-18.2945	-18.3224	-18.248	-18.3077	-18.4367	-17.9453	-18.208	-18.3285	-17.9796	-18.0452	-18.0043	-18.291	-18.2403	-18.4227	-18.3371	-18.0661	-18.3092	-18.4025	-18.3458	-17.4612	-18.2635	-18.1881	-18.0265	-18.2614	-18.1901	-18.0621	-18.0711	-18.4441	-18.2549	-18.0573	-18.123	-18.439	-17.8971
-471	-18.6769	-18.7225	-18.5464	-18.4907	-18.6697	-18.524	-18.5572	-18.5198	-18.3783	-18.4629	-18.3721	-18.0346	-18.4373	-17.8601	-18.2574	-18.2966	-18.316	-18.2415	-18.3093	-18.4384	-17.935	-18.2204	-18.3307	-17.9671	-18.0349	-18.0008	-18.2854	-18.2298	-18.4508	-18.3194	-18.0777	-18.3106	-18.345	-18.338	-17.4567	-18.2611	-18.1795	-18.0255	-18.2598	-18.1858	-18.0427	-18.078	-18.4486	-18.2503	-18.0547	-18.1196	-18.4575	-17.8794
-470	-18.6691	-18.6967	-18.5118	-18.4946	-18.6761	-18.5488	-18.5664	-18.5002	-18.3814	-18.4913	-18.3917	-18.0178	-18.386	-17.8075	-18.2551	-18.3028	-18.3133	-18.237	-18.304	-18.4342	-17.936	-18.2136	-18.345	-17.9697	-18.0603	-18.007	-18.292	-18.2434	-18.4461	-18.3039	-18.094	-18.3252	-18.3175	-18.3384	-17.4594	-18.2586	-18.1789	-18.0268	-18.2534	-18.1762	-18.034	-18.1012	-18.4242	-18.2392	-18.0549	-18.1155	-18.4714	-17.8767
-469	-18.6618	-18.6874	-18.5208	-18.4976	-18.6543	-18.572	-18.5733	-18.4408	-18.3913	-18.5017	-18.3989	-18.049	-18.3771	-17.766	-18.255	-18.2999	-18.3077	-18.2321	-18.2966	-18.423	-17.9416	-18.2049	-18.3416	-17.9995	-18.0587	-18.0139	-18.2926	-18.2394	-18.4134	-18.2804	-18.1131	-18.3238	-18.3877	-18.3425	-17.4667	-18.2683	-18.186	-18.022	-18.2481	-18.1671	-18.0377	-18.0986	-18.3883	-18.1814	-18.0621	-18.1262	-18.4804	-17.8475
-468	-18.639	-18.6784	-18.5181	-18.4709	-18.6504	-18.5846	-18.573	-18.4047	-18.4099	-18.4855	-18.3991	-18.0432	-18.4086	-17.7848	-18.2641	-18.3019	-18.3095	-18.24	-18.2932	-18.4198	-17.9448	-18.2017	-18.3242	-18.0123	-18.0495	-18.0152	-18.2841	-18.2494	-18.3885	-18.2602	-18.1244	-18.3145	-18.4653	-18.3384	-17.466	-18.2802	-18.199	-18.0198	-18.2483	-18.1694	-18.0375	-18.0965	-18.3466	-18.1354	-18.0654	-18.1412	-18.4692	-17.8474
-467	-18.6103	-18.6745	-18.5075	-18.4505	-18.648	-18.575	-18.5719	-18.3776	-18.4146	-18.4674	-18.3994	-18.1941	-18.4271	-17.8295	-18.2671	-18.2985	-18.3167	-18.2474	-18.2868	-18.4205	-17.9317	-18.1955	-18.3111	-17.9964	-18.042	-18.0131	-18.2753	-18.2675	-18.3824	-18.2443	-18.107	-18.3106	-18.4573	-18.3381	-17.4717	-18.2989	-18.2027	-18.0244	-18.2502	-18.1671	-18.0301	-18.093	-18.2991	-18.1114	-18.0792	-18.152	-18.4552	-17.8816
-466	-18.6047	-18.6796	-18.5264	-18.4486	-18.6617	-18.5846	-18.5828	-18.401	-18.4148	-18.4733	-18.4046	-18.2242	-18.4444	-17.852	-18.2626	-18.2858	-18.3171	-18.2421	-18.2794	-18.4155	-17.9211	-18.1986	-18.309	-17.9994	-18.0164	-18.0081	-18.278	-18.259	-18.387	-18.2283	-18.1004	-18.3052	-18.4641	-18.3389	-17.4839	-18.2998	-18.2165	-18.0279	-18.2498	-18.1667	-18.0138	-18.0865	-18.2704	-18.0904	-18.1042	-18.1337	-18.4522	-17.9061
-465	-18.599	-18.6863	-18.5369	-18.4343	-18.6806	-18.6134	-18.5953	-18.4463	-18.4342	-18.4836	-18.4156	-18.1824	-18.4597	-17.843	-18.2793	-18.2819	-18.3263	-18.2567	-18.2734	-18.4178	-17.9177	-18.2182	-18.3069	-18.0057	-18.0063	-17.9983	-18.2829	-18.2636	-18.4022	-18.2179	-18.1086	-18.3042	-18.4901	-18.3357	-17.4855	-18.3006	-18.2233	-18.0297	-18.2535	-18.1616	-18.0212	-18.0821	-18.2687	-18.0607	-18.1156	-18.1111	-18.4507	-17.9048
-464	-18.5904	-18.6762	-18.54	-18.4173	-18.7034	-18.6195	-18.6104	-18.5189	-18.5316	-18.5039	-18.4103	-18.2025	-18.4632	-17.8298	-18.2792	-18.2878	-18.3318	-18.2628	-18.2748	-18.4107	-17.9177	-18.2345	-18.304	-18.0032	-18.0103	-17.9954	-18.282	-18.2609	-18.4364	-18.212	-18.1093	-18.3045	-18.5032	-18.3284	-17.495	-18.3099	-18.2013	-18.0307	-18.2547	-18.1547	-18.0332	-18.0834	-18.273	-18.0574	-18.1144	-18.1241	-18.4723	-17.8858
-463	-18.5831	-18.6665	-18.5512	-18.4027	-18.7235	-18.5862	-18.613	-18.5406	-18.5895	-18.5303	-18.4007	-18.1983	-18.4673	-17.8562	-18.2685	-18.2813	-18.3293	-18.2501	-18.279	-18.3942	-17.9031	-18.2473	-18.3141	-17.9942	-18.0072	-17.9987	-18.281	-18.2478	-18.4383	-18.2033	-18.095	-18.2943	-18.5059	-18.3275	-17.4993	-18.3091	-18.1914	-18.0293	-18.2501	-18.1568	-18.0224	-18.0861	-18.2466	-18.0333	-18.1057	-18.1332	-18.4971	-17.8728
-462	-18.5886	-18.6745	-18.5386	-18.4014	-18.7183	-18.5609	-18.618	-18.5368	-18.5782	-18.5556	-18.3971	-18.2251	-18.4681	-17.8556	-18.2633	-18.2816	-18.329	-18.2514	-18.282	-18.3787	-17.9006	-18.2687	-18.3253	-17.9976	-18.0202	-17.9985	-18.2737	-18.2708	-18.4556	-18.1968	-18.0772	-18.2886	-18.4713	-18.3225	-17.4898	-18.304	-18.1593	-18.0268	-18.24	-18.1689	-18.015	-18.105	-18.2623	-18.0018	-18.1074	-18.1476	-18.4928	-17.8647
-461	-18.5794	-18.6805	-18.5133	-18.395	-18.7073	-18.5716	-18.6238	-18.5432	-18.553	-18.5732	-18.3976	-18.2348	-18.438	-17.8525	-18.2675	-18.2856	-18.3293	-18.2544	-18.2837	-18.3629	-17.9101	-18.289	-18.3404	-17.9901	-18.0288	-17.9966	-18.2643	-18.298	-18.475	-18.19	-18.0599	-18.2963	-18.3886	-18.3149	-17.4838	-18.3044	-18.1494	-18.0215	-18.2309	-18.1695	-18.018	-18.1141	-18.3207	-18.0177	-18.1195	-18.1507	-18.492	-17.8579
-460	-18.5628	-18.6949	-18.4955	-18.4218	-18.7008	-18.5817	-18.6393	-18.5559	-18.4946	-18.584	-18.3947	-18.2061	-18.4228	-17.8465	-18.2719	-18.2775	-18.3221	-18.2482	-18.2818	-18.3616	-17.9124	-18.3055	-18.3602	-17.9899	-18.0347	-17.989	-18.2573	-18.2926	-18.4783	-18.1958	-18.0448	-18.294	-18.3511	-18.3094	-17.4808	-18.3042	-18.1498	-18.0147	-18.2237	-18.1614	-18.0174	-18.1368	-18.3387	-18.0443	-18.1235	-18.1577	-18.4758	-17.8428
-459	-18.5534	-18.7013	-18.5188	-18.4296	-18.7	-18.5814	-18.6358	-18.5646	-18.4421	-18.5808	-18.3864	-18.1978	-18.4387	-17.8649	-18.2878	-18.2812	-18.3219	-18.2529	-18.2908	-18.3624	-17.9246	-18.3119	-18.3777	-17.986	-18.0549	-17.9857	-18.2508	-18.2884	-18.4554	-18.1964	-18.0444	-18.283	-18.3961	-18.3066	-17.4681	-18.3042	-18.1659	-18.0184	-18.2202	-18.1686	-18.0082	-18.1322	-18.3224	-18.0541	-18.1252	-18.158	-18.4721	-17.8291
-458	-18.5552	-18.684	-18.5415	-18.4133	-18.6913	-18.5436	-18.619	-18.5072	-18.4011	-18.5712	-18.3641	-18.2138	-18.413	-17.9158	-18.3114	-18.2922	-18.3277	-18.257	-18.2923	-18.3587	-17.9196	-18.2985	-18.3921	-17.9775	-18.0755	-17.9756	-18.2456	-18.2886	-18.454	-18.1909	-18.0482	-18.2847	-18.402	-18.3059	-17.4783	-18.3008	-18.1717	-18.0234	-18.2269	-18.171	-17.9996	-18.1065	-18.3155	-18.0694	-18.1394	-18.1339	-18.4735	-17.8409
-457	-18.5825	-18.6671	-18.5422	-18.4122	-18.6716	-18.5126	-18.6122	-18.427	-18.3655	-18.533	-18.3565	-18.1885	-18.3895	-17.9614	-18.3129	-18.2941	-18.3227	-18.2549	-18.2876	-18.3576	-17.9113	-18.2827	-18.3986	-17.9922	-18.0656	-17.9777	-18.2388	-18.2801	-18.4435	-18.1844	-18.0382	-18.283	-18.3422	-18.3095	-17.4853	-18.2916	-18.1561	-18.0239	-18.232	-18.1709	-18.0022	-18.0902	-18.3487	-18.0674	-18.16	-18.1238	-18.4795	-17.8654
-456	-18.5825	-18.6635	-18.5677	-18.4194	-18.6494	-18.4936	-18.6038	-18.4189	-18.3631	-18.5052	-18.3358	-18.2053	-18.4158	-18.019	-18.3133	-18.3026	-18.3266	-18.2582	-18.2863	-18.3557	-17.9116	-18.2829	-18.4004	-18.0061	-18.0371	-17.976	-18.2327	-18.2678	-18.4527	-18.196	-18.0387	-18.2768	-18.2847	-18.3066	-17.4758	-18.288	-18.1437	-18.0226	-18.2345	-18.1669	-18.0001	-18.0847	-18.4463	-18.07	-18.1638	-18.1326	-18.4856	-17.8846
-455	-18.5747	-18.6523	-18.5601	-18.4271	-18.6546	-18.4748	-18.5943	-18.4698	-18.367	-18.5084	-18.331	-18.1455	-18.4234	-18.0587	-18.3218	-18.3045	-18.3305	-18.2667	-18.2863	-18.3634	-17.9065	-18.2819	-18.389	-17.9949	-18.0419	-17.97	-18.2294	-18.251	-18.4834	-18.215	-18.0389	-18.2768	-18.2343	-18.2995	-17.4809	-18.289	-18.1463	-18.0268	-18.234	-18.1604	-17.9892	-18.0979	-18.4967	-18.0974	-18.1601	-18.1384	-18.4891	-17.8996
-454	-18.5824	-18.6472	-18.5553	-18.4509	-18.6566	-18.456	-18.597	-18.4358	-18.3593	-18.53	-18.3357	-18.0954	-18.4	-18.0624	-18.3434	-18.2992	-18.3201	-18.2667	-18.2829	-18.362	-17.8984	-18.2697	-18.3881	-17.9707	-18.0573	-17.9644	-18.2258	-18.22	-18.5184	-18.224	-18.0408	-18.2686	-18.1659	-18.3007	-17.4795	-18.2691	-18.1513	-18.0318	-18.2333	-18.1649	-17.9869	-18.0773	-18.5468	-18.1036	-18.172	-18.134	-18.4932	-17.8874
-453	-18.5796	-18.6404	-18.5517	-18.4665	-18.6693	-18.4414	-18.5969	-18.4054	-18.3427	-18.5408	-18.3257	-18.0326	-18.3627	-18.0266	-18.3615	-18.308	-18.3201	-18.2718	-18.2847	-18.3574	-17.8993	-18.2754	-18.3961	-17.9501	-18.0796	-17.9604	-18.2201	-18.2046	-18.5214	-18.2353	-18.0636	-18.2637	-18.1777	-18.3052	-17.4765	-18.2433	-18.1519	-18.0327	-18.2323	-18.1731	-17.9876	-18.0719	-18.5734	-18.1179	-18.1798	-18.1305	-18.4757	-17.8865
-452	-18.5608	-18.6359	-18.5556	-18.48	-18.679	-18.4387	-18.5801	-18.3567	-18.3252	-18.5443	-18.314	-18.0043	-18.323	-18.0094	-18.3795	-18.3184	-18.3134	-18.2818	-18.2839	-18.3633	-17.9044	-18.2758	-18.394	-17.9484	-18.1224	-17.9741	-18.2118	-18.2054	-18.5342	-18.24	-18.0664	-18.2705	-18.181	-18.3063	-17.4684	-18.2418	-18.154	-18.0304	-18.241	-18.1674	-17.9753	-18.095	-18.5783	-18.0952	-18.1825	-18.1488	-18.4637	-17.8725
-451	-18.5601	-18.6389	-18.5553	-18.4915	-18.6798	-18.4488	-18.5752	-18.315	-18.2999	-18.5452	-18.3187	-18.0744	-18.2959	-18.017	-18.3747	-18.3129	-18.3014	-18.2767	-18.2887	-18.3576	-17.9052	-18.274	-18.3876	-17.9781	-18.1262	-17.9773	-18.2186	-18.1909	-18.5237	-18.2526	-18.0507	-18.2591	-18.1488	-18.2999	-17.4701	-18.2462	-18.1524	-18.0293	-18.2486	-18.1734	-17.9751	-18.1084	-18.5887	-18.0851	-18.1852	-18.16	-18.456	-17.8448
-450	-18.5752	-18.6529	-18.5534	-18.5001	-18.6887	-18.4441	-18.5695	-18.3037	-18.3032	-18.5382	-18.3314	-18.176	-18.2691	-18.0346	-18.3595	-18.313	-18.306	-18.2778	-18.292	-18.3488	-17.8981	-18.2733	-18.3879	-17.9925	-18.1218	-17.9784	-18.2266	-18.1987	-18.518	-18.2614	-18.048	-18.255	-18.1913	-18.2967	-17.4717	-18.2484	-18.1692	-18.032	-18.2514	-18.1829	-17.9693	-18.1176	-18.5826	-18.1198	-18.1871	-18.1437	-18.4457	-17.8436
-449	-18.5904	-18.6494	-18.556	-18.5156	-18.6831	-18.4493	-18.563	-18.2873	-18.325	-18.5085	-18.3389	-18.182	-18.2441	-17.9935	-18.3549	-18.3206	-18.3128	-18.2853	-18.2873	-18.3604	-17.8969	-18.2701	-18.3656	-18.0189	-18.1345	-17.973	-18.2278	-18.1991	-18.5413	-18.2737	-18.0432	-18.264	-18.1837	-18.2929	-17.483	-18.2446	-18.1728	-18.0245	-18.2513	-18.1736	-17.9677	-18.1225	-18.6124	-18.1689	-18.1902	-18.1355	-18.4372	-17.8447
-448	-18.6021	-18.6308	-18.5687	-18.5153	-18.6723	-18.4816	-18.5607	-18.2928	-18.3155	-18.4767	-18.3442	-18.201	-18.2518	-17.9686	-18.3701	-18.3166	-18.3011	-18.2841	-18.2799	-18.3642	-17.8945	-18.2565	-18.3471	-18.0379	-18.1088	-17.9804	-18.2241	-18.1741	-18.5152	-18.2772	-18.0463	-18.2555	-18.2709	-18.2914	-17.4906	-18.2432	-18.2013	-18.0153	-18.2563	-18.1614	-17.9601	-18.1093	-18.5745	-18.1955	-18.1818	-18.1389	-18.4226	-17.8763
-447	-18.617	-18.6385	-18.5722	-18.5176	-18.6668	-18.4686	-18.5581	-18.297	-18.3724	-18.4474	-18.344	-18.2297	-18.3145	-17.9677	-18.3683	-18.3108	-18.2954	-18.284	-18.2757	-18.3572	-17.8993	-18.2371	-18.3374	-18.0145	-18.101	-17.9872	-18.2318	-18.1648	-18.4592	-18.2744	-18.0647	-18.2474	-18.3983	-18.2974	-17.4993	-18.2401	-18.2197	-18.0228	-18.2598	-18.1555	-17.9553	-18.1066	-18.5248	-18.1916	-18.1796	-18.1274	-18.4147	-17.9024
-446	-18.6332	-18.6436	-18.5932	-18.5063	-18.6823	-18.4592	-18.5366	-18.3083	-18.437	-18.4142	-18.3511	-18.2712	-18.286	-17.9864	-18.3645	-18.3048	-18.2933	-18.2863	-18.2757	-18.343	-17.9017	-18.2191	-18.3108	-18.0156	-18.114	-17.9863	-18.2318	-18.1581	-18.4437	-18.2684	-18.0704	-18.2518	-18.5048	-18.2978	-17.5102	-18.2433	-18.2344	-18.0306	-18.2591	-18.1601	-17.9622	-18.0949	-18.5174	-18.1739	-18.1787	-18.1184	-18.4228	-17.9039
-445	-18.6346	-18.6415	-18.5856	-18.5075	-18.6925	-18.4676	-18.5334	-18.3566	-18.4497	-18.3984	-18.357	-18.251	-18.2178	-17.9827	-18.3582	-18.297	-18.2907	-18.2804	-18.2727	-18.3378	-17.9018	-18.1926	-18.2873	-18.0516	-18.0961	-17.988	-18.2184	-18.1412	-18.4484	-18.2572	-18.064	-18.2496	-18.4857	-18.2976	-17.5255	-18.2456	-18.2272	-18.0309	-18.2596	-18.1572	-17.9557	-18.0983	-18.4928	-18.1962	-18.1897	-18.1174	-18.4267	-17.8747
-444	-18.6271	-18.6421	-18.5621	-18.5145	-18.6911	-18.4643	-18.5559	-18.3767	-18.4498	-18.3818	-18.354	-18.1954	-18.2262	-17.9545	-18.3402	-18.2915	-18.2988	-18.2878	-18.2804	-18.3313	-17.9044	-18.1891	-18.2758	-18.0611	-18.0996	-17.9971	-18.208	-18.1445	-18.4187	-18.2441	-18.0715	-18.2407	-18.4504	-18.3002	-17.5171	-18.2399	-18.2086	-18.0281	-18.2529	-18.1514	-17.9547	-18.1271	-18.4879	-18.1929	-18.1932	-18.1355	-18.4172	-17.8446
-443	-18.5978	-18.6504	-18.5812	-18.5042	-18.6858	-18.4772	-18.5817	-18.387	-18.4476	-18.3794	-18.3471	-18.2504	-18.283	-17.955	-18.3451	-18.2912	-18.3085	-18.2877	-18.2907	-18.3293	-17.8968	-18.192	-18.279	-18.0383	-18.1217	-17.9876	-18.2071	-18.1552	-18.3771	-18.2452	-18.0943	-18.2377	-18.5868	-18.3	-17.5122	-18.2467	-18.2296	-18.0304	-18.2533	-18.1506	-17.9575	-18.1396	-18.4625	-18.1851	-18.1953	-18.1352	-18.4138	-17.8036
-442	-18.5887	-18.667	-18.5848	-18.495	-18.7196	-18.4837	-18.5787	-18.3943	-18.4418	-18.3817	-18.3475	-18.2775	-18.2703	-17.9652	-18.3554	-18.2757	-18.3075	-18.2811	-18.2975	-18.3312	-17.8883	-18.1944	-18.286	-18.026	-18.144	-17.9753	-18.1995	-18.1648	-18.354	-18.2381	-18.1019	-18.2288	-18.7252	-18.2965	-17.5206	-18.2455	-18.2403	-18.0334	-18.2648	-18.1573	-17.9521	-18.125	-18.4171	-18.1795	-18.2173	-18.1219	-18.4154	-17.7956
-441	-18.5993	-18.6834	-18.61	-18.4811	-18.74	-18.4796	-18.5649	-18.4063	-18.4562	-18.3649	-18.3547	-18.37	-18.2359	-17.964	-18.3516	-18.2812	-18.3128	-18.2802	-18.3019	-18.3249	-17.8929	-18.1979	-18.2958	-18.0209	-18.1624	-17.9695	-18.1816	-18.1829	-18.345	-18.2261	-18.1305	-18.2255	-18.7627	-18.2922	-17.5178	-18.2322	-18.2343	-18.0341	-18.2704	-18.1653	-17.9517	-18.1319	-18.3747	-18.1862	-18.2399	-18.1106	-18.415	-17.8149
-440	-18.6069	-18.6885	-18.6004	-18.4628	-18.7371	-18.5006	-18.5542	-18.4831	-18.4761	-18.3541	-18.3479	-18.46	-18.2502	-17.968	-18.3339	-18.2917	-18.3223	-18.2798	-18.3057	-18.3181	-17.904	-18.216	-18.304	-18.0332	-18.1596	-17.9628	-18.1809	-18.1883	-18.3319	-18.2201	-18.1632	-18.2343	-18.7827	-18.283	-17.5234	-18.2365	-18.2414	-18.0292	-18.265	-18.1619	-17.9508	-18.1573	-18.3722	-18.1788	-18.2481	-18.099	-18.4223	-17.8199
-439	-18.6209	-18.6943	-18.6106	-18.4706	-18.7233	-18.5298	-18.5492	-18.5267	-18.4911	-18.3487	-18.3631	-18.442	-18.2587	-17.9917	-18.3441	-18.2878	-18.3175	-18.2743	-18.3005	-18.3055	-17.9111	-18.2254	-18.2856	-18.0594	-18.1507	-17.9645	-18.1958	-18.1857	-18.3617	-18.2255	-18.1842	-18.2355	-18.7596	-18.2716	-17.5298	-18.2484	-18.2615	-18.0294	-18.2648	-18.1565	-17.9485	-18.166	-18.4099	-18.1674	-18.2405	-18.1022	-18.4441	-17.7842
-438	-18.6268	-18.6801	-18.6001	-18.4603	-18.6968	-18.5389	-18.5563	-18.5136	-18.474	-18.3199	-18.3851	-18.3886	-18.2597	-17.9945	-18.3458	-18.2869	-18.3233	-18.272	-18.3055	-18.2926	-17.9152	-18.2266	-18.2668	-18.069	-18.1493	-17.9568	-18.1975	-18.1988	-18.3871	-18.2471	-18.1987	-18.2292	-18.7467	-18.2676	-17.543	-18.2414	-18.2703	-18.0322	-18.26	-18.156	-17.9582	-18.151	-18.4244	-18.1761	-18.2292	-18.0909	-18.449	-17.7676
-437	-18.6171	-18.6667	-18.6131	-18.4526	-18.6689	-18.5178	-18.5694	-18.4536	-18.484	-18.3175	-18.3785	-18.3545	-18.2321	-18.0074	-18.345	-18.2972	-18.3333	-18.2686	-18.3157	-18.2944	-17.9202	-18.2167	-18.2554	-18.0486	-18.1496	-17.9564	-18.1712	-18.2052	-18.3618	-18.2324	-18.2121	-18.2384	-18.8015	-18.2727	-17.5457	-18.2405	-18.2783	-18.0258	-18.2492	-18.1515	-17.9528	-18.1516	-18.4266	-18.1968	-18.2134	-18.0687	-18.4481	-17.7809
-436	-18.6198	-18.6648	-18.6413	-18.4428	-18.6449	-18.5147	-18.5781	-18.4319	-18.4362	-18.297	-18.3633	-18.284	-18.2447	-17.9932	-18.3646	-18.3017	-18.3358	-18.2662	-18.3202	-18.3008	-17.9333	-18.2023	-18.235	-18.0398	-18.1234	-17.9527	-18.157	-18.1993	-18.3158	-18.2137	-18.2296	-18.2349	-18.8274	-18.2705	-17.5435	-18.2373	-18.271	-18.024	-18.2464	-18.1415	-17.9447	-18.1443	-18.4262	-18.1933	-18.2021	-18.0714	-18.4546	-17.7833
-435	-18.6312	-18.6528	-18.6589	-18.4317	-18.6273	-18.5239	-18.5762	-18.4578	-18.3545	-18.285	-18.347	-18.264	-18.2793	-18.0279	-18.3864	-18.306	-18.342	-18.2705	-18.3238	-18.3029	-17.9383	-18.192	-18.2376	-18.03	-18.1134	-17.9575	-18.1512	-18.2092	-18.2746	-18.2091	-18.2536	-18.2259	-18.8859	-18.2701	-17.5338	-18.2357	-18.2676	-18.0361	-18.2498	-18.1494	-17.9389	-18.156	-18.4154	-18.1649	-18.2004	-18.0994	-18.4407	-17.7667
-434	-18.6142	-18.6629	-18.6753	-18.4325	-18.6257	-18.5404	-18.5725	-18.4738	-18.3516	-18.2796	-18.3515	-18.2345	-18.2764	-18.0843	-18.3895	-18.3129	-18.3504	-18.2738	-18.3285	-18.3022	-17.9422	-18.1851	-18.241	-18.0119	-18.1469	-17.9519	-18.1535	-18.2032	-18.2829	-18.2069	-18.2632	-18.2267	-18.8795	-18.2786	-17.5266	-18.2301	-18.2635	-18.0453	-18.2532	-18.1573	-17.9404	-18.1804	-18.4549	-18.155	-18.21	-18.1011	-18.4434	-17.7145
-433	-18.6004	-18.673	-18.6999	-18.431	-18.6262	-18.5588	-18.5726	-18.4763	-18.3451	-18.2903	-18.3669	-18.2216	-18.2696	-18.0839	-18.4057	-18.3117	-18.3532	-18.2654	-18.3345	-18.3113	-17.9367	-18.1882	-18.2266	-18.0439	-18.1472	-17.947	-18.1479	-18.1926	-18.3155	-18.2082	-18.2553	-18.2188	-18.8294	-18.2762	-17.5285	-18.2356	-18.2587	-18.0356	-18.2589	-18.1615	-17.9426	-18.1794	-18.4658	-18.1617	-18.2012	-18.1129	-18.4403	-17.6984
-432	-18.5863	-18.6626	-18.7041	-18.4274	-18.6235	-18.5541	-18.5964	-18.4887	-18.4047	-18.3148	-18.3648	-18.1506	-18.3163	-18.0778	-18.4239	-18.3212	-18.3614	-18.263	-18.3422	-18.3165	-17.9319	-18.1942	-18.2214	-18.0618	-18.1331	-17.948	-18.143	-18.2074	-18.3111	-18.2091	-18.2745	-18.2134	-18.8011	-18.272	-17.518	-18.2368	-18.237	-18.0307	-18.2632	-18.1682	-17.9444	-18.1793	-18.4497	-18.1326	-18.1959	-18.1173	-18.4421	-17.7125
-431	-18.5671	-18.6603	-18.7163	-18.4139	-18.6276	-18.5073	-18.6075	-18.4633	-18.505	-18.3359	-18.3573	-18.1638	-18.3515	-18.0964	-18.4357	-18.3293	-18.3592	-18.2719	-18.3476	-18.3106	-17.9385	-18.2031	-18.2276	-18.0603	-18.1378	-17.9485	-18.1485	-18.2175	-18.2785	-18.2044	-18.297	-18.2233	-18.832	-18.2684	-17.4989	-18.2323	-18.2127	-18.0291	-18.2625	-18.1627	-17.9464	-18.1807	-18.4545	-18.069	-18.1914	-18.1101	-18.4295	-17.7434
-430	-18.5586	-18.6676	-18.7169	-18.4097	-18.6269	-18.5199	-18.6005	-18.4564	-18.5479	-18.361	-18.3547	-18.2374	-18.3476	-18.0948	-18.4484	-18.3225	-18.3446	-18.2685	-18.3392	-18.3024	-17.9571	-18.203	-18.2292	-18.0721	-18.1327	-17.9492	-18.1532	-18.203	-18.2629	-18.2269	-18.2805	-18.2197	-18.794	-18.2623	-17.5013	-18.2362	-18.1949	-18.0287	-18.2578	-18.1578	-17.9437	-18.1858	-18.4889	-18.0347	-18.1885	-18.0913	-18.4407	-17.783
-429	-18.5636	-18.6672	-18.6609	-18.4333	-18.6054	-18.565	-18.5777	-18.5287	-18.576	-18.3956	-18.3523	-18.2738	-18.3227	-18.117	-18.4454	-18.3196	-18.3423	-18.2746	-18.3359	-18.2967	-17.9715	-18.2137	-18.2191	-18.0887	-18.1155	-17.9626	-18.1545	-18.213	-18.2706	-18.2376	-18.2526	-18.218	-18.7183	-18.2542	-17.5057	-18.2372	-18.1613	-18.0277	-18.2493	-18.1571	-17.9432	-18.2093	-18.4933	-18.0231	-18.1831	-18.0902	-18.4496	-17.8196
-428	-18.5622	-18.659	-18.6401	-18.4392	-18.5887	-18.5621	-18.5798	-18.5503	-18.6042	-18.4198	-18.3583	-18.2779	-18.3259	-18.0854	-18.4408	-18.3282	-18.3428	-18.2875	-18.3336	-18.2953	-17.9706	-18.2287	-18.2103	-18.0988	-18.1069	-17.9763	-18.1608	-18.2097	-18.2722	-18.2318	-18.2454	-18.2297	-18.647	-18.2466	-17.5069	-18.2424	-18.1517	-18.0272	-18.2466	-18.1556	-17.9504	-18.2457	-18.4667	-18.0477	-18.1675	-18.0993	-18.4194	-17.8099
-427	-18.5787	-18.6562	-18.6153	-18.4171	-18.5796	-18.5767	-18.6067	-18.5139	-18.5599	-18.4323	-18.35	-18.1655	-18.3706	-18.0755	-18.4457	-18.3241	-18.3364	-18.2861	-18.3367	-18.2953	-17.9631	-18.2263	-18.1992	-18.1025	-18.0896	-17.9768	-18.1721	-18.1917	-18.2681	-18.2369	-18.2073	-18.2242	-18.5701	-18.2461	-17.5134	-18.252	-18.1514	-18.0268	-18.2412	-18.1536	-17.9587	-18.2489	-18.4757	-18.0434	-18.1359	-18.1039	-18.4239	-17.7756
-426	-18.5907	-18.6589	-18.6193	-18.413	-18.5777	-18.6197	-18.6237	-18.4716	-18.5267	-18.4428	-18.3517	-18.0592	-18.387	-18.1056	-18.4523	-18.3216	-18.3381	-18.287	-18.3441	-18.2954	-17.9647	-18.2283	-18.1837	-18.1022	-18.0869	-17.9779	-18.1721	-18.1915	-18.2619	-18.2446	-18.1576	-18.2205	-18.5346	-18.253	-17.5106	-18.2531	-18.1386	-18.0258	-18.2425	-18.1584	-17.9575	-18.229	-18.45	-18.037	-18.1106	-18.1161	-18.4226	-17.7373
-425	-18.579	-18.6546	-18.6176	-18.4154	-18.5733	-18.6307	-18.6428	-18.4696	-18.5773	-18.4591	-18.3463	-18.0524	-18.3873	-18.1179	-18.4339	-18.3254	-18.3363	-18.2886	-18.3533	-18.2969	-17.9673	-18.2296	-18.1933	-18.107	-18.0994	-17.9754	-18.1543	-18.2003	-18.2235	-18.2325	-18.1434	-18.2266	-18.4935	-18.2553	-17.4966	-18.2441	-18.124	-18.0248	-18.2425	-18.1584	-17.9575	-18.2218	-18.3833	-18.0277	-18.1182	-18.1007	-18.4199	-17.7442
-424	-18.5728	-18.6649	-18.6328	-18.4168	-18.605	-18.6092	-18.6613	-18.5254	-18.6574	-18.4916	-18.3393	-18.1286	-18.4133	-18.1104	-18.4217	-18.3279	-18.3283	-18.2855	-18.3583	-18.2989	-17.9702	-18.2231	-18.215	-18.1194	-18.0936	-17.9638	-18.147	-18.1901	-18.2032	-18.2111	-18.1395	-18.2251	-18.4928	-18.259	-17.4929	-18.2429	-18.1065	-18.0269	-18.2358	-18.1703	-17.9647	-18.2362	-18.3719	-18.0617	-18.1287	-18.0981	-18.4234	-17.7794
-423	-18.5651	-18.6747	-18.6071	-18.4192	-18.6584	-18.632	-18.6556	-18.5397	-18.6644	-18.4888	-18.3401	-18.2089	-18.4443	-18.1097	-18.4177	-18.3286	-18.3244	-18.2902	-18.3598	-18.3	-17.9713	-18.2176	-18.2275	-18.1181	-18.0944	-17.958	-18.1493	-18.1791	-18.2253	-18.2221	-18.153	-18.2274	-18.4393	-18.2595	-17.5041	-18.2396	-18.0946	-18.0299	-18.2354	-18.1777	-17.9668	-18.2602	-18.3528	-18.0875	-18.149	-18.1034	-18.3954	-17.7901
-422	-18.5751	-18.6791	-18.5743	-18.404	-18.6926	-18.6399	-18.6419	-18.4843	-18.6873	-18.5008	-18.3533	-18.1892	-18.4447	-18.1347	-18.4118	-18.3253	-18.3157	-18.2837	-18.3591	-18.2936	-17.9564	-18.2289	-18.2464	-18.1338	-18.1097	-17.9562	-18.1397	-18.1797	-18.2304	-18.2249	-18.163	-18.234	-18.4204	-18.2612	-17.5075	-18.2321	-18.0901	-18.0265	-18.2317	-18.1787	-17.9692	-18.2671	-18.3083	-18.0575	-18.1704	-18.096	-18.3779	-17.7932
-421	-18.5697	-18.69	-18.5968	-18.3966	-18.725	-18.6203	-18.6485	-18.4621	-18.7596	-18.5293	-18.3599	-18.1811	-18.4302	-18.1235	-18.3967	-18.3187	-18.3024	-18.268	-18.358	-18.2835	-17.9344	-18.2499	-18.2546	-18.1574	-18.1061	-17.9422	-18.1288	-18.1891	-18.2203	-18.2076	-18.1589	-18.233	-18.3973	-18.2601	-17.5107	-18.2285	-18.0792	-18.0184	-18.2276	-18.1772	-17.9746	-18.2738	-18.2733	-18.0527	-18.1666	-18.0809	-18.3991	-17.8192
-420	-18.5758	-18.6911	-18.583	-18.3869	-18.7383	-18.6113	-18.6555	-18.466	-18.7843	-18.5484	-18.3424	-18.2039	-18.4302	-18.0962	-18.3873	-18.3242	-18.3047	-18.2631	-18.3561	-18.2707	-17.9205	-18.2623	-18.2565	-18.1714	-18.1008	-17.9408	-18.1173	-18.2048	-18.2105	-18.2051	-18.1503	-18.2355	-18.3789	-18.2541	-17.5192	-18.2289	-18.0714	-18.0183	-18.2273	-18.1771	-17.9716	-18.2839	-18.2243	-18.0693	-18.1516	-18.0752	-18.4072	-17.8418
-419	-18.5849	-18.6877	-18.5715	-18.3781	-18.7698	-18.6171	-18.6542	-18.4699	-18.7927	-18.5552	-18.3289	-18.138	-18.4072	-18.1232	-18.3752	-18.335	-18.307	-18.2707	-18.3538	-18.2548	-17.908	-18.2606	-18.2684	-18.1561	-18.137	-17.9427	-18.1042	-18.2091	-18.2194	-18.2029	-18.1575	-18.2503	-18.4205	-18.2523	-17.5356	-18.2285	-18.0599	-18.0179	-18.2202	-18.1819	-17.9783	-18.2911	-18.2093	-18.0763	-18.1626	-18.0738	-18.3995	-17.8322
-418	-18.5979	-18.6885	-18.5795	-18.348	-18.7879	-18.6268	-18.6569	-18.4903	-18.7128	-18.5512	-18.3172	-18.194	-18.3489	-18.1389	-18.3702	-18.3293	-18.3011	-18.2755	-18.3425	-18.2503	-17.8933	-18.2542	-18.2825	-18.1549	-18.1512	-17.9399	-18.1046	-18.2123	-18.269	-18.2008	-18.1481	-18.2503	-18.3946	-18.2486	-17.5487	-18.236	-18.071	-18.0171	-18.218	-18.1822	-17.9662	-18.2805	-18.2682	-18.082	-18.1862	-18.0753	-18.394	-17.8122
-417	-18.6168	-18.6829	-18.5539	-18.3397	-18.7726	-18.6753	-18.6498	-18.53	-18.5845	-18.5332	-18.3241	-18.2534	-18.3282	-18.1517	-18.3718	-18.3299	-18.3133	-18.2756	-18.3332	-18.2514	-17.8836	-18.2537	-18.2734	-18.1278	-18.1495	-17.9281	-18.1084	-18.2048	-18.3184	-18.2057	-18.1334	-18.2414	-18.3959	-18.2523	-17.5607	-18.252	-18.0958	-18.0143	-18.2188	-18.1929	-17.9769	-18.274	-18.3186	-18.1206	-18.1781	-18.0747	-18.3929	-17.7897
-416	-18.6154	-18.6806	-18.5644	-18.3472	-18.7795	-18.6668	-18.6348	-18.5633	-18.5491	-18.532	-18.3491	-18.2825	-18.3478	-18.1548	-18.3636	-18.3398	-18.3223	-18.2727	-18.3359	-18.2627	-17.869	-18.2533	-18.2669	-18.1023	-18.1397	-17.917	-18.1038	-18.2109	-18.3393	-18.1887	-18.1476	-18.2512	-18.4546	-18.2581	-17.5776	-18.2567	-18.124	-18.0051	-18.2153	-18.2011	-17.9979	-18.261	-18.3282	-18.1441	-18.149	-18.0808	-18.3795	-17.769
-415	-18.6199	-18.6829	-18.6086	-18.3439	-18.8086	-18.6132	-18.6268	-18.5356	-18.5444	-18.5289	-18.353	-18.261	-18.3632	-18.1128	-18.3606	-18.3378	-18.3184	-18.2695	-18.3392	-18.2673	-17.8685	-18.2321	-18.2701	-18.1079	-18.1183	-17.9112	-18.0965	-18.2079	-18.343	-18.1826	-18.1624	-18.2478	-18.5074	-18.262	-17.5858	-18.2487	-18.1576	-18.0023	-18.2161	-18.2061	-17.9972	-18.2353	-18.3495	-18.1651	-18.1351	-18.0765	-18.3636	-17.7625
-414	-18.6256	-18.6822	-18.6168	-18.3336	-18.796	-18.5866	-18.616	-18.4975	-18.5207	-18.5055	-18.3564	-18.2124	-18.3664	-18.1446	-18.3454	-18.3402	-18.3224	-18.2737	-18.3445	-18.2641	-17.8705	-18.2244	-18.2803	-18.132	-18.1025	-17.9047	-18.0962	-18.2166	-18.3472	-18.1886	-18.1735	-18.2427	-18.5083	-18.2686	-17.5929	-18.242	-18.1709	-18.0043	-18.2065	-18.2091	-17.9942	-18.2066	-18.3711	-18.1514	-18.1222	-18.0763	-18.3887	-17.7795
-413	-18.6091	-18.677	-18.629	-18.3475	-18.7918	-18.5612	-18.6065	-18.526	-18.57	-18.4732	-18.3679	-18.2122	-18.3331	-18.1946	-18.3252	-18.3455	-18.3349	-18.2744	-18.3388	-18.2687	-17.865	-18.2358	-18.2938	-18.148	-18.1069	-17.8994	-18.0887	-18.2401	-18.3308	-18.1823	-18.1902	-18.2553	-18.5467	-18.2731	-17.5907	-18.2356	-18.1665	-18.0033	-18.2041	-18.2097	-18.0032	-18.2067	-18.3752	-18.1284	-18.128	-18.0775	-18.3856	-17.8165
-412	-18.6	-18.6677	-18.6431	-18.3572	-18.8125	-18.505	-18.6043	-18.5385	-18.6058	-18.4445	-18.3862	-18.283	-18.3127	-18.1694	-18.3197	-18.3357	-18.3341	-18.2705	-18.3277	-18.2709	-17.845	-18.2356	-18.304	-18.1644	-18.1064	-17.8962	-18.078	-18.2519	-18.327	-18.1891	-18.1922	-18.2542	-18.565	-18.2703	-17.5937	-18.2279	-18.1842	-18.0056	-18.2068	-18.2065	-18.0011	-18.2271	-18.35	-18.149	-18.1346	-18.0782	-18.3693	-17.8656
-411	-18.636	-18.6679	-18.6404	-18.3473	-18.8464	-18.5098	-18.6055	-18.4933	-18.5989	-18.4161	-18.3966	-18.3517	-18.3219	-18.1494	-18.3369	-18.337	-18.3432	-18.278	-18.3311	-18.2693	-17.8265	-18.2274	-18.2971	-18.1515	-18.0863	-17.8943	-18.0804	-18.2412	-18.3533	-18.2072	-18.1686	-18.2477	-18.5724	-18.2671	-17.5932	-18.2267	-18.2047	-18.0073	-18.2072	-18.2095	-17.9905	-18.2389	-18.3867	-18.1649	-18.1229	-18.0917	-18.3458	-17.8794
-410	-18.6594	-18.6645	-18.6364	-18.339	-18.8259	-18.5524	-18.6029	-18.4857	-18.5384	-18.4043	-18.3982	-18.381	-18.3285	-18.1798	-18.3533	-18.3381	-18.3527	-18.2829	-18.3194	-18.2604	-17.8067	-18.2194	-18.2844	-18.1457	-18.0714	-17.8923	-18.0871	-18.2422	-18.368	-18.1991	-18.1469	-18.2554	-18.5185	-18.2649	-17.5968	-18.2305	-18.2215	-18.0067	-18.2094	-18.1953	-17.9784	-18.2378	-18.3978	-18.1398	-18.1001	-18.0999	-18.3312	-17.856
-409	-18.6578	-18.6633	-18.6596	-18.3298	-18.792	-18.5412	-18.6112	-18.5713	-18.5042	-18.4051	-18.3951	-18.3173	-18.3389	-18.1788	-18.3682	-18.3307	-18.3486	-18.2808	-18.3054	-18.2459	-17.8022	-18.2262	-18.2931	-18.1683	-18.0671	-17.8973	-18.0923	-18.2639	-18.3783	-18.1869	-18.1483	-18.2534	-18.5044	-18.2639	-17.5975	-18.214	-18.24	-18.0077	-18.2057	-18.1858	-17.9813	-18.2169	-18.3966	-18.0988	-18.0814	-18.1033	-18.3594	-17.8546
-408	-18.642	-18.6522	-18.6934	-18.3557	-18.7652	-18.5393	-18.6155	-18.6762	-18.4313	-18.4041	-18.3856	-18.313	-18.3278	-18.1421	-18.3855	-18.3304	-18.3553	-18.2874	-18.3069	-18.2343	-17.8106	-18.2122	-18.2891	-18.1632	-18.0719	-17.9024	-18.0985	-18.2801	-18.4214	-18.1945	-18.1627	-18.2495	-18.4993	-18.2649	-17.6133	-18.2021	-18.2625	-18.0054	-18.2098	-18.1869	-17.9874	-18.2096	-18.4319	-18.1285	-18.0669	-18.1054	-18.3819	-17.8684
-407	-18.6358	-18.6357	-18.6691	-18.3693	-18.7365	-18.5462	-18.6016	-18.7024	-18.3816	-18.3879	-18.397	-18.3136	-18.3282	-18.123	-18.3932	-18.3362	-18.3673	-18.3041	-18.3144	-18.2322	-17.8236	-18.1857	-18.276	-18.1615	-18.072	-17.9126	-18.1038	-18.2806	-18.4518	-18.2103	-18.1709	-18.2577	-18.4631	-18.2644	-17.6173	-18.2041	-18.2826	-18.0034	-18.2133	-18.1872	-17.9782	-18.1979	-18.4761	-18.1541	-18.0795	-18.1025	-18.3632	-17.879
-406	-18.6412	-18.6313	-18.6551	-18.3936	-18.7416	-18.543	-18.6026	-18.7301	-18.3404	-18.356	-18.4046	-18.259	-18.3384	-18.1127	-18.4062	-18.3246	-18.3639	-18.2999	-18.3198	-18.2397	-17.8261	-18.1709	-18.2636	-18.1582	-18.072	-17.9112	-18.1099	-18.2804	-18.4379	-18.2118	-18.1797	-18.2621	-18.4842	-18.2669	-17.6234	-18.2071	-18.2846	-18.0075	-18.2093	-18.1924	-17.9731	-18.1675	-18.505	-18.1423	-18.0829	-18.1048	-18.3446	-17.8808
-405	-18.6201	-18.6247	-18.6285	-18.4032	-18.709	-18.5505	-18.6035	-18.7456	-18.334	-18.3433	-18.3956	-18.3297	-18.345	-18.1087	-18.4051	-18.3195	-18.3665	-18.3022	-18.3248	-18.2496	-17.8329	-18.1663	-18.2688	-18.1587	-18.0618	-17.9042	-18.1179	-18.2983	-18.4284	-18.2241	-18.1858	-18.2548	-18.4295	-18.2683	-17.6171	-18.1945	-18.311	-18.0128	-18.2112	-18.1922	-17.9804	-18.1775	-18.5012	-18.103	-18.0632	-18.091	-18.3393	-17.9149
-404	-18.6119	-18.6234	-18.6145	-18.4223	-18.675	-18.5701	-18.5835	-18.7485	-18.3704	-18.3436	-18.4078	-18.3845	-18.3662	-18.1111	-18.3952	-18.3329	-18.3712	-18.3144	-18.3359	-18.2573	-17.8372	-18.1633	-18.2917	-18.1618	-18.0604	-17.8976	-18.1078	-18.3054	-18.3867	-18.2358	-18.2037	-18.2535	-18.4229	-18.2683	-17.6069	-18.1654	-18.3331	-18.0101	-18.2112	-18.1926	-17.9905	-18.1982	-18.4717	-18.0879	-18.0425	-18.0993	-18.3409	-17.9292
-403	-18.614	-18.6298	-18.6445	-18.4311	-18.6769	-18.5487	-18.5874	-18.7475	-18.4239	-18.3607	-18.4056	-18.3373	-18.3759	-18.1131	-18.3922	-18.3336	-18.3631	-18.3137	-18.341	-18.2658	-17.8389	-18.1575	-18.3184	-18.2004	-18.0505	-17.8981	-18.0999	-18.3217	-18.3408	-18.2377	-18.2207	-18.2549	-18.4918	-18.2613	-17.6042	-18.147	-18.3261	-18.0135	-18.2091	-18.1904	-17.9888	-18.2058	-18.4371	-18.0614	-18.0406	-18.1202	-18.3571	-17.9411
-402	-18.6173	-18.6187	-18.6441	-18.44	-18.6686	-18.562	-18.6029	-18.7391	-18.4677	-18.364	-18.3837	-18.316	-18.3662	-18.1456	-18.4011	-18.3418	-18.3673	-18.3179	-18.3479	-18.2659	-17.8442	-18.1486	-18.3346	-18.2251	-18.0552	-17.8953	-18.1015	-18.3385	-18.3247	-18.2353	-18.2162	-18.2425	-18.5222	-18.2565	-17.5964	-18.1425	-18.319	-18.0266	-18.2147	-18.1924	-17.9782	-18.2066	-18.401	-18.0359	-18.0497	-18.1434	-18.3734	-17.9453
-401	-18.6176	-18.6054	-18.6426	-18.424	-18.6662	-18.5939	-18.6202	-18.7313	-18.4675	-18.361	-18.3936	-18.3384	-18.3686	-18.1601	-18.4127	-18.352	-18.378	-18.326	-18.3463	-18.2628	-17.8351	-18.1408	-18.3431	-18.229	-18.084	-17.8863	-18.0998	-18.3383	-18.3539	-18.2359	-18.2228	-18.2446	-18.4226	-18.254	-17.5932	-18.1452	-18.3105	-18.0282	-18.2205	-18.1856	-17.9733	-18.2088	-18.3968	-18.0201	-18.0529	-18.157	-18.381	-17.9311
-400	-18.6295	-18.5865	-18.6557	-18.4216	-18.6907	-18.6097	-18.6331	-18.7339	-18.4364	-18.3387	-18.3986	-18.3527	-18.3726	-18.1326	-18.4336	-18.3522	-18.3808	-18.3228	-18.3383	-18.2566	-17.8282	-18.1199	-18.3453	-18.2222	-18.1023	-17.8805	-18.0847	-18.3409	-18.3827	-18.2433	-18.2306	-18.2434	-18.4386	-18.2517	-17.5785	-18.1496	-18.3053	-18.0224	-18.2266	-18.1785	-17.9629	-18.2107	-18.3868	-18.0419	-18.0557	-18.1599	-18.3843	-17.9169
-399	-18.6366	-18.5762	-18.6329	-18.4247	-18.7028	-18.615	-18.6312	-18.7027	-18.372	-18.3514	-18.3826	-18.3706	-18.3814	-18.126	-18.4539	-18.3582	-18.3786	-18.3242	-18.3434	-18.2425	-17.8325	-18.0933	-18.3395	-18.22	-18.1048	-17.8795	-18.0801	-18.353	-18.4217	-18.2495	-18.2325	-18.2423	-18.5063	-18.2471	-17.5719	-18.1536	-18.3188	-18.0223	-18.2276	-18.1803	-17.9451	-18.1819	-18.3684	-18.0804	-18.0691	-18.1751	-18.386	-17.8935
-398	-18.644	-18.5791	-18.6059	-18.4185	-18.6877	-18.6324	-18.6256	-18.6923	-18.3101	-18.385	-18.3621	-18.3053	-18.3805	-18.1304	-18.4503	-18.3668	-18.3788	-18.3315	-18.3479	-18.2333	-17.8354	-18.0913	-18.3398	-18.2161	-18.1088	-17.877	-18.0805	-18.356	-18.456	-18.2377	-18.2541	-18.2513	-18.5143	-18.2449	-17.5706	-18.1656	-18.3191	-18.0231	-18.2197	-18.1754	-17.9536	-18.159	-18.4124	-18.0582	-18.0882	-18.1728	-18.3753	-17.891
-397	-18.6276	-18.5675	-18.6113	-18.4206	-18.6667	-18.6179	-18.6236	-18.713	-18.3013	-18.4106	-18.3492	-18.1972	-18.3838	-18.1096	-18.4336	-18.3651	-18.377	-18.3238	-18.337	-18.2272	-17.842	-18.0945	-18.3385	-18.2464	-18.1297	-17.8755	-18.0768	-18.3538	-18.4233	-18.2164	-18.2934	-18.2489	-18.5876	-18.2499	-17.5667	-18.1721	-18.2945	-18.0204	-18.2139	-18.1723	-17.9591	-18.1378	-18.4228	-18.0502	-18.0844	-18.1623	-18.3922	-17.8802
-396	-18.6032	-18.5569	-18.5959	-18.424	-18.6591	-18.5838	-18.6147	-18.6857	-18.3433	-18.4114	-18.3489	-18.0676	-18.3786	-18.0786	-18.4236	-18.3676	-18.3811	-18.3282	-18.3454	-18.2313	-17.8502	-18.1063	-18.3314	-18.2616	-18.1387	-17.8812	-18.0633	-18.3501	-18.3792	-18.22	-18.3068	-18.243	-18.7056	-18.2498	-17.5563	-18.1705	-18.2952	-18.0135	-18.217	-18.1843	-17.9595	-18.1231	-18.4275	-18.0943	-18.0854	-18.1512	-18.4102	-17.8726
-395	-18.6153	-18.545	-18.5859	-18.4483	-18.6578	-18.5705	-18.5917	-18.6072	-18.3867	-18.4063	-18.348	-18.0638	-18.3664	-18.0855	-18.4212	-18.3773	-18.3898	-18.3363	-18.3551	-18.2372	-17.8455	-18.1161	-18.3286	-18.2594	-18.1337	-17.8733	-18.0544	-18.3333	-18.3839	-18.2192	-18.2953	-18.2467	-18.755	-18.2507	-17.5429	-18.1799	-18.2878	-18.0076	-18.2208	-18.1808	-17.9576	-18.1196	-18.4033	-18.1417	-18.098	-18.1579	-18.4025	-17.8808
-394	-18.6276	-18.5513	-18.5519	-18.4579	-18.6555	-18.5619	-18.5904	-18.5244	-18.4181	-18.4058	-18.3382	-18.0854	-18.363	-18.1369	-18.4104	-18.379	-18.3829	-18.332	-18.3541	-18.2381	-17.8349	-18.1263	-18.3378	-18.2504	-18.137	-17.8596	-18.0514	-18.3164	-18.3852	-18.2141	-18.2727	-18.2441	-18.6901	-18.2508	-17.5259	-18.1916	-18.2768	-18.0089	-18.2231	-18.1767	-17.9414	-18.1303	-18.3852	-18.1413	-18.0971	-18.1655	-18.3945	-17.8889
-393	-18.6106	-18.5637	-18.53	-18.4447	-18.642	-18.569	-18.5876	-18.505	-18.3862	-18.4001	-18.3303	-18.0613	-18.3588	-18.1718	-18.4019	-18.3775	-18.3777	-18.3307	-18.3506	-18.2318	-17.8419	-18.1315	-18.3616	-18.2301	-18.1398	-17.8515	-18.0375	-18.3181	-18.4079	-18.2091	-18.2777	-18.2391	-18.6543	-18.253	-17.5208	-18.1921	-18.2719	-18.0064	-18.2268	-18.1778	-17.9293	-18.148	-18.3713	-18.1387	-18.0876	-18.1717	-18.4	-17.8848
-392	-18.5938	-18.573	-18.5476	-18.4054	-18.6243	-18.5395	-18.5624	-18.4973	-18.3751	-18.4123	-18.3226	-17.9941	-18.3415	-18.1962	-18.393	-18.3832	-18.3847	-18.3395	-18.3507	-18.2236	-17.8415	-18.1353	-18.3839	-18.2263	-18.1272	-17.8495	-18.0254	-18.3235	-18.463	-18.2051	-18.2758	-18.2375	-18.5959	-18.2526	-17.511	-18.1839	-18.2649	-17.9981	-18.2291	-18.177	-17.9281	-18.1728	-18.3892	-18.1511	-18.0854	-18.1806	-18.3949	-17.8716
-391	-18.6092	-18.5869	-18.5713	-18.3953	-18.6262	-18.4753	-18.5686	-18.4905	-18.3419	-18.4177	-18.3226	-17.8428	-18.335	-18.1869	-18.3941	-18.3844	-18.3863	-18.3359	-18.3499	-18.2131	-17.8372	-18.1351	-18.3687	-18.2281	-18.0868	-17.8492	-18.0224	-18.3026	-18.4798	-18.1886	-18.2802	-18.2362	-18.5685	-18.2531	-17.4961	-18.1935	-18.2518	-17.9979	-18.2271	-18.1794	-17.9004	-18.1542	-18.4261	-18.1909	-18.0938	-18.2042	-18.4058	-17.8534
-390	-18.609	-18.5837	-18.5867	-18.4104	-18.6231	-18.4417	-18.578	-18.4951	-18.3072	-18.4059	-18.3136	-17.7496	-18.3379	-18.1717	-18.3933	-18.3773	-18.3875	-18.3305	-18.3477	-18.2051	-17.859	-18.1458	-18.3338	-18.2175	-18.061	-17.8586	-18.0285	-18.3015	-18.5093	-18.1696	-18.2763	-18.2449	-18.5466	-18.2594	-17.4975	-18.2145	-18.2249	-17.9975	-18.2231	-18.1819	-17.8858	-18.1419	-18.4108	-18.2288	-18.1013	-18.2116	-18.4303	-17.8563
-389	-18.6157	-18.5859	-18.5649	-18.4044	-18.6102	-18.4495	-18.5891	-18.4815	-18.2789	-18.3944	-18.3157	-17.7129	-18.3334	-18.1601	-18.3823	-18.3775	-18.386	-18.3408	-18.3455	-18.1894	-17.8613	-18.1564	-18.3213	-18.203	-18.0721	-17.8571	-18.0262	-18.3132	-18.5492	-18.1501	-18.2751	-18.2603	-18.4833	-18.2633	-17.5046	-18.2159	-18.2167	-17.9981	-18.224	-18.1777	-17.8741	-18.1449	-18.3697	-18.2303	-18.1103	-18.2125	-18.4226	-17.848
-388	-18.6394	-18.6076	-18.5594	-18.3746	-18.6122	-18.4651	-18.5909	-18.4361	-18.268	-18.3765	-18.3152	-17.6224	-18.3294	-18.1541	-18.3765	-18.3649	-18.3723	-18.3347	-18.3419	-18.1717	-17.8465	-18.1669	-18.3184	-18.2048	-18.0769	-17.8537	-18.0219	-18.3049	-18.5548	-18.1406	-18.2732	-18.2739	-18.4566	-18.2544	-17.5029	-18.2162	-18.2111	-17.9943	-18.2235	-18.1702	-17.8664	-18.1588	-18.3538	-18.2438	-18.1213	-18.1981	-18.4	-17.8342
-387	-18.6391	-18.6117	-18.5683	-18.374	-18.6207	-18.4692	-18.5876	-18.4431	-18.2951	-18.3417	-18.286	-17.5602	-18.3282	-18.1875	-18.3745	-18.3703	-18.3687	-18.3288	-18.3447	-18.1616	-17.8435	-18.1918	-18.305	-18.1966	-18.0809	-17.8667	-18.0165	-18.2964	-18.5506	-18.1458	-18.2637	-18.2889	-18.5803	-18.2504	-17.4986	-18.2141	-18.1883	-17.9941	-18.2196	-18.1839	-17.8756	-18.1669	-18.3183	-18.2615	-18.1341	-18.1954	-18.3803	-17.8523
-386	-18.6081	-18.6185	-18.5743	-18.3818	-18.6162	-18.4851	-18.5812	-18.5251	-18.318	-18.3486	-18.2803	-17.5093	-18.3399	-18.2197	-18.3722	-18.376	-18.3645	-18.3291	-18.3512	-18.1433	-17.8416	-18.2055	-18.2773	-18.1763	-18.0893	-17.8748	-18.017	-18.2889	-18.5484	-18.1385	-18.2482	-18.2969	-18.5957	-18.253	-17.4937	-18.2109	-18.1618	-18.0006	-18.2101	-18.1969	-17.8867	-18.1644	-18.3124	-18.2437	-18.1439	-18.1965	-18.342	-17.8611
-385	-18.5987	-18.6399	-18.62	-18.389	-18.6182	-18.5012	-18.5664	-18.6034	-18.3556	-18.3635	-18.303	-17.4588	-18.3487	-18.2029	-18.3596	-18.3717	-18.3511	-18.3219	-18.3487	-18.1385	-17.8375	-18.2212	-18.2636	-18.1712	-18.0958	-17.8687	-18.0125	-18.2742	-18.5453	-18.1272	-18.244	-18.2894	-18.6046	-18.2502	-17.4882	-18.2077	-18.1435	-18.0077	-18.2046	-18.1958	-17.8786	-18.1802	-18.3337	-18.2289	-18.1421	-18.1891	-18.3156	-17.8669
-384	-18.6051	-18.6417	-18.6544	-18.397	-18.607	-18.4825	-18.5483	-18.691	-18.3738	-18.3367	-18.3086	-17.4653	-18.3266	-18.1865	-18.3707	-18.3783	-18.3566	-18.3191	-18.356	-18.1392	-17.8397	-18.2234	-18.2549	-18.1691	-18.0858	-17.8646	-18.0116	-18.295	-18.5419	-18.1172	-18.2317	-18.2852	-18.608	-18.2496	-17.486	-18.2084	-18.143	-18.0187	-18.2129	-18.1944	-17.8597	-18.201	-18.3182	-18.2369	-18.1393	-18.1881	-18.3161	-17.8671
-383	-18.5935	-18.6511	-18.6536	-18.3914	-18.6076	-18.4665	-18.5361	-18.7206	-18.4189	-18.3096	-18.3021	-17.4808	-18.3048	-18.1999	-18.3782	-18.3825	-18.3635	-18.3307	-18.3674	-18.1382	-17.848	-18.2296	-18.2507	-18.1355	-18.0882	-17.867	-18.0076	-18.3158	-18.5946	-18.1012	-18.204	-18.2961	-18.5473	-18.2505	-17.5037	-18.2169	-18.1302	-18.0234	-18.2145	-18.1907	-17.8465	-18.2139	-18.2641	-18.224	-18.149	-18.1843	-18.3063	-17.8811
-382	-18.6059	-18.6693	-18.6499	-18.398	-18.6272	-18.457	-18.5399	-18.735	-18.4507	-18.3122	-18.2997	-17.5663	-18.2956	-18.2173	-18.3732	-18.3766	-18.3574	-18.3271	-18.3665	-18.13	-17.8475	-18.214	-18.2466	-18.1117	-18.1017	-17.8672	-18.01	-18.3135	-18.6443	-18.0867	-18.2032	-18.2922	-18.4957	-18.2469	-17.5089	-18.2194	-18.103	-18.0277	-18.2063	-18.1859	-17.8416	-18.2208	-18.241	-18.1536	-18.1667	-18.1871	-18.2931	-17.9047
-381	-18.6167	-18.6788	-18.6462	-18.3814	-18.6348	-18.4272	-18.538	-18.7392	-18.4286	-18.3182	-18.297	-17.5989	-18.2773	-18.2361	-18.3641	-18.3714	-18.3554	-18.3294	-18.3688	-18.1209	-17.8527	-18.1902	-18.2399	-18.0845	-18.1138	-17.872	-18.0174	-18.323	-18.6259	-18.0878	-18.2014	-18.2883	-18.4502	-18.2377	-17.5129	-18.227	-18.0973	-18.0307	-18.2058	-18.194	-17.8295	-18.2244	-18.277	-18.0677	-18.1736	-18.1832	-18.2808	-17.8995
-380	-18.6068	-18.6758	-18.6434	-18.3758	-18.6435	-18.4287	-18.5308	-18.7229	-18.4725	-18.3144	-18.3005	-17.6122	-18.2624	-18.235	-18.361	-18.3701	-18.3673	-18.3304	-18.3664	-18.121	-17.8598	-18.1913	-18.2326	-18.0756	-18.1176	-17.8825	-18.0075	-18.3427	-18.6101	-18.0879	-18.1976	-18.2983	-18.4667	-18.2271	-17.5132	-18.2351	-18.1027	-18.0249	-18.2062	-18.1979	-17.8225	-18.2161	-18.2952	-18.0264	-18.187	-18.1883	-18.2712	-17.8658
-379	-18.6006	-18.6894	-18.6531	-18.3935	-18.663	-18.4508	-18.5323	-18.6975	-18.5562	-18.3167	-18.2892	-17.6947	-18.2607	-18.2044	-18.3639	-18.367	-18.3739	-18.3254	-18.3524	-18.1132	-17.8507	-18.1889	-18.2159	-18.0998	-18.1142	-17.8837	-18.0041	-18.3314	-18.5973	-18.0832	-18.1925	-18.2915	-18.4654	-18.2199	-17.5276	-18.2495	-18.084	-18.0309	-18.1968	-18.1941	-17.8267	-18.202	-18.3234	-18.0301	-18.1884	-18.1919	-18.2639	-17.8414
-378	-18.6035	-18.6795	-18.6428	-18.4225	-18.669	-18.4926	-18.5445	-18.6665	-18.6366	-18.317	-18.2789	-17.7845	-18.2509	-18.1897	-18.3584	-18.3723	-18.3752	-18.3309	-18.3369	-18.1033	-17.8437	-18.1919	-18.1937	-18.1036	-18.101	-17.8799	-18.0138	-18.3231	-18.5865	-18.0738	-18.1979	-18.2851	-18.4855	-18.213	-17.5362	-18.2682	-18.0777	-18.0368	-18.1869	-18.1866	-17.8346	-18.1756	-18.3135	-18.0107	-18.1983	-18.1735	-18.2761	-17.8343
-377	-18.5971	-18.6648	-18.6305	-18.4244	-18.6451	-18.5536	-18.5392	-18.6403	-18.7163	-18.3034	-18.267	-17.9496	-18.2622	-18.2012	-18.3401	-18.3706	-18.3742	-18.3377	-18.3266	-18.1035	-17.8431	-18.2084	-18.1806	-18.0854	-18.1284	-17.8835	-18.0216	-18.3245	-18.6011	-18.063	-18.1934	-18.2975	-18.5502	-18.2093	-17.5367	-18.2804	-18.0762	-18.035	-18.1829	-18.1902	-17.8478	-18.1812	-18.275	-17.9738	-18.2133	-18.1548	-18.2709	-17.7963
-376	-18.6013	-18.6765	-18.6129	-18.4111	-18.6372	-18.5648	-18.547	-18.6345	-18.7233	-18.2957	-18.25	-17.9589	-18.2821	-18.2325	-18.3472	-18.3564	-18.3689	-18.3317	-18.3253	-18.0942	-17.8209	-18.1973	-18.1813	-18.078	-18.1585	-17.8795	-18.0244	-18.3158	-18.5787	-18.0733	-18.1995	-18.2873	-18.5708	-18.2082	-17.5219	-18.2816	-18.0755	-18.042	-18.182	-18.1919	-17.8677	-18.1924	-18.2765	-17.9431	-18.2242	-18.1386	-18.2462	-17.7637
-375	-18.5928	-18.6633	-18.6176	-18.4244	-18.6463	-18.5473	-18.5379	-18.6184	-18.7683	-18.2782	-18.2461	-17.9954	-18.2835	-18.2522	-18.3558	-18.3544	-18.3812	-18.3229	-18.3348	-18.0862	-17.8095	-18.1982	-18.1767	-18.066	-18.1581	-17.8792	-18.0346	-18.3083	-18.5671	-18.1004	-18.2098	-18.2705	-18.5255	-18.2125	-17.5185	-18.2779	-18.0769	-18.0389	-18.1789	-18.1917	-17.8749	-18.1815	-18.3096	-17.9382	-18.2272	-18.1203	-18.2355	-17.762
-374	-18.5675	-18.6579	-18.6324	-18.4539	-18.6225	-18.5385	-18.519	-18.6143	-18.7979	-18.2654	-18.2585	-18.0737	-18.2853	-18.2528	-18.3521	-18.3626	-18.3945	-18.3293	-18.3399	-18.0876	-17.8147	-18.1988	-18.1673	-18.0424	-18.1534	-17.8841	-18.0315	-18.3124	-18.5879	-18.1156	-18.211	-18.2757	-18.5323	-18.2168	-17.5132	-18.2797	-18.0952	-18.0352	-18.1862	-18.1904	-17.8768	-18.1621	-18.3458	-17.9219	-18.2328	-18.104	-18.2441	-17.7605
-373	-18.5603	-18.6708	-18.6207	-18.4674	-18.6002	-18.5372	-18.5021	-18.587	-18.7836	-18.2764	-18.2797	-18.2108	-18.2419	-18.2318	-18.3467	-18.3564	-18.3862	-18.3264	-18.3405	-18.0932	-17.8091	-18.188	-18.1667	-18.0384	-18.1506	-17.8753	-18.0341	-18.3142	-18.558	-18.0976	-18.2171	-18.2661	-18.4859	-18.2168	-17.5082	-18.2849	-18.1178	-18.0336	-18.1944	-18.1813	-17.8764	-18.1458	-18.3718	-17.8842	-18.2454	-18.1028	-18.2659	-17.7404
-372	-18.5891	-18.6753	-18.6166	-18.4709	-18.5906	-18.5262	-18.4998	-18.4993	-18.7425	-18.2847	-18.2723	-18.2874	-18.2107	-18.1949	-18.3439	-18.3518	-18.3915	-18.3292	-18.3376	-18.105	-17.8116	-18.1879	-18.1825	-18.0478	-18.1351	-17.8683	-18.0445	-18.3179	-18.5172	-18.0763	-18.2411	-18.255	-18.4399	-18.2126	-17.5188	-18.2853	-18.1273	-18.029	-18.1988	-18.1758	-17.8653	-18.1423	-18.4065	-17.8582	-18.2498	-18.1159	-18.2903	-17.7257
-371	-18.5932	-18.6689	-18.6044	-18.4627	-18.5744	-18.5103	-18.4998	-18.439	-18.685	-18.2807	-18.2459	-18.2539	-18.2196	-18.1945	-18.3547	-18.3463	-18.4022	-18.3357	-18.345	-18.1058	-17.8211	-18.1946	-18.1862	-18.0361	-18.1157	-17.8804	-18.0566	-18.3225	-18.4749	-18.0765	-18.2447	-18.2556	-18.3326	-18.2165	-17.5284	-18.2888	-18.1329	-18.0225	-18.1995	-18.1732	-17.878	-18.1357	-18.3863	-17.8356	-18.2407	-18.1164	-18.3101	-17.7169
-370	-18.5668	-18.6645	-18.6026	-18.4678	-18.5737	-18.5331	-18.5288	-18.3788	-18.6932	-18.3097	-18.2512	-18.2543	-18.2664	-18.2227	-18.3479	-18.3391	-18.3922	-18.328	-18.3455	-18.0991	-17.8224	-18.1848	-18.1743	-18.0223	-18.1163	-17.8947	-18.0541	-18.3062	-18.4634	-18.0794	-18.2412	-18.2458	-18.3531	-18.2107	-17.5241	-18.2856	-18.1247	-18.0144	-18.1923	-18.1819	-17.8963	-18.1276	-18.3666	-17.8346	-18.2407	-18.1061	-18.3301	-17.6956
-369	-18.5631	-18.6708	-18.6252	-18.4907	-18.5734	-18.5928	-18.54	-18.3617	-18.6126	-18.3203	-18.2614	-18.2693	-18.2646	-18.2107	-18.3398	-18.3464	-18.3937	-18.324	-18.347	-18.094	-17.818	-18.1774	-18.173	-18.016	-18.1052	-17.8995	-18.0603	-18.2946	-18.4398	-18.0861	-18.2503	-18.229	-18.405	-18.1993	-17.5116	-18.2757	-18.1335	-18.0125	-18.1911	-18.1969	-17.9098	-18.1271	-18.4321	-17.8493	-18.2583	-18.1019	-18.3224	-17.6966
-368	-18.5352	-18.6918	-18.6488	-18.4923	-18.5863	-18.6458	-18.535	-18.3314	-18.5931	-18.3159	-18.2609	-18.2738	-18.2451	-18.1824	-18.3434	-18.3489	-18.3992	-18.3213	-18.348	-18.0858	-17.8095	-18.1869	-18.1895	-17.9933	-18.0862	-17.9052	-18.0629	-18.2937	-18.4607	-18.0897	-18.257	-18.2306	-18.3871	-18.1997	-17.5043	-18.2745	-18.1402	-18.0107	-18.1936	-18.212	-17.9129	-18.1186	-18.5	-17.8649	-18.2811	-18.1107	-18.3223	-17.6952
-367	-18.5253	-18.7027	-18.6486	-18.4816	-18.5945	-18.6847	-18.553	-18.3207	-18.6179	-18.3038	-18.2681	-18.2499	-18.2756	-18.1553	-18.3658	-18.3464	-18.394	-18.3088	-18.3462	-18.0821	-17.7864	-18.1965	-18.1863	-17.9991	-18.0565	-17.9054	-18.0659	-18.2854	-18.4708	-18.0788	-18.2765	-18.2281	-18.3833	-18.2024	-17.5069	-18.2658	-18.1439	-18.0072	-18.1882	-18.2162	-17.9209	-18.1013	-18.5356	-17.9211	-18.2953	-18.1185	-18.3355	-17.6901
-366	-18.5433	-18.6925	-18.6788	-18.4567	-18.6057	-18.6837	-18.567	-18.3783	-18.6244	-18.2953	-18.276	-18.2059	-18.3153	-18.1213	-18.374	-18.3492	-18.3985	-18.3242	-18.354	-18.0761	-17.7765	-18.1931	-18.1851	-18.0037	-18.0335	-17.9029	-18.0764	-18.2663	-18.4856	-18.0726	-18.2873	-18.2214	-18.4272	-18.2084	-17.5185	-18.2602	-18.1138	-18.0042	-18.1863	-18.2131	-17.946	-18.1067	-18.5233	-17.9488	-18.3113	-18.1053	-18.3369	-17.7015
-365	-18.5649	-18.6764	-18.7016	-18.4333	-18.6142	-18.6581	-18.5788	-18.4066	-18.5937	-18.2817	-18.2789	-18.1493	-18.3375	-18.1109	-18.3711	-18.358	-18.3977	-18.341	-18.3744	-18.0752	-17.7754	-18.1914	-18.1862	-17.96	-18.0355	-17.9116	-18.0909	-18.2424	-18.4827	-18.0815	-18.3059	-18.2372	-18.5204	-18.211	-17.5092	-18.2483	-18.1195	-17.9991	-18.1892	-18.2201	-17.9614	-18.1108	-18.4759	-17.9483	-18.3415	-18.1016	-18.3541	-17.6976
-364	-18.5607	-18.6803	-18.7365	-18.4223	-18.6197	-18.6488	-18.5898	-18.3934	-18.4879	-18.2796	-18.2851	-18.2113	-18.3655	-18.0886	-18.3804	-18.3489	-18.385	-18.3347	-18.3914	-18.0736	-17.7759	-18.1849	-18.1982	-17.9436	-18.0294	-17.9244	-18.0865	-18.2259	-18.4549	-18.0909	-18.3299	-18.2485	-18.5224	-18.2105	-17.5062	-18.2378	-18.1553	-18.0028	-18.194	-18.2241	-17.9585	-18.1214	-18.4503	-17.9739	-18.3554	-18.1108	-18.3654	-17.7107
-363	-18.555	-18.6815	-18.7548	-18.4254	-18.6538	-18.6504	-18.6064	-18.4056	-18.3768	-18.2929	-18.2937	-18.2534	-18.3443	-18.093	-18.4	-18.352	-18.3877	-18.3358	-18.4063	-18.0692	-17.7788	-18.1834	-18.2217	-17.9725	-18.0117	-17.9202	-18.0786	-18.2332	-18.4044	-18.1134	-18.3478	-18.2378	-18.4523	-18.2151	-17.5075	-18.2218	-18.1537	-18.0098	-18.201	-18.2114	-17.9545	-18.1286	-18.4794	-18.0191	-18.3656	-18.1141	-18.3668	-17.7505
-362	-18.5572	-18.6765	-18.7714	-18.4199	-18.6771	-18.6577	-18.5994	-18.3791	-18.3556	-18.2906	-18.3099	-18.3221	-18.3399	-18.0951	-18.3988	-18.368	-18.3933	-18.343	-18.4101	-18.0696	-17.7915	-18.1983	-18.2314	-17.9844	-17.9884	-17.9242	-18.0728	-18.24	-18.414	-18.1057	-18.3549	-18.2446	-18.4078	-18.2154	-17.5107	-18.2103	-18.1487	-18.0052	-18.2103	-18.2004	-17.942	-18.1252	-18.4781	-18.033	-18.3762	-18.11	-18.3586	-17.7865
-361	-18.5652	-18.7001	-18.7855	-18.3937	-18.6799	-18.6947	-18.5927	-18.4302	-18.301	-18.301	-18.3211	-18.3215	-18.3795	-18.1039	-18.4062	-18.3627	-18.3824	-18.3392	-18.4057	-18.0701	-17.7998	-18.2017	-18.2263	-17.9805	-17.9926	-17.9316	-18.0586	-18.2409	-18.3953	-18.0886	-18.356	-18.2411	-18.4001	-18.2075	-17.5019	-18.2137	-18.1563	-18.0052	-18.2126	-18.19	-17.9291	-18.124	-18.4848	-18.0203	-18.3788	-18.1067	-18.3795	-17.8074
-360	-18.583	-18.6935	-18.7952	-18.3836	-18.6993	-18.7278	-18.6039	-18.4826	-18.2901	-18.2994	-18.3171	-18.2947	-18.399	-18.0911	-18.4145	-18.3596	-18.3814	-18.3476	-18.3978	-18.0679	-17.8038	-18.1808	-18.2135	-17.9986	-17.9944	-17.9356	-18.0602	-18.2458	-18.3884	-18.0875	-18.3649	-18.2293	-18.3696	-18.2113	-17.4979	-18.2151	-18.1597	-18.0049	-18.2057	-18.1937	-17.9121	-18.1084	-18.4767	-18.0261	-18.3803	-18.1311	-18.3785	-17.8299
-359	-18.5919	-18.68	-18.822	-18.3743	-18.7184	-18.7283	-18.6067	-18.4933	-18.2825	-18.2976	-18.3102	-18.1304	-18.4247	-18.0986	-18.4133	-18.362	-18.3892	-18.3537	-18.3926	-18.0602	-17.815	-18.1704	-18.1929	-18.0103	-17.9763	-17.9385	-18.0557	-18.2432	-18.4249	-18.0998	-18.3664	-18.228	-18.3269	-18.2145	-17.4982	-18.2198	-18.1595	-18.0022	-18.1968	-18.203	-17.9008	-18.1136	-18.4794	-18.0664	-18.3762	-18.139	-18.3724	-17.8294
-358	-18.5917	-18.683	-18.8295	-18.3482	-18.7251	-18.7199	-18.6074	-18.5311	-18.3181	-18.3108	-18.3114	-17.9884	-18.45	-18.1309	-18.4203	-18.3611	-18.3789	-18.3427	-18.3999	-18.0515	-17.8206	-18.1655	-18.1682	-18.0106	-17.9536	-17.9382	-18.0492	-18.2365	-18.4383	-18.1124	-18.3461	-18.2213	-18.3757	-18.2145	-17.4984	-18.2271	-18.1805	-18.0004	-18.2012	-18.2016	-17.9185	-18.121	-18.4427	-18.0979	-18.3723	-18.1149	-18.3911	-17.8271
-357	-18.6124	-18.6599	-18.8199	-18.3425	-18.7237	-18.7083	-18.6165	-18.5441	-18.362	-18.3169	-18.3178	-18.0033	-18.4388	-18.123	-18.4239	-18.3745	-18.3829	-18.3481	-18.3991	-18.0414	-17.8096	-18.148	-18.1593	-18.0236	-17.9523	-17.9311	-18.0391	-18.2244	-18.4572	-18.1168	-18.3368	-18.2158	-18.455	-18.2157	-17.4941	-18.2234	-18.1725	-17.9978	-18.2035	-18.2005	-17.9222	-18.1124	-18.4285	-18.1301	-18.3863	-18.1124	-18.3995	-17.8353
-356	-18.6339	-18.6487	-18.805	-18.3331	-18.7289	-18.6966	-18.5871	-18.5457	-18.3102	-18.2973	-18.3146	-18.007	-18.3945	-18.0777	-18.4279	-18.3834	-18.3891	-18.3541	-18.3875	-18.038	-17.8079	-18.1416	-18.1681	-18.0234	-17.9639	-17.9184	-18.03	-18.22	-18.4685	-18.1354	-18.3387	-18.2218	-18.4459	-18.2248	-17.4938	-18.2135	-18.173	-17.992	-18.2057	-18.2043	-17.9031	-18.0992	-18.4669	-18.1469	-18.3926	-18.1288	-18.4152	-17.847
-355	-18.6537	-18.6473	-18.8091	-18.312	-18.7297	-18.6568	-18.5629	-18.5783	-18.2761	-18.3008	-18.3264	-18.1203	-18.3598	-18.0738	-18.4438	-18.3709	-18.378	-18.3434	-18.3812	-18.0295	-17.8099	-18.125	-18.1778	-18.0349	-17.9539	-17.9094	-18.0171	-18.2263	-18.4672	-18.16	-18.3351	-18.2247	-18.4355	-18.2348	-17.5038	-18.205	-18.1877	-17.9878	-18.2107	-18.2002	-17.905	-18.0932	-18.4701	-18.15	-18.384	-18.1378	-18.4289	-17.8397
-354	-18.6915	-18.6388	-18.8268	-18.308	-18.7093	-18.6444	-18.5551	-18.6097	-18.3003	-18.3007	-18.3415	-18.1056	-18.3466	-18.0687	-18.4577	-18.3734	-18.3788	-18.3525	-18.3852	-18.022	-17.8284	-18.1203	-18.1735	-18.0536	-17.9359	-17.9073	-17.9989	-18.2419	-18.4078	-18.173	-18.3277	-18.2205	-18.4187	-18.2383	-17.5058	-18.2055	-18.202	-17.9941	-18.2209	-18.1863	-17.9178	-18.1036	-18.4158	-18.1518	-18.3637	-18.1419	-18.4255	-17.8424
-353	-18.7007	-18.6462	-18.8659	-18.336	-18.7039	-18.6633	-18.542	-18.5873	-18.3523	-18.2983	-18.3388	-18.0645	-18.3156	-18.0463	-18.4375	-18.3766	-18.3835	-18.3616	-18.3854	-18.0118	-17.8538	-18.1233	-18.1784	-18.0593	-17.9367	-17.9147	-17.9793	-18.2636	-18.4069	-18.175	-18.2991	-18.2256	-18.4027	-18.2358	-17.5005	-18.21	-18.1973	-18.0047	-18.2285	-18.1804	-17.9207	-18.127	-18.3749	-18.1136	-18.3448	-18.1336	-18.4158	-17.8553
-352	-18.6931	-18.6679	-18.8852	-18.3552	-18.7006	-18.6803	-18.536	-18.5865	-18.3244	-18.2958	-18.3275	-18.1446	-18.2895	-18.0588	-18.4401	-18.3715	-18.3697	-18.3469	-18.3798	-18.0065	-17.8641	-18.1186	-18.1789	-18.0539	-17.9251	-17.9282	-17.9787	-18.2582	-18.3829	-18.168	-18.289	-18.2226	-18.4728	-18.2321	-17.4971	-18.2073	-18.2169	-18.0113	-18.2302	-18.1886	-17.9199	-18.1276	-18.3867	-18.1095	-18.3256	-18.1323	-18.4291	-17.8687
-351	-18.6972	-18.6695	-18.8827	-18.3749	-18.6903	-18.6919	-18.5248	-18.6097	-18.2828	-18.3182	-18.3166	-18.2168	-18.2843	-18.1003	-18.4479	-18.369	-18.3682	-18.3371	-18.3672	-18.0021	-17.8792	-18.1227	-18.1746	-18.0649	-17.9114	-17.9312	-17.9689	-18.2777	-18.3849	-18.1625	-18.2776	-18.2103	-18.4133	-18.2322	-17.4957	-18.211	-18.2236	-18.018	-18.2352	-18.1945	-17.9254	-18.122	-18.3978	-18.1083	-18.2992	-18.1192	-18.4298	-17.8861
-350	-18.7107	-18.6586	-18.8555	-18.3741	-18.6761	-18.6657	-18.5064	-18.6254	-18.3417	-18.3329	-18.3085	-18.1519	-18.2924	-18.1546	-18.445	-18.3721	-18.3746	-18.3373	-18.3572	-17.9974	-17.8922	-18.1071	-18.177	-18.0938	-17.8974	-17.9255	-17.953	-18.2968	-18.4203	-18.1569	-18.2527	-18.207	-18.4203	-18.2355	-17.4895	-18.2162	-18.1861	-18.0176	-18.2377	-18.2015	-17.9259	-18.1171	-18.4451	-18.1068	-18.2739	-18.1256	-18.4261	-17.8934
-349	-18.7027	-18.6665	-18.867	-18.3956	-18.6679	-18.6519	-18.4809	-18.6222	-18.3689	-18.3153	-18.3053	-18.0917	-18.2917	-18.1434	-18.4507	-18.3653	-18.3656	-18.3252	-18.3491	-17.9916	-17.898	-18.0855	-18.1755	-18.0844	-17.8897	-17.9266	-17.9438	-18.286	-18.4332	-18.1504	-18.2243	-18.1958	-18.4687	-18.2324	-17.4808	-18.2195	-18.1872	-18.0088	-18.2415	-18.2115	-17.9249	-18.1032	-18.4439	-18.0647	-18.2512	-18.1315	-18.4316	-17.897
-348	-18.6844	-18.6698	-18.8472	-18.4198	-18.6537	-18.6589	-18.4798	-18.5749	-18.3575	-18.3179	-18.3049	-18.0586	-18.2819	-18.149	-18.4621	-18.3595	-18.3716	-18.3224	-18.3426	-17.9857	-17.8915	-18.0744	-18.1778	-18.0772	-17.9026	-17.921	-17.9315	-18.2687	-18.4148	-18.1522	-18.2136	-18.1844	-18.5254	-18.233	-17.4873	-18.2268	-18.2029	-18.0109	-18.2415	-18.2186	-17.9318	-18.0968	-18.4335	-18.0449	-18.2398	-18.134	-18.4381	-17.8932
-347	-18.6633	-18.6544	-18.8197	-18.4268	-18.6552	-18.638	-18.4841	-18.5305	-18.3737	-18.3128	-18.2948	-18.0161	-18.276	-18.1511	-18.4625	-18.3649	-18.382	-18.328	-18.3384	-17.974	-17.8821	-18.0613	-18.1759	-18.0914	-17.8972	-17.9205	-17.9218	-18.2399	-18.4249	-18.1665	-18.2185	-18.189	-18.6252	-18.2365	-17.4997	-18.2279	-18.2198	-18.0186	-18.2425	-18.2345	-17.9327	-18.0969	-18.4259	-18.0591	-18.2484	-18.1348	-18.4391	-17.8623
-346	-18.6639	-18.6487	-18.8091	-18.4113	-18.6599	-18.5847	-18.4902	-18.5104	-18.3317	-18.3119	-18.2978	-17.9877	-18.2628	-18.1614	-18.4629	-18.3616	-18.3761	-18.3167	-18.3379	-17.9689	-17.8762	-18.0713	-18.1646	-18.0943	-17.9121	-17.9328	-17.9183	-18.2187	-18.4245	-18.1778	-18.2283	-18.1875	-18.6511	-18.2327	-17.5024	-18.2292	-18.2276	-18.0245	-18.2423	-18.2458	-17.9426	-18.109	-18.4426	-18.0912	-18.2456	-18.1173	-18.4283	-17.8242
-345	-18.6664	-18.644	-18.8146	-18.4185	-18.655	-18.5761	-18.4908	-18.5283	-18.3373	-18.3011	-18.2953	-18.0593	-18.2652	-18.1529	-18.4677	-18.3583	-18.3775	-18.3226	-18.3436	-17.9599	-17.8713	-18.0761	-18.1723	-18.0927	-17.9234	-17.9403	-17.9107	-18.2237	-18.4143	-18.185	-18.2271	-18.1877	-18.7172	-18.2344	-17.5063	-18.2298	-18.2401	-18.0343	-18.2418	-18.2417	-17.9512	-18.1126	-18.4467	-18.067	-18.2393	-18.1161	-18.4289	-17.83
-344	-18.6678	-18.6223	-18.835	-18.4327	-18.6417	-18.5978	-18.4887	-18.4909	-18.4438	-18.2668	-18.2874	-18.1955	-18.2529	-18.1478	-18.4584	-18.3595	-18.3863	-18.3291	-18.3365	-17.9553	-17.8809	-18.0726	-18.1837	-18.0816	-17.9354	-17.9478	-17.896	-18.2159	-18.4064	-18.1836	-18.2433	-18.1976	-18.7674	-18.2413	-17.5088	-18.2271	-18.2408	-18.0492	-18.2365	-18.2379	-17.9471	-18.1125	-18.458	-18.0592	-18.2397	-18.1131	-18.4125	-17.8295
-343	-18.6554	-18.639	-18.8727	-18.4367	-18.65	-18.6235	-18.4886	-18.4891	-18.5033	-18.2317	-18.2866	-18.3026	-18.2473	-18.1759	-18.4565	-18.3432	-18.3807	-18.3122	-18.3282	-17.9586	-17.891	-18.0777	-18.1905	-18.0741	-17.9438	-17.9575	-17.8994	-18.2161	-18.3843	-18.1918	-18.2712	-18.2002	-18.8124	-18.2425	-17.5152	-18.2306	-18.2373	-18.0544	-18.2319	-18.2415	-17.9477	-18.1358	-18.4694	-18.029	-18.2311	-18.097	-18.3963	-17.8236
-342	-18.6533	-18.6466	-18.882	-18.446	-18.6596	-18.6286	-18.4921	-18.4892	-18.5424	-18.2151	-18.27	-18.3325	-18.2768	-18.2361	-18.468	-18.333	-18.3847	-18.3165	-18.3418	-17.9548	-17.8948	-18.0937	-18.1958	-18.1022	-17.9271	-17.9796	-17.913	-18.2062	-18.347	-18.1823	-18.2983	-18.1963	-18.8833	-18.2414	-17.5306	-18.2353	-18.225	-18.0574	-18.2275	-18.2348	-17.958	-18.1607	-18.4734	-18.0001	-18.2164	-18.0898	-18.3855	-17.7957
-341	-18.6425	-18.6344	-18.8386	-18.4571	-18.6519	-18.6319	-18.5088	-18.4381	-18.5848	-18.2131	-18.2389	-18.2889	-18.3319	-18.2806	-18.4611	-18.3259	-18.3913	-18.3295	-18.3521	-17.9584	-17.9077	-18.1158	-18.2006	-18.1167	-17.9337	-17.9859	-17.9071	-18.1898	-18.3264	-18.1703	-18.2965	-18.2016	-18.932	-18.237	-17.5306	-18.2415	-18.223	-18.0638	-18.2196	-18.2271	-17.9601	-18.1664	-18.4424	-17.9987	-18.1989	-18.085	-18.3979	-17.7679
-340	-18.6293	-18.6328	-18.8339	-18.4468	-18.6534	-18.6401	-18.5145	-18.4401	-18.5217	-18.214	-18.2087	-18.331	-18.3578	-18.328	-18.4546	-18.3123	-18.3786	-18.318	-18.3506	-17.967	-17.9112	-18.1145	-18.2027	-18.1226	-17.9691	-17.9776	-17.917	-18.1663	-18.3331	-18.1749	-18.3018	-18.2036	-19.0491	-18.2309	-17.534	-18.2402	-18.201	-18.0581	-18.2051	-18.2287	-17.9636	-18.1555	-18.4173	-18.008	-18.1856	-18.0889	-18.4211	-17.7297
-339	-18.6226	-18.6259	-18.8098	-18.4236	-18.6617	-18.629	-18.5135	-18.498	-18.4613	-18.204	-18.1979	-18.409	-18.3726	-18.3962	-18.477	-18.3118	-18.3813	-18.3175	-18.3541	-17.9696	-17.9129	-18.1124	-18.1923	-18.1347	-18.0189	-17.9781	-17.9284	-18.1389	-18.3382	-18.1887	-18.3344	-18.2068	-19.1152	-18.2332	-17.5317	-18.2354	-18.1798	-18.0523	-18.2002	-18.2336	-17.9729	-18.1342	-18.4014	-18.0342	-18.1817	-18.0913	-18.4374	-17.7134
-338	-18.6244	-18.608	-18.7848	-18.4227	-18.657	-18.6325	-18.5001	-18.4634	-18.4842	-18.2037	-18.1879	-18.3611	-18.3911	-18.4319	-18.4754	-18.3145	-18.3923	-18.334	-18.3504	-17.9717	-17.9257	-18.1255	-18.1877	-18.1523	-18.0479	-17.9778	-17.9195	-18.1363	-18.3715	-18.1955	-18.35	-18.2123	-19.0085	-18.2382	-17.5297	-18.2368	-18.189	-18.0562	-18.1968	-18.2324	-17.9556	-18.1236	-18.3812	-18.0228	-18.1542	-18.078	-18.4287	-17.7003
-337	-18.6186	-18.6167	-18.7862	-18.4288	-18.6407	-18.6476	-18.5024	-18.3976	-18.5639	-18.1979	-18.1947	-18.3416	-18.3807	-18.4137	-18.464	-18.3054	-18.3926	-18.3295	-18.3422	-17.9718	-17.9114	-18.1235	-18.2022	-18.1601	-18.0646	-17.9836	-17.9109	-18.1413	-18.3699	-18.185	-18.3521	-18.2068	-18.9898	-18.2372	-17.5358	-18.2362	-18.2013	-18.0525	-18.1883	-18.2222	-17.9441	-18.1364	-18.3607	-18.0062	-18.121	-18.0706	-18.4316	-17.6845
-336	-18.6109	-18.6305	-18.7808	-18.4458	-18.6348	-18.6811	-18.508	-18.4227	-18.5782	-18.1806	-18.2109	-18.3888	-18.3662	-18.3793	-18.4643	-18.3033	-18.4029	-18.3338	-18.3388	-17.9639	-17.9003	-18.1384	-18.1979	-18.1457	-18.0901	-17.9933	-17.9127	-18.1426	-18.3218	-18.1787	-18.3619	-18.2043	-18.9951	-18.2345	-17.5378	-18.233	-18.2206	-18.0541	-18.1905	-18.2002	-17.968	-18.1502	-18.3045	-17.9924	-18.1175	-18.0689	-18.4346	-17.6772
-335	-18.6179	-18.6116	-18.776	-18.4343	-18.6281	-18.6732	-18.5279	-18.4187	-18.5914	-18.1824	-18.2235	-18.334	-18.3921	-18.3867	-18.4558	-18.303	-18.4157	-18.3455	-18.3373	-17.957	-17.8882	-18.1307	-18.1858	-18.1535	-18.0908	-17.9915	-17.9116	-18.1488	-18.3306	-18.1635	-18.3849	-18.2271	-18.9575	-18.232	-17.5537	-18.2364	-18.2179	-18.058	-18.1833	-18.1925	-17.9989	-18.1577	-18.2784	-18.022	-18.1117	-18.0521	-18.4297	-17.6374
-334	-18.6351	-18.6058	-18.7931	-18.4115	-18.6237	-18.6387	-18.5307	-18.4533	-18.5326	-18.177	-18.2259	-18.3511	-18.3806	-18.3589	-18.4421	-18.3017	-18.4098	-18.3386	-18.3402	-17.9549	-17.8821	-18.1052	-18.1791	-18.1531	-18.0958	-17.9905	-17.9205	-18.1396	-18.3574	-18.163	-18.3906	-18.236	-18.9387	-18.2278	-17.5624	-18.2309	-18.1991	-18.0615	-18.1731	-18.1936	-18.0034	-18.1508	-18.2975	-18.0544	-18.0857	-18.0445	-18.4234	-17.6139
-333	-18.654	-18.6265	-18.8129	-18.4171	-18.6133	-18.6318	-18.5233	-18.4854	-18.4668	-18.1656	-18.2244	-18.3687	-18.3436	-18.3192	-18.4443	-18.3085	-18.4099	-18.3374	-18.3505	-17.9642	-17.8891	-18.1113	-18.1959	-18.1546	-18.1171	-17.9995	-17.9298	-18.1524	-18.3585	-18.1579	-18.3811	-18.2283	-18.9111	-18.2212	-17.5767	-18.2268	-18.1731	-18.0632	-18.1738	-18.1948	-18.0131	-18.1499	-18.3318	-18.0735	-18.0603	-18.0644	-18.4092	-17.6264
-332	-18.6508	-18.6351	-18.8209	-18.4358	-18.6027	-18.6445	-18.5104	-18.4721	-18.4705	-18.1656	-18.2035	-18.3699	-18.3463	-18.3333	-18.4441	-18.3167	-18.4126	-18.3433	-18.3584	-17.968	-17.8935	-18.106	-18.2219	-18.1419	-18.1202	-17.9963	-17.9353	-18.1599	-18.3612	-18.1487	-18.3801	-18.2298	-18.9254	-18.2185	-17.5958	-18.2237	-18.1641	-18.0561	-18.1773	-18.1874	-18.0227	-18.1775	-18.2919	-18.0476	-18.05	-18.0687	-18.421	-17.6371
-331	-18.6501	-18.6306	-18.809	-18.4378	-18.5924	-18.641	-18.5339	-18.4477	-18.4531	-18.186	-18.1913	-18.3291	-18.3587	-18.3183	-18.4462	-18.3103	-18.4099	-18.3328	-18.3623	-17.9643	-17.897	-18.093	-18.2297	-18.1301	-18.1222	-17.9964	-17.9458	-18.1548	-18.359	-18.1397	-18.3874	-18.2178	-18.8495	-18.2148	-17.6061	-18.2212	-18.1694	-18.0514	-18.1825	-18.1822	-18.0251	-18.186	-18.2701	-18.035	-18.0366	-18.062	-18.4202	-17.645
-330	-18.6578	-18.6598	-18.789	-18.4532	-18.5845	-18.6425	-18.5615	-18.5031	-18.4078	-18.2053	-18.1906	-18.3569	-18.3679	-18.3215	-18.4585	-18.3174	-18.4141	-18.3358	-18.3775	-17.9547	-17.8915	-18.0936	-18.2327	-18.1468	-18.1094	-18	-17.9538	-18.1709	-18.3626	-18.1401	-18.3835	-18.2097	-18.7533	-18.2077	-17.6097	-18.2239	-18.17	-18.0431	-18.1825	-18.1922	-18.0273	-18.1725	-18.2737	-18.025	-18.0336	-18.0668	-18.4117	-17.6666
-329	-18.6705	-18.6728	-18.7518	-18.4576	-18.5698	-18.6377	-18.5736	-18.5229	-18.3474	-18.2227	-18.1864	-18.4127	-18.385	-18.3264	-18.4599	-18.3344	-18.424	-18.3512	-18.3891	-17.9474	-17.8884	-18.0951	-18.2428	-18.1464	-18.094	-18.0019	-17.9445	-18.178	-18.3604	-18.1287	-18.3822	-18.2122	-18.6963	-18.1988	-17.6072	-18.2129	-18.1799	-18.0395	-18.1846	-18.2075	-18.0283	-18.1574	-18.2907	-18.0476	-18.0347	-18.0838	-18.4062	-17.6792
-328	-18.6783	-18.6829	-18.7349	-18.4376	-18.5749	-18.6161	-18.5939	-18.5264	-18.3615	-18.2211	-18.19	-18.5502	-18.3717	-18.3186	-18.4498	-18.3346	-18.4137	-18.3478	-18.3883	-17.9445	-17.8846	-18.0964	-18.2535	-18.1062	-18.1016	-17.9984	-17.926	-18.1743	-18.3734	-18.1191	-18.3867	-18.2054	-18.6778	-18.1925	-17.6073	-18.2173	-18.2016	-18.039	-18.1893	-18.2133	-18.0175	-18.1538	-18.2404	-18.063	-18.0252	-18.0737	-18.3997	-17.6954
-327	-18.6848	-18.6891	-18.7457	-18.4037	-18.5744	-18.5913	-18.5907	-18.5851	-18.357	-18.2012	-18.2033	-18.6242	-18.381	-18.3282	-18.4451	-18.3462	-18.4136	-18.3539	-18.3829	-17.9405	-17.8666	-18.0866	-18.249	-18.0854	-18.0914	-18.0018	-17.9285	-18.1738	-18.3839	-18.1205	-18.405	-18.2007	-18.6973	-18.1925	-17.6054	-18.2252	-18.2111	-18.034	-18.1948	-18.2147	-18.0036	-18.1428	-18.1959	-18.07	-18.023	-18.079	-18.3952	-17.7131
-326	-18.6848	-18.6726	-18.7251	-18.4023	-18.5665	-18.5417	-18.5951	-18.5868	-18.3445	-18.2105	-18.2181	-18.6101	-18.384	-18.3168	-18.4363	-18.3605	-18.4277	-18.3718	-18.3799	-17.9387	-17.8489	-18.0874	-18.2449	-18.0677	-18.0762	-18.016	-17.927	-18.1866	-18.3913	-18.1151	-18.4117	-18.2084	-18.6374	-18.193	-17.6074	-18.2279	-18.2326	-18.0346	-18.2009	-18.2129	-17.999	-18.1356	-18.2207	-18.0592	-18.0225	-18.076	-18.3864	-17.7486
-325	-18.6801	-18.6671	-18.7226	-18.4168	-18.5491	-18.5198	-18.605	-18.5943	-18.3097	-18.2488	-18.2238	-18.5985	-18.375	-18.2997	-18.4126	-18.3564	-18.4248	-18.3738	-18.375	-17.9372	-17.833	-18.0842	-18.2556	-18.0518	-18.0661	-18.0174	-17.9213	-18.1905	-18.3716	-18.1053	-18.4124	-18.2008	-18.6197	-18.191	-17.6197	-18.2329	-18.2596	-18.0401	-18.2032	-18.2154	-17.9998	-18.1502	-18.2531	-18.0436	-18.0161	-18.0829	-18.389	-17.7555
-324	-18.6775	-18.6696	-18.7255	-18.4133	-18.5371	-18.5096	-18.6221	-18.5889	-18.2516	-18.2646	-18.236	-18.5604	-18.3685	-18.2759	-18.4152	-18.3583	-18.4225	-18.3697	-18.3816	-17.9308	-17.8113	-18.0785	-18.2658	-18.0398	-18.0585	-18.0147	-17.9164	-18.2024	-18.3561	-18.1113	-18.4419	-18.1915	-18.633	-18.1945	-17.6347	-18.2399	-18.248	-18.0424	-18.2013	-18.2121	-18.027	-18.162	-18.3019	-18.0248	-18.0235	-18.1115	-18.3864	-17.7531
-323	-18.6981	-18.6635	-18.6937	-18.4041	-18.5559	-18.4877	-18.6264	-18.5981	-18.2048	-18.2689	-18.235	-18.5322	-18.3789	-18.2988	-18.4291	-18.3605	-18.4203	-18.3786	-18.3993	-17.923	-17.8036	-18.0763	-18.2543	-18.0448	-18.0609	-18.0099	-17.9142	-18.2042	-18.3778	-18.1121	-18.4457	-18.1982	-18.6609	-18.1966	-17.6501	-18.2447	-18.2436	-18.0447	-18.2077	-18.2109	-18.0589	-18.1452	-18.3562	-18.0219	-18.034	-18.1394	-18.3695	-17.7555
-322	-18.6998	-18.6552	-18.6888	-18.397	-18.578	-18.4762	-18.632	-18.5269	-18.1984	-18.2693	-18.2386	-18.5145	-18.3943	-18.331	-18.4282	-18.354	-18.4009	-18.3743	-18.4137	-17.9295	-17.8003	-18.0732	-18.2579	-18.0647	-18.0829	-18.0102	-17.9164	-18.2033	-18.4012	-18.1098	-18.4453	-18.1973	-18.6849	-18.1899	-17.6659	-18.2432	-18.2477	-18.0445	-18.2049	-18.231	-18.0539	-18.1301	-18.4058	-18.0216	-18.0326	-18.1399	-18.3616	-17.7564
-321	-18.6916	-18.6657	-18.7041	-18.3842	-18.5954	-18.4879	-18.6297	-18.5058	-18.2233	-18.2547	-18.2374	-18.5234	-18.4105	-18.3355	-18.434	-18.3647	-18.3874	-18.3765	-18.4313	-17.9348	-17.8149	-18.0941	-18.2719	-18.0659	-18.1015	-18.0274	-17.9169	-18.1936	-18.404	-18.1242	-18.4481	-18.1838	-18.7077	-18.1841	-17.6821	-18.2414	-18.2542	-18.0474	-18.2034	-18.2455	-18.0219	-18.1292	-18.4328	-18.0161	-18.0382	-18.163	-18.3737	-17.7837
-320	-18.6871	-18.6618	-18.7223	-18.4012	-18.6134	-18.5099	-18.6136	-18.4823	-18.326	-18.2692	-18.2149	-18.3966	-18.4508	-18.3273	-18.4521	-18.3707	-18.3867	-18.3918	-18.4433	-17.9358	-17.8256	-18.1221	-18.2704	-18.058	-18.0838	-18.039	-17.9139	-18.2049	-18.3946	-18.1308	-18.4552	-18.1774	-18.7259	-18.1849	-17.6983	-18.249	-18.2681	-18.0509	-18.2066	-18.2483	-18.0063	-18.1471	-18.41	-18.0013	-18.0503	-18.1847	-18.3796	-17.8042
-319	-18.6904	-18.633	-18.7426	-18.4119	-18.6279	-18.5254	-18.5957	-18.4276	-18.3799	-18.3024	-18.2	-18.3296	-18.4821	-18.3305	-18.456	-18.3571	-18.3766	-18.3863	-18.4399	-17.9275	-17.8251	-18.1065	-18.2627	-18.0386	-18.0485	-18.036	-17.9185	-18.2109	-18.3917	-18.1267	-18.4685	-18.1793	-18.7517	-18.1885	-17.694	-18.2555	-18.2707	-18.0482	-18.2043	-18.2424	-18.002	-18.1561	-18.3637	-18.0055	-18.0533	-18.1754	-18.3653	-17.8011
-318	-18.687	-18.6216	-18.7392	-18.3814	-18.6351	-18.5301	-18.5779	-18.4256	-18.3693	-18.3162	-18.2222	-18.4169	-18.4924	-18.335	-18.4485	-18.3538	-18.3782	-18.3867	-18.4455	-17.9158	-17.8352	-18.1103	-18.2548	-18.0485	-18.0369	-18.0309	-17.9086	-18.2182	-18.3918	-18.1199	-18.4699	-18.1764	-18.781	-18.1952	-17.6948	-18.2517	-18.2583	-18.054	-18.2082	-18.2372	-18.0078	-18.128	-18.3523	-18.0275	-18.0515	-18.1832	-18.3523	-17.8248
-317	-18.6769	-18.6148	-18.7091	-18.3732	-18.6223	-18.553	-18.5586	-18.4349	-18.3622	-18.3077	-18.2311	-18.4703	-18.4955	-18.3688	-18.4406	-18.3697	-18.3789	-18.3932	-18.4427	-17.9177	-17.8338	-18.123	-18.2509	-18.0655	-18.0382	-18.0303	-17.8994	-18.2151	-18.3972	-18.1146	-18.4697	-18.1845	-18.8582	-18.1949	-17.6996	-18.2469	-18.2383	-18.0533	-18.2037	-18.233	-18.0166	-18.1207	-18.3402	-18.0366	-18.0506	-18.2038	-18.3437	-17.8477
-316	-18.6503	-18.6042	-18.6701	-18.3882	-18.6462	-18.5651	-18.5548	-18.4302	-18.2627	-18.3026	-18.2417	-18.4309	-18.4891	-18.3776	-18.4295	-18.3632	-18.371	-18.3811	-18.4288	-17.9344	-17.818	-18.1177	-18.2656	-18.07	-18.0604	-18.0212	-17.8907	-18.1872	-18.3896	-18.1217	-18.478	-18.1859	-18.9007	-18.1926	-17.699	-18.2354	-18.2277	-18.057	-18.1997	-18.2241	-18.0083	-18.1351	-18.3364	-18.0509	-18.0381	-18.2044	-18.3413	-17.8504
-315	-18.6255	-18.5822	-18.6639	-18.4107	-18.6659	-18.572	-18.5371	-18.4129	-18.2942	-18.3095	-18.2492	-18.3831	-18.4932	-18.3472	-18.4231	-18.3568	-18.3646	-18.3826	-18.4322	-17.9374	-17.8189	-18.1124	-18.2821	-18.0748	-18.0788	-18.0155	-17.8932	-18.1724	-18.419	-18.1297	-18.4811	-18.1874	-18.9526	-18.1941	-17.7051	-18.2363	-18.2096	-18.0617	-18.2031	-18.2062	-17.9856	-18.1376	-18.3391	-18.0353	-18.0225	-18.1945	-18.3453	-17.8447
-314	-18.6073	-18.5637	-18.6789	-18.4235	-18.6455	-18.5909	-18.5137	-18.3898	-18.3863	-18.3076	-18.2417	-18.2715	-18.5	-18.3117	-18.4199	-18.3661	-18.3719	-18.3947	-18.4302	-17.9358	-17.8223	-18.0995	-18.2868	-18.0979	-18.091	-18.0146	-17.8921	-18.1693	-18.4453	-18.1413	-18.4709	-18.204	-18.946	-18.1932	-17.7138	-18.2368	-18.202	-18.0654	-18.2023	-18.192	-17.9906	-18.1296	-18.363	-18.0358	-18.0209	-18.2117	-18.3465	-17.8462
-313	-18.5895	-18.5656	-18.7183	-18.4505	-18.6441	-18.5966	-18.513	-18.372	-18.4041	-18.3025	-18.2285	-18.1191	-18.479	-18.2983	-18.4281	-18.3601	-18.3657	-18.3796	-18.4298	-17.9326	-17.8261	-18.098	-18.2935	-18.1146	-18.1017	-18.0173	-17.8967	-18.1865	-18.4279	-18.1402	-18.4729	-18.1991	-18.8529	-18.1964	-17.7212	-18.2408	-18.196	-18.0675	-18.197	-18.1939	-18.0055	-18.1445	-18.4127	-18.033	-18.0229	-18.2237	-18.3274	-17.8343
-312	-18.5764	-18.5782	-18.7508	-18.4699	-18.6498	-18.6086	-18.5074	-18.3615	-18.4289	-18.2932	-18.2196	-18.0052	-18.472	-18.3109	-18.4388	-18.3609	-18.3648	-18.3743	-18.4424	-17.9294	-17.8397	-18.0939	-18.3126	-18.152	-18.1009	-18.0122	-17.8979	-18.1913	-18.4381	-18.1401	-18.476	-18.1869	-18.8201	-18.2002	-17.7271	-18.2383	-18.1855	-18.0721	-18.1963	-18.1998	-18.0072	-18.1629	-18.4313	-18.0038	-18.0203	-18.2148	-18.3254	-17.8175
-311	-18.5731	-18.5785	-18.7425	-18.4663	-18.6573	-18.6035	-18.4916	-18.3278	-18.3779	-18.2539	-18.2194	-17.961	-18.4837	-18.2918	-18.4506	-18.3736	-18.3696	-18.3787	-18.4492	-17.9239	-17.8447	-18.0951	-18.3148	-18.1718	-18.0773	-18.0058	-17.8958	-18.1865	-18.4756	-18.1488	-18.47	-18.1883	-18.8047	-18.2048	-17.7232	-18.2358	-18.1649	-18.0772	-18.1939	-18.1918	-17.9981	-18.1611	-18.4589	-18.0117	-18.0237	-18.1984	-18.3232	-17.8187
-310	-18.5681	-18.5816	-18.737	-18.4733	-18.6632	-18.5954	-18.4809	-18.3528	-18.3607	-18.2377	-18.2109	-18.0457	-18.4877	-18.2887	-18.4472	-18.3718	-18.3598	-18.3663	-18.4493	-17.9176	-17.8549	-18.1059	-18.3025	-18.1746	-18.0721	-17.9977	-17.905	-18.1646	-18.4798	-18.1386	-18.4357	-18.1909	-18.7819	-18.2013	-17.7239	-18.2345	-18.1463	-18.0786	-18.1928	-18.1896	-17.9937	-18.1608	-18.4386	-18.0671	-18.0343	-18.1933	-18.3041	-17.8269
-309	-18.5441	-18.5781	-18.7447	-18.5056	-18.6465	-18.5999	-18.4667	-18.3898	-18.3408	-18.2283	-18.2063	-18.0816	-18.4655	-18.2775	-18.438	-18.3858	-18.3593	-18.3663	-18.4503	-17.914	-17.8704	-18.1131	-18.2981	-18.1792	-18.0783	-17.9876	-17.916	-18.1553	-18.4604	-18.1479	-18.4322	-18.1863	-18.7542	-18.1998	-17.713	-18.2304	-18.1255	-18.0788	-18.1846	-18.1925	-17.9703	-18.1761	-18.3993	-18.077	-18.0457	-18.1827	-18.3158	-17.8322
-308	-18.5359	-18.5854	-18.7453	-18.5205	-18.6289	-18.582	-18.4464	-18.4342	-18.3219	-18.2286	-18.194	-18.0546	-18.4401	-18.2176	-18.4278	-18.3961	-18.371	-18.3707	-18.4532	-17.908	-17.8785	-18.1036	-18.278	-18.1766	-18.0695	-17.9851	-17.9197	-18.1524	-18.4624	-18.1757	-18.442	-18.1837	-18.7355	-18.2065	-17.7096	-18.2375	-18.1048	-18.0729	-18.1795	-18.1841	-17.9681	-18.1742	-18.3405	-18.078	-18.047	-18.192	-18.3296	-17.8407
-307	-18.5623	-18.5837	-18.7286	-18.5177	-18.6056	-18.5772	-18.4308	-18.4511	-18.2502	-18.2471	-18.1823	-18.1351	-18.425	-18.191	-18.424	-18.3827	-18.3713	-18.359	-18.4499	-17.9057	-17.8732	-18.0877	-18.2659	-18.1781	-18.0519	-17.9851	-17.9294	-18.1661	-18.4462	-18.1732	-18.4556	-18.179	-18.7152	-18.2118	-17.7006	-18.2432	-18.0903	-18.0734	-18.1798	-18.1751	-17.9806	-18.1747	-18.3049	-18.0718	-18.0338	-18.2068	-18.3184	-17.844
-306	-18.5712	-18.5803	-18.6957	-18.5141	-18.5516	-18.5783	-18.4455	-18.4991	-18.245	-18.2396	-18.1986	-18.2425	-18.3865	-18.203	-18.4122	-18.3849	-18.3749	-18.3565	-18.4526	-17.9079	-17.8784	-18.0735	-18.2766	-18.2004	-18.0566	-17.9874	-17.9356	-18.1801	-18.4466	-18.1644	-18.4687	-18.1795	-18.6473	-18.2135	-17.6905	-18.2367	-18.0626	-18.0746	-18.1807	-18.1738	-17.9835	-18.1764	-18.3255	-18.0614	-18.0183	-18.1941	-18.3241	-17.8343
-305	-18.5638	-18.5839	-18.6707	-18.5164	-18.5205	-18.5782	-18.4661	-18.5367	-18.3468	-18.2227	-18.2211	-18.27	-18.3581	-18.2085	-18.3934	-18.396	-18.3854	-18.3668	-18.4538	-17.9129	-17.8791	-18.0708	-18.2705	-18.2302	-18.0722	-17.9881	-17.936	-18.1716	-18.4735	-18.164	-18.4811	-18.1917	-18.5361	-18.2158	-17.6782	-18.2366	-18.0437	-18.0732	-18.1805	-18.1719	-18.0022	-18.1613	-18.3401	-18.05	-18.005	-18.1832	-18.3276	-17.849
-304	-18.5587	-18.5878	-18.6769	-18.5251	-18.5109	-18.578	-18.4774	-18.5548	-18.385	-18.2059	-18.2104	-18.2004	-18.3358	-18.1867	-18.3908	-18.3939	-18.3869	-18.353	-18.4462	-17.9121	-17.869	-18.0787	-18.2657	-18.228	-18.0726	-17.9951	-17.9394	-18.1578	-18.4822	-18.1639	-18.4906	-18.1922	-18.449	-18.2079	-17.6675	-18.2473	-18.0386	-18.0756	-18.1773	-18.1718	-18.0149	-18.1591	-18.3395	-18.032	-18.0049	-18.1833	-18.3353	-17.8401
-303	-18.5547	-18.5989	-18.7184	-18.5082	-18.5379	-18.5595	-18.4717	-18.5886	-18.3798	-18.2068	-18.2053	-18.2165	-18.3065	-18.1836	-18.3944	-18.3928	-18.3939	-18.3569	-18.4501	-17.9121	-17.8728	-18.0875	-18.2674	-18.2336	-18.074	-17.9949	-17.9462	-18.1572	-18.4838	-18.1577	-18.4842	-18.1888	-18.3441	-18.2011	-17.6603	-18.2476	-18.04	-18.0834	-18.1737	-18.1705	-18.0165	-18.1586	-18.3611	-18.0491	-18.013	-18.1699	-18.3325	-17.8385
-302	-18.5577	-18.5971	-18.7456	-18.4744	-18.5382	-18.5729	-18.4578	-18.5554	-18.4609	-18.2131	-18.1987	-18.2629	-18.2728	-18.1834	-18.3926	-18.3966	-18.4042	-18.3794	-18.4539	-17.8938	-17.8812	-18.0897	-18.2585	-18.2413	-18.0547	-18.0028	-17.9531	-18.1707	-18.4898	-18.1501	-18.4753	-18.1981	-18.2863	-18.2006	-17.6584	-18.2511	-18.0576	-18.0822	-18.1759	-18.1716	-18.0299	-18.1654	-18.3326	-18.0479	-18.0273	-18.165	-18.3233	-17.835
-301	-18.5775	-18.6094	-18.7236	-18.4503	-18.5316	-18.5772	-18.4729	-18.4997	-18.4446	-18.1865	-18.1866	-18.1982	-18.2715	-18.2001	-18.3929	-18.3912	-18.3985	-18.3722	-18.4446	-17.8807	-17.8767	-18.0935	-18.2498	-18.2564	-18.0435	-18.0035	-17.9566	-18.1702	-18.4654	-18.1498	-18.4751	-18.1937	-18.2289	-18.199	-17.6494	-18.2616	-18.0887	-18.0844	-18.1775	-18.1684	-18.0488	-18.1728	-18.3183	-18.0514	-18.0309	-18.1608	-18.3134	-17.8331
-300	-18.594	-18.6201	-18.7106	-18.4519	-18.5189	-18.5657	-18.4928	-18.5063	-18.3461	-18.183	-18.1776	-18.119	-18.2844	-18.2238	-18.4039	-18.387	-18.4022	-18.3729	-18.4442	-17.8757	-17.8785	-18.1032	-18.2434	-18.2687	-18.04	-17.9969	-17.9691	-18.1814	-18.4359	-18.1484	-18.4847	-18.1834	-18.2151	-18.1958	-17.6345	-18.2524	-18.0947	-18.0839	-18.1715	-18.1813	-18.0488	-18.1553	-18.3364	-18.0451	-18.027	-18.1555	-18.3026	-17.8589
-299	-18.6069	-18.632	-18.6719	-18.4411	-18.506	-18.5579	-18.5018	-18.502	-18.3508	-18.2026	-18.1806	-18.14	-18.2979	-18.2212	-18.4049	-18.3912	-18.4046	-18.3868	-18.4443	-17.8703	-17.8873	-18.1027	-18.2305	-18.2575	-18.0324	-17.9976	-17.9647	-18.1871	-18.444	-18.1548	-18.4862	-18.1939	-18.1522	-18.1834	-17.6286	-18.2344	-18.0976	-18.0851	-18.1704	-18.1801	-18.0287	-18.1368	-18.3502	-18.033	-18.0374	-18.142	-18.3113	-17.8904
-298	-18.609	-18.6191	-18.643	-18.4123	-18.4916	-18.5606	-18.5193	-18.5263	-18.3541	-18.1847	-18.1798	-18.2465	-18.3288	-18.2114	-18.3985	-18.3789	-18.3921	-18.378	-18.4377	-17.8628	-17.8846	-18.1063	-18.2088	-18.2214	-18.0375	-17.9953	-17.9602	-18.1688	-18.4131	-18.1564	-18.4953	-18.1932	-18.0857	-18.1746	-17.6246	-18.2333	-18.0976	-18.0819	-18.1669	-18.1652	-18.0179	-18.1386	-18.3409	-18.0862	-18.0481	-18.1219	-18.2908	-17.8982
-297	-18.5991	-18.6027	-18.6729	-18.4032	-18.4775	-18.5664	-18.5427	-18.5882	-18.4289	-18.1863	-18.1734	-18.262	-18.3308	-18.21	-18.3961	-18.3754	-18.3919	-18.382	-18.443	-17.8605	-17.8948	-18.1119	-18.2092	-18.2174	-18.0437	-18.006	-17.9602	-18.169	-18.3952	-18.1559	-18.5075	-18.1839	-18.1162	-18.1596	-17.6316	-18.2337	-18.0889	-18.0651	-18.162	-18.1707	-18.0244	-18.1396	-18.2825	-18.0737	-18.0385	-18.1238	-18.2902	-17.8916
-296	-18.6011	-18.5936	-18.6918	-18.382	-18.4676	-18.5572	-18.5321	-18.5356	-18.5179	-18.1916	-18.1715	-18.1987	-18.3146	-18.2139	-18.3897	-18.3789	-18.3965	-18.3978	-18.4435	-17.8562	-17.8914	-18.0951	-18.2212	-18.2161	-18.0334	-18.0117	-17.9508	-18.1937	-18.4056	-18.1601	-18.5013	-18.1864	-18.1166	-18.1483	-17.6204	-18.2302	-18.1082	-18.057	-18.1628	-18.1756	-18.0281	-18.1259	-18.2562	-18.0281	-18.033	-18.13	-18.3142	-17.881
-295	-18.6043	-18.5922	-18.7198	-18.341	-18.4692	-18.5504	-18.534	-18.4581	-18.6149	-18.1799	-18.1781	-18.1944	-18.3263	-18.194	-18.4014	-18.3674	-18.3926	-18.3845	-18.4345	-17.8491	-17.89	-18.0765	-18.2281	-18.189	-18.0011	-18.0139	-17.9385	-18.2021	-18.439	-18.1583	-18.4823	-18.1872	-18.0972	-18.1453	-17.6237	-18.2296	-18.1171	-18.0569	-18.1674	-18.1701	-18.0363	-18.1044	-18.2868	-18.002	-18.0292	-18.1476	-18.2963	-17.8975
-294	-18.6154	-18.577	-18.7316	-18.3237	-18.4483	-18.534	-18.5509	-18.4487	-18.6004	-18.1906	-18.1821	-18.2624	-18.3425	-18.232	-18.4146	-18.3719	-18.3976	-18.3873	-18.4327	-17.8435	-17.9001	-18.091	-18.2511	-18.1601	-17.9783	-18.0161	-17.9301	-18.1981	-18.4532	-18.1616	-18.4666	-18.1881	-18.1369	-18.1399	-17.6304	-18.2222	-18.1215	-18.0563	-18.1699	-18.1716	-18.0277	-18.1102	-18.3428	-17.9925	-18.0194	-18.1326	-18.2686	-17.9149
-293	-18.6156	-18.5711	-18.721	-18.3406	-18.4342	-18.5391	-18.557	-18.4369	-18.5968	-18.1889	-18.1805	-18.1997	-18.3264	-18.2429	-18.4162	-18.382	-18.4076	-18.4026	-18.4262	-17.8354	-17.898	-18.1016	-18.2622	-18.1537	-17.978	-18.0157	-17.9146	-18.1934	-18.4515	-18.1747	-18.45	-18.1991	-18.231	-18.1364	-17.643	-18.2152	-18.1321	-18.0571	-18.1699	-18.1704	-18.0267	-18.1058	-18.3763	-18.0013	-18.0316	-18.1117	-18.2711	-17.9254
-292	-18.6112	-18.5718	-18.7391	-18.3587	-18.4687	-18.5743	-18.5532	-18.4067	-18.6165	-18.1722	-18.1744	-18.1644	-18.3225	-18.2025	-18.4167	-18.3794	-18.3965	-18.3932	-18.4151	-17.8224	-17.8902	-18.0951	-18.2655	-18.1424	-17.9855	-18.0181	-17.9057	-18.178	-18.434	-18.1849	-18.4259	-18.1932	-18.2374	-18.1306	-17.6575	-18.2176	-18.1363	-18.0541	-18.171	-18.1639	-18.0448	-18.0897	-18.3984	-18.0297	-18.05	-18.1165	-18.2501	-17.9439
-291	-18.6092	-18.5695	-18.7446	-18.355	-18.4917	-18.5918	-18.5435	-18.3685	-18.568	-18.1539	-18.1545	-18.2049	-18.3253	-18.193	-18.4316	-18.3851	-18.387	-18.4001	-18.4176	-17.8156	-17.8993	-18.106	-18.2771	-18.1267	-17.9809	-18.0187	-17.897	-18.194	-18.4148	-18.1902	-18.4058	-18.1739	-18.2027	-18.1243	-17.6776	-18.2166	-18.1399	-18.0471	-18.1718	-18.1617	-18.0498	-18.093	-18.3889	-18.0371	-18.0647	-18.1201	-18.2493	-17.9539
-290	-18.6138	-18.5679	-18.7467	-18.3371	-18.5001	-18.5819	-18.5462	-18.3392	-18.553	-18.1592	-18.1501	-18.188	-18.3298	-18.2008	-18.4412	-18.3887	-18.385	-18.4208	-18.4123	-17.8147	-17.9008	-18.0943	-18.2734	-18.1319	-17.9842	-18.0133	-17.8976	-18.2	-18.3957	-18.1838	-18.4085	-18.1794	-18.2079	-18.1202	-17.6926	-18.2158	-18.147	-18.0482	-18.1713	-18.1545	-18.0318	-18.0969	-18.4039	-18.059	-18.0625	-18.109	-18.2627	-17.9725
-289	-18.62	-18.5754	-18.7385	-18.344	-18.477	-18.579	-18.547	-18.3194	-18.5645	-18.1692	-18.1627	-18.1287	-18.3264	-18.1815	-18.4374	-18.3817	-18.3721	-18.4127	-18.4041	-17.814	-17.8992	-18.0705	-18.2753	-18.113	-17.9855	-18.0133	-17.9041	-18.1954	-18.3669	-18.1783	-18.4333	-18.1779	-18.2562	-18.1266	-17.6989	-18.2235	-18.1485	-18.0446	-18.1773	-18.1555	-17.9987	-18.0646	-18.4086	-18.0731	-18.045	-18.1007	-18.2716	-17.9652
-288	-18.6152	-18.5818	-18.7156	-18.3448	-18.4702	-18.5506	-18.529	-18.3438	-18.514	-18.1716	-18.1751	-18.0478	-18.3334	-18.1721	-18.4384	-18.3883	-18.3738	-18.4113	-18.4058	-17.8239	-17.9045	-18.0711	-18.2839	-18.0856	-18.0092	-18.0091	-17.8996	-18.1916	-18.3822	-18.1835	-18.4417	-18.1667	-18.2942	-18.1225	-17.707	-18.2353	-18.1473	-18.0433	-18.1799	-18.1588	-17.9909	-18.0329	-18.4185	-18.0902	-18.0298	-18.1188	-18.284	-17.9865
-287	-18.5908	-18.5888	-18.7253	-18.325	-18.4724	-18.5288	-18.5179	-18.3695	-18.5174	-18.1737	-18.1802	-18.0808	-18.2764	-18.1743	-18.4483	-18.3945	-18.3894	-18.4276	-18.4123	-17.834	-17.9051	-18.0712	-18.2751	-18.0539	-18.0153	-18.0095	-17.8852	-18.2042	-18.426	-18.1633	-18.4439	-18.171	-18.2898	-18.1138	-17.7173	-18.2382	-18.1422	-18.0482	-18.1804	-18.1688	-18.0063	-18.0269	-18.4272	-18.0884	-18.0243	-18.1318	-18.2947	-18.0182
-286	-18.5732	-18.5955	-18.7184	-18.3123	-18.4929	-18.5354	-18.5108	-18.3667	-18.5808	-18.1787	-18.1936	-18.1066	-18.2359	-18.1749	-18.4395	-18.3873	-18.3835	-18.4159	-18.4135	-17.8355	-17.897	-18.0536	-18.2653	-18.0407	-17.9993	-18.0111	-17.881	-18.2026	-18.4454	-18.1478	-18.4413	-18.1685	-18.2175	-18.1107	-17.7354	-18.2428	-18.1266	-18.0463	-18.1814	-18.1615	-18.0191	-18.0421	-18.4311	-18.0935	-18.0203	-18.1367	-18.2851	-18.0116
-285	-18.5704	-18.5817	-18.7177	-18.3164	-18.5089	-18.5708	-18.4972	-18.3848	-18.6043	-18.1703	-18.2097	-18.0987	-18.2035	-18.1667	-18.439	-18.3984	-18.3936	-18.4195	-18.4151	-17.8223	-17.8884	-18.0506	-18.2701	-18.0568	-18.0015	-18.0073	-17.8882	-18.1807	-18.4399	-18.1365	-18.4366	-18.1551	-18.2658	-18.1141	-17.7536	-18.2439	-18.1121	-18.048	-18.1787	-18.1648	-18.0396	-18.0623	-18.3857	-18.0991	-18.005	-18.1559	-18.2802	-18.0034
-284	-18.5487	-18.5762	-18.7149	-18.3347	-18.5085	-18.5674	-18.473	-18.3613	-18.617	-18.1966	-18.2114	-18.0815	-18.1739	-18.1457	-18.4385	-18.4089	-18.4086	-18.4319	-18.416	-17.8175	-17.8866	-18.0468	-18.2734	-18.0732	-17.9968	-18.0065	-17.8889	-18.198	-18.4883	-18.1365	-18.4167	-18.1562	-18.3154	-18.1159	-17.7581	-18.2437	-18.1132	-18.0525	-18.1825	-18.1764	-18.0459	-18.0563	-18.3618	-18.044	-18.0006	-18.1984	-18.2956	-18.0037
-283	-18.5381	-18.5755	-18.6769	-18.3354	-18.5078	-18.573	-18.4414	-18.2761	-18.6017	-18.2129	-18.2078	-18.0981	-18.1569	-18.1356	-18.4254	-18.3984	-18.4	-18.4184	-18.4102	-17.8138	-17.8869	-18.0354	-18.2618	-18.0652	-17.9979	-17.9914	-17.8835	-18.2209	-18.5285	-18.1382	-18.3934	-18.1558	-18.3205	-18.1218	-17.7622	-18.2442	-18.143	-18.0668	-18.1893	-18.1696	-18.0447	-18.0595	-18.3891	-18.0545	-18.0059	-18.2201	-18.281	-17.9974
-282	-18.5169	-18.5638	-18.6559	-18.3546	-18.5082	-18.5803	-18.4299	-18.2818	-18.5908	-18.1843	-18.2171	-18.1563	-18.1412	-18.1224	-18.4308	-18.4008	-18.4078	-18.4176	-18.4165	-17.8126	-17.8905	-18.0187	-18.2535	-18.0687	-18.0049	-17.993	-17.8794	-18.2244	-18.5219	-18.1385	-18.4076	-18.1484	-18.2877	-18.1236	-17.7746	-18.2398	-18.1662	-18.0769	-18.1977	-18.1693	-18.0387	-18.0614	-18.4029	-18.0698	-18.0078	-18.2004	-18.2727	-17.977
-281	-18.5057	-18.5509	-18.6576	-18.3683	-18.5071	-18.5595	-18.419	-18.3079	-18.5608	-18.1739	-18.2206	-18.1799	-18.1456	-18.1509	-18.4297	-18.4044	-18.4219	-18.4368	-18.4203	-17.8239	-17.892	-18.0171	-18.2502	-18.0832	-18.0157	-17.9942	-17.8872	-18.2203	-18.4876	-18.1421	-18.4277	-18.161	-18.3056	-18.1186	-17.7752	-18.2378	-18.1721	-18.0829	-18.1998	-18.1788	-18.0437	-18.0873	-18.3755	-18.0573	-18.0149	-18.1775	-18.2819	-17.9635
-280	-18.4751	-18.5452	-18.6581	-18.3691	-18.5222	-18.5704	-18.3928	-18.3255	-18.5999	-18.1493	-18.2173	-18.1774	-18.1562	-18.1537	-18.4226	-18.4003	-18.4148	-18.4356	-18.4112	-17.8297	-17.8936	-18	-18.2291	-18.1	-18.0054	-17.9815	-17.8928	-18.2205	-18.4467	-18.1336	-18.45	-18.1627	-18.2846	-18.1208	-17.7778	-18.2403	-18.1785	-18.087	-18.2085	-18.1834	-18.0601	-18.0976	-18.3751	-18.0445	-18.0255	-18.1855	-18.2884	-17.9551
-279	-18.4362	-18.5406	-18.6509	-18.3432	-18.5406	-18.5525	-18.369	-18.289	-18.6721	-18.1248	-18.2245	-18.2315	-18.1484	-18.1536	-18.422	-18.4103	-18.418	-18.4349	-18.4119	-17.8314	-17.9005	-18.0018	-18.2156	-18.1043	-18.0082	-17.9773	-17.9075	-18.2185	-18.4543	-18.1269	-18.4558	-18.148	-18.1743	-18.1235	-17.7717	-18.2406	-18.1857	-18.0809	-18.216	-18.1846	-18.0686	-18.0969	-18.379	-18.0186	-18.0186	-18.1911	-18.2815	-17.9534
-278	-18.4148	-18.535	-18.6471	-18.3054	-18.5331	-18.5224	-18.3621	-18.2689	-18.6821	-18.1261	-18.2237	-18.1592	-18.1539	-18.2038	-18.4224	-18.416	-18.4301	-18.448	-18.417	-17.8363	-17.901	-18.0312	-18.2055	-18.0991	-17.9947	-17.981	-17.9148	-18.2177	-18.4874	-18.1309	-18.4665	-18.1589	-18.1796	-18.1175	-17.7654	-18.2389	-18.2017	-18.0767	-18.2184	-18.1881	-18.0802	-18.1011	-18.3455	-18.0014	-18.013	-18.189	-18.2884	-17.9435
-277	-18.3898	-18.5213	-18.6428	-18.2934	-18.5069	-18.4772	-18.3742	-18.2808	-18.6652	-18.1371	-18.2279	-18.0075	-18.1454	-18.2102	-18.4162	-18.4009	-18.4314	-18.4356	-18.4153	-17.8406	-17.8882	-18.031	-18.1873	-18.1067	-18.0033	-17.9846	-17.9094	-18.2001	-18.4789	-18.1241	-18.468	-18.162	-18.2593	-18.1153	-17.7667	-18.2436	-18.2326	-18.0775	-18.2165	-18.1917	-18.0644	-18.1244	-18.3347	-17.9801	-18.0044	-18.184	-18.2867	-17.9358
-276	-18.3741	-18.5071	-18.622	-18.3095	-18.4893	-18.4632	-18.3745	-18.2928	-18.618	-18.1343	-18.2276	-17.9965	-18.1056	-18.2189	-18.4163	-18.4007	-18.4441	-18.435	-18.4323	-17.8346	-17.9062	-18.0426	-18.2051	-18.1159	-18.0011	-17.9775	-17.8984	-18.206	-18.4745	-18.1305	-18.4825	-18.1478	-18.301	-18.1184	-17.7744	-18.2428	-18.2568	-18.0721	-18.2124	-18.1994	-18.0679	-18.1331	-18.3643	-17.9675	-17.9975	-18.1838	-18.2858	-17.9232
-275	-18.3691	-18.4976	-18.6219	-18.3267	-18.4796	-18.4295	-18.3784	-18.2926	-18.5834	-18.1226	-18.2165	-18.0271	-18.0999	-18.2388	-18.4149	-18.4065	-18.4583	-18.4471	-18.4375	-17.8194	-17.9203	-18.0546	-18.2028	-18.115	-18.002	-17.9697	-17.8814	-18.2294	-18.5101	-18.1323	-18.4976	-18.1548	-18.2715	-18.1075	-17.7874	-18.2372	-18.252	-18.0738	-18.2075	-18.2015	-18.0915	-18.1541	-18.3655	-17.981	-18.0114	-18.1859	-18.3	-17.9129
-274	-18.3669	-18.5085	-18.6361	-18.3616	-18.4462	-18.3974	-18.3885	-18.3151	-18.5648	-18.1225	-18.2005	-18.0351	-18.1215	-18.2325	-18.4066	-18.3921	-18.4474	-18.4339	-18.4305	-17.8077	-17.9164	-18.0576	-18.1975	-18.1307	-17.9951	-17.9635	-17.8738	-18.2473	-18.5049	-18.1288	-18.5007	-18.1474	-18.2578	-18.1049	-17.7895	-18.2276	-18.2393	-18.0797	-18.2053	-18.1973	-18.0958	-18.1694	-18.3999	-17.9668	-18.0286	-18.1723	-18.3057	-17.9018
-273	-18.3701	-18.4907	-18.6363	-18.3861	-18.4092	-18.3735	-18.3787	-18.3913	-18.5132	-18.125	-18.2103	-17.9862	-18.1417	-18.2322	-18.3961	-18.3929	-18.4412	-18.4274	-18.4249	-17.8021	-17.9195	-18.0684	-18.2076	-18.1598	-17.9862	-17.9699	-17.8769	-18.2443	-18.4831	-18.1491	-18.4825	-18.1317	-18.2783	-18.1097	-17.7882	-18.2225	-18.2382	-18.0677	-18.2061	-18.1872	-18.0965	-18.1734	-18.3944	-17.9684	-18.0352	-18.1628	-18.3031	-17.891
-272	-18.3615	-18.4691	-18.6639	-18.3942	-18.3824	-18.3511	-18.3647	-18.4248	-18.4449	-18.1246	-18.2078	-17.9631	-18.1232	-18.2223	-18.39	-18.4028	-18.4406	-18.4298	-18.4224	-17.805	-17.9209	-18.0896	-18.2117	-18.1599	-18.0148	-17.9691	-17.8803	-18.2501	-18.4864	-18.1558	-18.4666	-18.135	-18.3113	-18.1087	-17.7781	-18.2316	-18.2555	-18.0684	-18.2162	-18.1828	-18.0951	-18.18	-18.3802	-17.9602	-18.0307	-18.1751	-18.3124	-17.8813
-271	-18.3498	-18.4552	-18.6818	-18.3881	-18.3704	-18.3199	-18.3591	-18.3971	-18.3862	-18.1052	-18.1956	-17.8974	-18.1249	-18.2184	-18.3889	-18.3892	-18.4272	-18.4088	-18.4199	-17.8131	-17.9287	-18.0948	-18.2146	-18.1501	-18.043	-17.9625	-17.8759	-18.2705	-18.5003	-18.1431	-18.4635	-18.1433	-18.3504	-18.1068	-17.7692	-18.2493	-18.2734	-18.0711	-18.2242	-18.1763	-18.0838	-18.185	-18.4266	-17.9696	-18.0199	-18.172	-18.3163	-17.8693
-270	-18.3688	-18.4509	-18.6805	-18.3728	-18.3692	-18.3133	-18.3763	-18.3754	-18.3681	-18.0542	-18.1936	-17.8813	-18.1275	-18.2455	-18.3982	-18.3974	-18.4197	-18.4086	-18.4292	-17.81	-17.9373	-18.1168	-18.2328	-18.1695	-18.0433	-17.9697	-17.8713	-18.2711	-18.4633	-18.1293	-18.4779	-18.1354	-18.3699	-18.1031	-17.7762	-18.2542	-18.2633	-18.0635	-18.23	-18.1696	-18.0853	-18.1883	-18.437	-18.0382	-18.0014	-18.1517	-18.308	-17.8607
-269	-18.3837	-18.4521	-18.6878	-18.3629	-18.3557	-18.3223	-18.4087	-18.3744	-18.3604	-18.0313	-18.203	-17.8122	-18.1372	-18.2715	-18.413	-18.4007	-18.4231	-18.4231	-18.4284	-17.8118	-17.922	-18.1308	-18.2376	-18.1805	-18.0551	-17.9794	-17.8811	-18.2646	-18.4288	-18.1187	-18.4836	-18.1408	-18.369	-18.0972	-17.7794	-18.2564	-18.2639	-18.0556	-18.2319	-18.166	-18.0862	-18.1778	-18.3922	-18.0548	-17.9914	-18.1413	-18.3149	-17.8531
-268	-18.3869	-18.4452	-18.6758	-18.3575	-18.3622	-18.3179	-18.4263	-18.4258	-18.3015	-18.0521	-18.2054	-17.6997	-18.16	-18.2556	-18.4068	-18.3911	-18.4074	-18.4117	-18.4138	-17.8198	-17.9102	-18.1432	-18.2317	-18.1801	-18.0691	-17.979	-17.8925	-18.272	-18.393	-18.1194	-18.4697	-18.1406	-18.4142	-18.0988	-17.7793	-18.2632	-18.2503	-18.0488	-18.2257	-18.1592	-18.0811	-18.1803	-18.3492	-18.0686	-17.9899	-18.1521	-18.3054	-17.8604
-267	-18.3715	-18.432	-18.6474	-18.3381	-18.3648	-18.3304	-18.4503	-18.477	-18.2792	-18.0448	-18.2105	-17.5812	-18.1261	-18.2392	-18.4052	-18.401	-18.3974	-18.4085	-18.4148	-17.821	-17.9067	-18.1673	-18.23	-18.1962	-18.0909	-17.9899	-17.9022	-18.2808	-18.3913	-18.1073	-18.4639	-18.125	-18.408	-18.0995	-17.7763	-18.2557	-18.2465	-18.0465	-18.2256	-18.15	-18.0636	-18.1778	-18.3575	-18.1033	-17.9897	-18.1523	-18.2897	-17.8595
-266	-18.3828	-18.4317	-18.6506	-18.3253	-18.356	-18.3299	-18.4795	-18.4503	-18.3057	-18.0429	-18.2267	-17.5024	-18.0717	-18.2634	-18.412	-18.4023	-18.3981	-18.4132	-18.4282	-17.8156	-17.8858	-18.1998	-18.2243	-18.193	-18.1195	-17.9979	-17.9061	-18.2774	-18.4281	-18.0933	-18.451	-18.1347	-18.3741	-18.0973	-17.7773	-18.2393	-18.2546	-18.0496	-18.2201	-18.1426	-18.049	-18.1676	-18.317	-18.1222	-18.0091	-18.1441	-18.2929	-17.8454
-265	-18.4067	-18.4318	-18.68	-18.3384	-18.3586	-18.3247	-18.499	-18.4556	-18.2852	-18.0603	-18.2358	-17.4749	-18.0639	-18.273	-18.4219	-18.385	-18.3836	-18.4015	-18.4305	-17.8098	-17.8816	-18.205	-18.2167	-18.2056	-18.1149	-17.9944	-17.902	-18.2909	-18.4367	-18.0733	-18.4599	-18.1305	-18.3882	-18.0949	-17.7748	-18.2354	-18.2466	-18.0522	-18.2155	-18.1366	-18.0366	-18.1623	-18.3134	-18.1093	-18.0344	-18.1368	-18.3006	-17.8412
-264	-18.4125	-18.4303	-18.6819	-18.3485	-18.3598	-18.2875	-18.4946	-18.4496	-18.2561	-18.0666	-18.2399	-17.5705	-18.0453	-18.2743	-18.4282	-18.385	-18.3843	-18.3973	-18.4288	-17.8083	-17.907	-18.1767	-18.2213	-18.2422	-18.114	-17.9914	-17.8974	-18.2959	-18.4374	-18.0507	-18.4556	-18.1163	-18.4708	-18.0981	-17.7744	-18.242	-18.2447	-18.0551	-18.2129	-18.1273	-18.0107	-18.1695	-18.3417	-18.1036	-18.037	-18.126	-18.317	-17.8472
-263	-18.4417	-18.4551	-18.6741	-18.3511	-18.3669	-18.2974	-18.4676	-18.4272	-18.2883	-18.0365	-18.2511	-17.7643	-18.0672	-18.2898	-18.4365	-18.3986	-18.3846	-18.4068	-18.4288	-17.8029	-17.9198	-18.1424	-18.2316	-18.2286	-18.1082	-17.9893	-17.9019	-18.3028	-18.4767	-18.0433	-18.4599	-18.1201	-18.5283	-18.0901	-17.7777	-18.2483	-18.248	-18.0632	-18.2145	-18.1236	-18.02	-18.1588	-18.3662	-18.1483	-18.0475	-18.1152	-18.336	-17.8484
-262	-18.4422	-18.4791	-18.6497	-18.35	-18.3798	-18.2978	-18.4669	-18.3976	-18.3296	-18.0087	-18.2644	-17.7836	-18.1109	-18.2455	-18.4443	-18.3941	-18.3537	-18.397	-18.4175	-17.8019	-17.9011	-18.1112	-18.225	-18.2124	-18.0924	-17.9925	-17.9152	-18.3121	-18.5065	-18.0426	-18.4469	-18.1247	-18.5458	-18.0828	-17.7779	-18.2519	-18.2397	-18.0739	-18.2197	-18.1236	-18.0159	-18.1484	-18.362	-18.1598	-18.0557	-18.1143	-18.3217	-17.8546
-261	-18.4292	-18.4651	-18.616	-18.3304	-18.3896	-18.2862	-18.4653	-18.3648	-18.3587	-18.0056	-18.2635	-17.7921	-18.1135	-18.1983	-18.4693	-18.3903	-18.3387	-18.3957	-18.4239	-17.8007	-17.8821	-18.1041	-18.2337	-18.2522	-18.0734	-17.9987	-17.9267	-18.3011	-18.4893	-18.0482	-18.4285	-18.1184	-18.5268	-18.0905	-17.7724	-18.2494	-18.2577	-18.0775	-18.2268	-18.1228	-18.0196	-18.1627	-18.3724	-18.1334	-18.0532	-18.1196	-18.3055	-17.8656
-260	-18.4234	-18.4277	-18.6327	-18.3029	-18.4052	-18.2985	-18.471	-18.3302	-18.4443	-17.996	-18.2624	-17.8115	-18.0968	-18.1715	-18.4988	-18.3983	-18.3398	-18.3981	-18.4333	-17.8033	-17.877	-18.1031	-18.2272	-18.2561	-18.0687	-18.0032	-17.9335	-18.2891	-18.4842	-18.0361	-18.4256	-18.1299	-18.5332	-18.0916	-17.7695	-18.2463	-18.2718	-18.0803	-18.2282	-18.1203	-18.0173	-18.1819	-18.3771	-18.1144	-18.0488	-18.133	-18.3066	-17.8689
-259	-18.4173	-18.4233	-18.6443	-18.3134	-18.418	-18.3206	-18.477	-18.3436	-18.5299	-18.0095	-18.252	-17.8374	-18.1106	-18.1303	-18.503	-18.3922	-18.324	-18.3794	-18.4301	-17.806	-17.8854	-18.0846	-18.2158	-18.2668	-18.0666	-17.9918	-17.9341	-18.2917	-18.4852	-18.0192	-18.4378	-18.1358	-18.5611	-18.094	-17.7784	-18.2378	-18.2735	-18.0921	-18.2255	-18.1237	-18.0069	-18.1837	-18.4107	-18.1122	-18.0532	-18.1466	-18.3086	-17.8535
-258	-18.4107	-18.423	-18.6375	-18.3223	-18.4083	-18.3133	-18.4745	-18.3608	-18.5215	-18.0113	-18.2603	-17.8942	-18.1451	-18.1488	-18.5142	-18.3907	-18.3259	-18.3847	-18.4343	-17.8079	-17.8909	-18.0739	-18.2144	-18.3018	-18.0305	-17.9929	-17.9371	-18.2882	-18.4645	-18.0219	-18.4501	-18.1317	-18.6095	-18.0969	-17.8048	-18.2277	-18.2568	-18.0984	-18.2221	-18.1311	-18.0067	-18.1678	-18.432	-18.1228	-18.0582	-18.1338	-18.2996	-17.8632
-257	-18.4091	-18.4225	-18.6209	-18.3255	-18.3999	-18.3047	-18.4717	-18.3296	-18.513	-18.0311	-18.2549	-17.911	-18.1453	-18.1753	-18.5182	-18.3888	-18.3323	-18.4029	-18.4391	-17.8125	-17.8811	-18.0915	-18.2032	-18.3171	-17.9999	-17.9973	-17.9508	-18.2765	-18.461	-18.0243	-18.4593	-18.1279	-18.6388	-18.0922	-17.8125	-18.2229	-18.2517	-18.101	-18.2219	-18.1372	-18.0153	-18.1415	-18.3898	-18.1527	-18.0494	-18.1309	-18.2859	-17.8888
-256	-18.3984	-18.4241	-18.6171	-18.3158	-18.406	-18.3029	-18.4624	-18.3368	-18.477	-18.0578	-18.2671	-17.9103	-18.1299	-18.1667	-18.5151	-18.3685	-18.323	-18.3852	-18.4296	-17.8198	-17.8774	-18.0778	-18.1899	-18.3084	-17.9842	-17.9914	-17.9685	-18.2671	-18.4842	-18.0167	-18.4526	-18.13	-18.7372	-18.0915	-17.8153	-18.2161	-18.2827	-18.1093	-18.2155	-18.1432	-18.0222	-18.1356	-18.3744	-18.1891	-18.0448	-18.1321	-18.2885	-17.9025
-255	-18.3777	-18.4181	-18.6184	-18.3127	-18.4282	-18.2836	-18.4479	-18.3646	-18.477	-18.0699	-18.2673	-18.07	-18.1038	-18.1601	-18.5202	-18.3799	-18.3287	-18.3715	-18.4286	-17.8166	-17.8927	-18.0701	-18.2042	-18.3075	-17.9762	-17.9947	-17.9665	-18.2686	-18.4738	-18.0108	-18.4641	-18.1293	-18.8034	-18.0993	-17.8228	-18.212	-18.2826	-18.1104	-18.2066	-18.1477	-18.0307	-18.1405	-18.3909	-18.2016	-18.0536	-18.13	-18.2879	-17.8974
-254	-18.3717	-18.4198	-18.6203	-18.2995	-18.4304	-18.2761	-18.4505	-18.3498	-18.5367	-18.0643	-18.2579	-18.1763	-18.0751	-18.1898	-18.5215	-18.3962	-18.3412	-18.3684	-18.4365	-17.8058	-17.9057	-18.0824	-18.2019	-18.3014	-17.9777	-17.9985	-17.9488	-18.2662	-18.4999	-18.003	-18.4775	-18.1349	-18.8541	-18.096	-17.8247	-18.2138	-18.2765	-18.1144	-18.2064	-18.1524	-18.0379	-18.1311	-18.4178	-18.1815	-18.0639	-18.1389	-18.2974	-17.9172
-253	-18.3844	-18.4422	-18.5954	-18.3015	-18.4238	-18.262	-18.4324	-18.3517	-18.5547	-18.0494	-18.2464	-18.1708	-18.0842	-18.1948	-18.5179	-18.3812	-18.3381	-18.3478	-18.4371	-17.8002	-17.9198	-18.0891	-18.2005	-18.2967	-17.964	-17.9868	-17.9372	-18.2676	-18.4923	-18.0002	-18.5024	-18.1292	-18.86	-18.0906	-17.8364	-18.2223	-18.2848	-18.1114	-18.2054	-18.1512	-18.0429	-18.1112	-18.4159	-18.1922	-18.0623	-18.1443	-18.3072	-17.9225
-252	-18.3834	-18.4399	-18.5688	-18.2999	-18.4277	-18.2734	-18.4176	-18.3714	-18.515	-18.0174	-18.2259	-18.1749	-18.0962	-18.1773	-18.5221	-18.3873	-18.347	-18.3428	-18.4366	-17.7997	-17.9308	-18.0907	-18.2221	-18.3098	-17.9308	-17.9846	-17.9405	-18.2735	-18.4712	-17.9893	-18.5235	-18.1112	-18.8063	-18.0895	-17.8336	-18.2354	-18.297	-18.1094	-18.2045	-18.1453	-18.042	-18.132	-18.4034	-18.2214	-18.0469	-18.1633	-18.2983	-17.9254
-251	-18.3692	-18.4229	-18.552	-18.2666	-18.4092	-18.2923	-18.4151	-18.4625	-18.5272	-17.9839	-18.2106	-18.1155	-18.1142	-18.2042	-18.514	-18.4061	-18.3563	-18.3513	-18.4349	-17.802	-17.9354	-18.0883	-18.2311	-18.2959	-17.94	-17.9804	-17.9368	-18.2628	-18.4707	-17.9925	-18.5208	-18.1255	-18.7721	-18.0862	-17.8409	-18.2372	-18.334	-18.1082	-18.2083	-18.1454	-18.0538	-18.152	-18.4011	-18.2578	-18.0297	-18.1851	-18.2908	-17.908
-250	-18.3546	-18.4082	-18.5531	-18.2464	-18.3897	-18.3408	-18.4168	-18.5673	-18.4811	-17.9624	-18.2026	-18.0873	-18.1368	-18.1811	-18.5084	-18.4071	-18.3507	-18.3378	-18.428	-17.801	-17.923	-18.0823	-18.2226	-18.2652	-17.9477	-17.9745	-17.935	-18.2619	-18.4371	-18.0001	-18.5352	-18.1266	-18.6799	-18.085	-17.846	-18.2292	-18.358	-18.1101	-18.21	-18.1538	-18.0619	-18.1378	-18.3963	-18.2659	-18.028	-18.2103	-18.2855	-17.897
-249	-18.3189	-18.3891	-18.5729	-18.2583	-18.3889	-18.3482	-18.4221	-18.6183	-18.422	-17.9929	-18.1955	-18.0593	-18.1047	-18.1994	-18.5134	-18.4124	-18.3634	-18.3309	-18.4337	-17.8004	-17.9204	-18.1006	-18.2184	-18.2577	-17.9326	-17.978	-17.9391	-18.2531	-18.3865	-18.0115	-18.5469	-18.1195	-18.6036	-18.0867	-17.8513	-18.2136	-18.3442	-18.1078	-18.2115	-18.1536	-18.0584	-18.1197	-18.3941	-18.2488	-18.0284	-18.2315	-18.275	-17.8991
-248	-18.3063	-18.369	-18.5841	-18.2816	-18.356	-18.3536	-18.4057	-18.6468	-18.4408	-18.0167	-18.189	-18.0093	-18.0584	-18.2323	-18.5084	-18.4126	-18.3797	-18.3345	-18.4344	-17.7985	-17.9353	-18.118	-18.2126	-18.2627	-17.9426	-17.9805	-17.9357	-18.2333	-18.3386	-18.0108	-18.5361	-18.1277	-18.6347	-18.0837	-17.8553	-18.2012	-18.3404	-18.1015	-18.2058	-18.1544	-18.0639	-18.1208	-18.3729	-18.2515	-18.0311	-18.2362	-18.2869	-17.9016
-247	-18.3026	-18.369	-18.6025	-18.2818	-18.3394	-18.3884	-18.3791	-18.6228	-18.3549	-18.0058	-18.2054	-17.9939	-18.055	-18.2477	-18.4948	-18.401	-18.371	-18.3185	-18.4181	-17.7965	-17.9554	-18.137	-18.2023	-18.2281	-17.9678	-17.9811	-17.9313	-18.2441	-18.2949	-18.0145	-18.527	-18.1316	-18.7229	-18.0826	-17.8583	-18.205	-18.3377	-18.099	-18.1959	-18.1512	-18.0713	-18.1272	-18.3208	-18.2787	-18.0045	-18.2265	-18.2867	-17.9072
-246	-18.3042	-18.3762	-18.5912	-18.2627	-18.3338	-18.3859	-18.3405	-18.5831	-18.1906	-17.997	-18.2192	-18.0107	-18.0462	-18.2261	-18.4878	-18.4048	-18.376	-18.3247	-18.4197	-17.7878	-17.9828	-18.1463	-18.1989	-18.1981	-17.9813	-17.9868	-17.9434	-18.2613	-18.2741	-18.0259	-18.516	-18.1322	-18.7509	-18.089	-17.8716	-18.2025	-18.3117	-18.0973	-18.2004	-18.1476	-18.0762	-18.1337	-18.2605	-18.317	-17.9715	-18.2142	-18.2798	-17.8884
-245	-18.3038	-18.382	-18.5812	-18.2367	-18.3308	-18.3697	-18.324	-18.4881	-18.1036	-17.9787	-18.2237	-18.0128	-18.0047	-18.2406	-18.4822	-18.412	-18.3946	-18.3459	-18.4239	-17.7794	-17.9911	-18.1479	-18.1982	-18.1697	-18.0061	-17.9925	-17.9503	-18.2486	-18.2812	-18.0348	-18.5197	-18.1386	-18.7558	-18.0859	-17.8874	-18.2054	-18.2999	-18.099	-18.2012	-18.1488	-18.0782	-18.1323	-18.2378	-18.3376	-17.9553	-18.2161	-18.2962	-17.8856
-244	-18.3038	-18.397	-18.5702	-18.2074	-18.3495	-18.3616	-18.3231	-18.495	-18.0923	-17.9641	-18.2003	-17.9565	-17.9856	-18.241	-18.4738	-18.4041	-18.3891	-18.3303	-18.4184	-17.762	-17.997	-18.1391	-18.1962	-18.1481	-18.0115	-17.9896	-17.9417	-18.2398	-18.2887	-18.0389	-18.5298	-18.1313	-18.7062	-18.0859	-17.8798	-18.2072	-18.3002	-18.097	-18.2015	-18.149	-18.0911	-18.1355	-18.2224	-18.3512	-17.9616	-18.2229	-18.3246	-17.8847
-243	-18.2882	-18.4029	-18.5587	-18.206	-18.3476	-18.3686	-18.3129	-18.5366	-18.161	-17.9548	-18.2064	-17.9577	-17.9902	-18.2242	-18.4693	-18.409	-18.3932	-18.3217	-18.433	-17.7591	-18.0217	-18.1313	-18.2052	-18.1458	-18.0048	-17.9866	-17.9273	-18.2384	-18.2894	-18.0472	-18.5291	-18.1272	-18.6084	-18.0896	-17.8853	-18.2018	-18.2866	-18.0933	-18.2049	-18.1514	-18.0977	-18.1598	-18.2545	-18.3211	-17.9993	-18.2294	-18.3267	-17.8797
-242	-18.2748	-18.3975	-18.5389	-18.2335	-18.3443	-18.3823	-18.3019	-18.5219	-18.2239	-17.934	-18.2181	-17.9431	-18.0035	-18.2393	-18.4633	-18.4116	-18.406	-18.337	-18.4428	-17.7549	-18.0189	-18.1321	-18.2084	-18.1398	-18.0067	-17.9815	-17.9192	-18.2378	-18.2919	-18.0529	-18.5242	-18.1406	-18.5007	-18.0844	-17.881	-18.1977	-18.2647	-18.0948	-18.2074	-18.1419	-18.0913	-18.1608	-18.2753	-18.2614	-18.0305	-18.2398	-18.3299	-17.8684
-241	-18.275	-18.3889	-18.5432	-18.2343	-18.3223	-18.3851	-18.2902	-18.4868	-18.2387	-17.9284	-18.2291	-17.8041	-18.0083	-18.207	-18.4448	-18.3934	-18.3968	-18.3357	-18.4404	-17.7549	-18.0108	-18.1351	-18.186	-18.1231	-17.9965	-17.9716	-17.9226	-18.2325	-18.3257	-18.059	-18.5235	-18.1372	-18.4091	-18.0761	-17.8741	-18.1943	-18.2624	-18.0993	-18.2087	-18.137	-18.0752	-18.1665	-18.285	-18.2333	-18.0284	-18.2476	-18.3371	-17.8943
-240	-18.2892	-18.3772	-18.5478	-18.2414	-18.3016	-18.3986	-18.2726	-18.4436	-18.2309	-17.9275	-18.2322	-17.7673	-18.0374	-18.2097	-18.4353	-18.3909	-18.4025	-18.3485	-18.4448	-17.7534	-18.0113	-18.1256	-18.1944	-18.1377	-17.9888	-17.9584	-17.9402	-18.2252	-18.3242	-18.0507	-18.5239	-18.1276	-18.3908	-18.0746	-17.8794	-18.1828	-18.2632	-18.1011	-18.2117	-18.1375	-18.0518	-18.1813	-18.2803	-18.2465	-18.0061	-18.2457	-18.3213	-17.9198
-239	-18.2836	-18.349	-18.5593	-18.2485	-18.3103	-18.3811	-18.2904	-18.3842	-18.2208	-17.9416	-18.2469	-17.8221	-18.0588	-18.1846	-18.4311	-18.3952	-18.4139	-18.3654	-18.4418	-17.7481	-18.0035	-18.1005	-18.2031	-18.1271	-17.9954	-17.9548	-17.9483	-18.2253	-18.3335	-18.0501	-18.4926	-18.1408	-18.3946	-18.0759	-17.8857	-18.1724	-18.2529	-18.111	-18.2126	-18.1439	-18.05	-18.1986	-18.2594	-18.2306	-17.989	-18.2426	-18.3166	-17.9317
-238	-18.2699	-18.3424	-18.5586	-18.2519	-18.2977	-18.3641	-18.2917	-18.4243	-18.1696	-17.959	-18.2642	-17.8693	-18.0742	-18.1596	-18.4182	-18.3799	-18.4044	-18.3523	-18.4269	-17.737	-17.9945	-18.0574	-18.1952	-18.108	-18.0225	-17.9519	-17.9481	-18.2335	-18.3479	-18.0547	-18.4704	-18.1511	-18.3863	-18.0738	-17.8942	-18.1734	-18.2302	-18.1237	-18.2194	-18.1551	-18.0478	-18.1948	-18.2723	-18.2209	-17.9789	-18.2288	-18.3284	-17.9432
-237	-18.2623	-18.3494	-18.5474	-18.2855	-18.298	-18.3546	-18.2741	-18.3809	-18.1159	-17.9778	-18.2652	-17.8646	-18.0633	-18.1421	-18.4228	-18.3789	-18.4098	-18.3561	-18.4313	-17.7285	-17.9914	-18.0441	-18.2055	-18.1119	-18.0251	-17.954	-17.9515	-18.2454	-18.3349	-18.0699	-18.4643	-18.1459	-18.3544	-18.073	-17.8948	-18.1791	-18.1988	-18.1311	-18.2241	-18.1653	-18.042	-18.186	-18.2522	-18.2374	-17.962	-18.2076	-18.3385	-17.9492
-236	-18.2664	-18.3633	-18.5456	-18.3061	-18.3143	-18.3286	-18.256	-18.2818	-18.1742	-17.9936	-18.2835	-17.8638	-18.0547	-18.1604	-18.4187	-18.3782	-18.4148	-18.3727	-18.4319	-17.7251	-18.0014	-18.0462	-18.2138	-18.1083	-18.0374	-17.946	-17.9552	-18.2511	-18.3536	-18.0811	-18.4605	-18.156	-18.3748	-18.0751	-17.8918	-18.1783	-18.1811	-18.1324	-18.2192	-18.1649	-18.0435	-18.1819	-18.2178	-18.2302	-17.9529	-18.1888	-18.3235	-17.9372
-235	-18.2626	-18.3681	-18.5315	-18.2888	-18.3101	-18.336	-18.2532	-18.287	-18.1943	-17.9784	-18.2789	-17.9155	-18.0874	-18.1357	-18.413	-18.3541	-18.395	-18.3654	-18.4196	-17.7147	-17.9959	-18.0508	-18.2102	-18.1173	-18.0567	-17.9347	-17.9452	-18.248	-18.3758	-18.0718	-18.4671	-18.1627	-18.4398	-18.0861	-17.8817	-18.1728	-18.182	-18.144	-18.2161	-18.1625	-18.0469	-18.1961	-18.2002	-18.2104	-17.9358	-18.1781	-18.3155	-17.9499
-234	-18.2631	-18.362	-18.5545	-18.2698	-18.3252	-18.3414	-18.2509	-18.301	-18.1973	-17.9704	-18.2673	-18.0185	-18.1198	-18.1418	-18.4105	-18.3686	-18.4077	-18.3747	-18.4319	-17.7155	-17.9828	-18.0431	-18.2184	-18.1349	-18.0555	-17.9333	-17.9487	-18.2569	-18.4092	-18.0581	-18.4797	-18.1531	-18.3883	-18.0951	-17.883	-18.1706	-18.1786	-18.1502	-18.2237	-18.1609	-18.0428	-18.2021	-18.1739	-18.2124	-17.9247	-18.178	-18.3013	-17.9654
-233	-18.2641	-18.3668	-18.5524	-18.2654	-18.3153	-18.3354	-18.2567	-18.3266	-18.3149	-17.9792	-18.2479	-17.9984	-18.1208	-18.1738	-18.4038	-18.3868	-18.4301	-18.3972	-18.4414	-17.726	-17.9743	-18.0201	-18.2272	-18.1365	-18.0427	-17.9404	-17.9572	-18.2461	-18.457	-18.0479	-18.4849	-18.1584	-18.3478	-18.0902	-17.8935	-18.1754	-18.1683	-18.1455	-18.2369	-18.1675	-18.0265	-18.1948	-18.1983	-18.1912	-17.9396	-18.1875	-18.283	-17.9492
-232	-18.2579	-18.3769	-18.5504	-18.2878	-18.2914	-18.3468	-18.28	-18.3838	-18.4332	-17.9846	-18.2337	-17.9798	-18.1483	-18.218	-18.4008	-18.3741	-18.4173	-18.3879	-18.4375	-17.7313	-17.9583	-18.0111	-18.2422	-18.1597	-18.0109	-17.9419	-17.9573	-18.2313	-18.4779	-18.039	-18.4794	-18.1585	-18.3754	-18.0831	-17.9019	-18.1855	-18.2064	-18.1394	-18.2306	-18.1816	-18.0293	-18.1921	-18.2393	-18.1678	-17.9705	-18.1835	-18.2864	-17.9557
-231	-18.2473	-18.3738	-18.5413	-18.3136	-18.2873	-18.3518	-18.2996	-18.4022	-18.4759	-17.9819	-18.2369	-18.0126	-18.1794	-18.2437	-18.4015	-18.3883	-18.4161	-18.3855	-18.4512	-17.7273	-17.9423	-18.0274	-18.2555	-18.1892	-17.985	-17.9381	-17.9579	-18.2533	-18.47	-18.037	-18.4688	-18.161	-18.3852	-18.0844	-17.9001	-18.1815	-18.2378	-18.1323	-18.2289	-18.1884	-18.0359	-18.1936	-18.2301	-18.1681	-17.9916	-18.1721	-18.2803	-17.9635
-230	-18.2375	-18.3517	-18.5202	-18.3454	-18.2805	-18.3679	-18.3141	-18.3469	-18.4769	-17.9872	-18.2591	-18.0825	-18.1811	-18.2392	-18.3991	-18.4044	-18.4282	-18.3948	-18.4621	-17.7307	-17.9379	-18.0316	-18.2616	-18.1919	-18.0049	-17.9452	-17.9512	-18.2813	-18.4621	-18.0345	-18.4653	-18.1885	-18.4376	-18.0864	-17.9046	-18.1833	-18.2485	-18.1334	-18.233	-18.1869	-18.0269	-18.1967	-18.2451	-18.1552	-17.9851	-18.1619	-18.271	-17.9796
-229	-18.2393	-18.3429	-18.5129	-18.3564	-18.2769	-18.3779	-18.3319	-18.3688	-18.4823	-17.989	-18.2531	-18.1694	-18.1677	-18.2376	-18.4038	-18.3971	-18.4168	-18.3853	-18.447	-17.7236	-17.9238	-18.0086	-18.2455	-18.177	-18.0069	-17.9509	-17.9438	-18.2858	-18.4629	-18.0313	-18.4765	-18.1963	-18.4751	-18.0869	-17.9095	-18.1848	-18.2596	-18.1386	-18.2298	-18.1865	-18.0283	-18.1842	-18.2307	-18.1528	-17.9504	-18.1427	-18.2712	-17.9658
-228	-18.244	-18.3362	-18.513	-18.352	-18.2832	-18.3669	-18.3387	-18.427	-18.5043	-18.0046	-18.2373	-18.2181	-18.1709	-18.2693	-18.4091	-18.414	-18.4213	-18.3796	-18.4446	-17.711	-17.9304	-18.0114	-18.2326	-18.173	-18.0067	-17.963	-17.9375	-18.2922	-18.4609	-18.0391	-18.5084	-18.1902	-18.4567	-18.0866	-17.9219	-18.1938	-18.257	-18.1382	-18.2282	-18.1944	-18.0393	-18.1882	-18.2233	-18.151	-17.9144	-18.1241	-18.2657	-17.9806
-227	-18.2469	-18.3374	-18.5071	-18.3601	-18.2912	-18.3655	-18.3405	-18.4595	-18.4955	-18.0038	-18.2334	-18.2738	-18.2026	-18.3168	-18.4231	-18.4302	-18.4304	-18.3889	-18.4488	-17.6994	-17.9338	-18.0094	-18.2528	-18.1697	-18.017	-17.9791	-17.9304	-18.3015	-18.4397	-18.0361	-18.5214	-18.1958	-18.4762	-18.0847	-17.94	-18.2052	-18.2397	-18.143	-18.2325	-18.2008	-18.0315	-18.2049	-18.2326	-18.1593	-17.8959	-18.1055	-18.2648	-17.9988
-226	-18.2262	-18.359	-18.4788	-18.3574	-18.288	-18.3355	-18.339	-18.4726	-18.4269	-18.0021	-18.2431	-18.2517	-18.167	-18.328	-18.4435	-18.4201	-18.4128	-18.3744	-18.4419	-17.6961	-17.9316	-18.0073	-18.2571	-18.1724	-18.0122	-17.9927	-17.9291	-18.2994	-18.4198	-18.0469	-18.5164	-18.2031	-18.4491	-18.0844	-17.9548	-18.2173	-18.2542	-18.1512	-18.2361	-18.2014	-18.0483	-18.2169	-18.2383	-18.1769	-17.8899	-18.0959	-18.2693	-17.9746
-225	-18.2119	-18.3706	-18.4827	-18.3638	-18.2883	-18.3601	-18.3176	-18.4939	-18.4343	-18.0058	-18.2535	-18.2823	-18.1324	-18.3656	-18.4475	-18.4287	-18.4098	-18.3757	-18.4513	-17.6894	-17.9447	-18.0288	-18.259	-18.2009	-18.0044	-17.9992	-17.9256	-18.3085	-18.405	-18.0433	-18.5365	-18.1979	-18.4677	-18.0859	-17.9532	-18.2298	-18.2765	-18.1556	-18.2393	-18.2026	-18.0626	-18.2175	-18.2592	-18.2234	-17.8923	-18.1044	-18.2619	-17.9723
-224	-18.216	-18.3646	-18.5182	-18.3814	-18.3138	-18.3745	-18.2942	-18.4346	-18.5311	-18.0191	-18.2511	-18.2112	-18.1458	-18.3783	-18.4572	-18.4354	-18.4118	-18.3933	-18.4566	-17.6907	-17.9612	-18.0674	-18.2607	-18.2142	-18.0009	-18.007	-17.9155	-18.3036	-18.4102	-18.0567	-18.5572	-18.199	-18.4912	-18.0846	-17.9527	-18.2319	-18.2986	-18.1531	-18.237	-18.2053	-18.0747	-18.2152	-18.2778	-18.2171	-17.8943	-18.0974	-18.2605	-17.9736
-223	-18.2122	-18.3527	-18.5155	-18.3956	-18.3147	-18.3524	-18.3062	-18.4078	-18.563	-18.02	-18.2526	-18.24	-18.1561	-18.3468	-18.4653	-18.4157	-18.3983	-18.3768	-18.446	-17.6853	-17.9595	-18.0729	-18.2471	-18.2288	-17.992	-18.0139	-17.9052	-18.2846	-18.4473	-18.051	-18.5732	-18.2027	-18.5225	-18.0832	-17.9605	-18.2291	-18.3093	-18.1585	-18.2317	-18.2031	-18.0846	-18.2162	-18.2879	-18.231	-17.8927	-18.0868	-18.2541	-17.9936
-222	-18.2041	-18.3297	-18.4891	-18.3965	-18.3104	-18.3109	-18.3081	-18.3993	-18.543	-18.0214	-18.2456	-18.249	-18.1531	-18.3496	-18.4656	-18.4152	-18.4029	-18.374	-18.4597	-17.6786	-17.9486	-18.0883	-18.2548	-18.2747	-17.9816	-18.0243	-17.9059	-18.2906	-18.4472	-18.0388	-18.5736	-18.2018	-18.4689	-18.0824	-17.9652	-18.2367	-18.3144	-18.162	-18.2374	-18.1991	-18.0918	-18.2281	-18.287	-18.2587	-17.885	-18.0883	-18.2703	-18.0102
-221	-18.201	-18.3155	-18.4846	-18.3938	-18.3364	-18.274	-18.3068	-18.3229	-18.5631	-18.0329	-18.2407	-18.1237	-18.1392	-18.3695	-18.4579	-18.4256	-18.418	-18.3828	-18.4692	-17.6795	-17.9558	-18.0923	-18.2594	-18.2915	-17.9757	-18.0313	-17.9196	-18.3149	-18.4653	-18.0387	-18.5708	-18.2188	-18.4198	-18.076	-17.9721	-18.24	-18.3036	-18.1548	-18.2465	-18.2057	-18.0993	-18.2241	-18.2868	-18.2324	-17.8821	-18.0975	-18.2834	-17.9784
-220	-18.1827	-18.3128	-18.4639	-18.3808	-18.3593	-18.2588	-18.3017	-18.3097	-18.5027	-18.0425	-18.2378	-18.0961	-18.1243	-18.3561	-18.4556	-18.4059	-18.4001	-18.36	-18.4563	-17.6673	-17.9598	-18.0944	-18.2663	-18.2827	-17.9836	-18.0332	-17.9247	-18.304	-18.4577	-18.0473	-18.5848	-18.2277	-18.4223	-18.0742	-17.9702	-18.2517	-18.3066	-18.1498	-18.2466	-18.2241	-18.1062	-18.2172	-18.321	-18.2034	-17.8727	-18.1064	-18.271	-17.9687
-219	-18.1876	-18.3083	-18.4709	-18.3694	-18.3881	-18.2609	-18.2989	-18.3519	-18.3972	-18.0311	-18.2412	-18.0794	-18.1067	-18.361	-18.4569	-18.4025	-18.4059	-18.3513	-18.4666	-17.6463	-17.9649	-18.105	-18.2679	-18.2958	-17.9843	-18.0251	-17.9225	-18.3036	-18.4364	-18.0492	-18.6005	-18.2195	-18.3967	-18.0721	-17.9622	-18.2554	-18.3074	-18.1564	-18.2391	-18.2351	-18.1272	-18.2053	-18.3515	-18.2157	-17.874	-18.1144	-18.284	-17.9758
-218	-18.2008	-18.2903	-18.4784	-18.3433	-18.3874	-18.2491	-18.2948	-18.3473	-18.3521	-18.026	-18.2382	-18.0222	-18.0495	-18.3666	-18.4473	-18.4141	-18.4233	-18.3592	-18.467	-17.6358	-17.9702	-18.0997	-18.2457	-18.2869	-18.0162	-18.022	-17.9088	-18.3075	-18.4203	-18.0492	-18.636	-18.2256	-18.2965	-18.0706	-17.9526	-18.2488	-18.2784	-18.1569	-18.2419	-18.2264	-18.1288	-18.1895	-18.3305	-18.2454	-17.8741	-18.116	-18.2696	-17.9683
-217	-18.2125	-18.2886	-18.4989	-18.3341	-18.3862	-18.2325	-18.2724	-18.3203	-18.3398	-18.0373	-18.2218	-17.9707	-18.0424	-18.3635	-18.4389	-18.3884	-18.4101	-18.3412	-18.4536	-17.6357	-17.9897	-18.0984	-18.2398	-18.2808	-18.024	-18.0278	-17.903	-18.2952	-18.4124	-18.0385	-18.6603	-18.2232	-18.1729	-18.0711	-17.9522	-18.2611	-18.2546	-18.1588	-18.2439	-18.2172	-18.1362	-18.1813	-18.3037	-18.2518	-17.8648	-18.1086	-18.2668	-17.971
-216	-18.2319	-18.2965	-18.4978	-18.3278	-18.3908	-18.2207	-18.2664	-18.3143	-18.3629	-18.0281	-18.2222	-17.9428	-18.0334	-18.3693	-18.4355	-18.3833	-18.4121	-18.3513	-18.464	-17.6299	-18.0135	-18.1185	-18.2396	-18.2938	-18.0276	-18.028	-17.9202	-18.2768	-18.425	-18.0249	-18.6639	-18.2083	-18.0907	-18.0639	-17.9517	-18.2678	-18.2386	-18.1622	-18.2403	-18.2211	-18.1413	-18.1947	-18.2608	-18.2883	-17.8781	-18.1043	-18.2626	-17.9729
-215	-18.2335	-18.2934	-18.492	-18.3047	-18.3706	-18.1764	-18.2533	-18.229	-18.3204	-18.0164	-18.2333	-17.9083	-18.0121	-18.3688	-18.4247	-18.3937	-18.4293	-18.3684	-18.4705	-17.6274	-18.0197	-18.1295	-18.2475	-18.3071	-18.0619	-18.0245	-17.9293	-18.2755	-18.4309	-18.0311	-18.6597	-18.2148	-18.0732	-18.0583	-17.9539	-18.2662	-18.2358	-18.1631	-18.2367	-18.227	-18.1409	-18.2145	-18.2461	-18.3119	-17.8953	-18.1083	-18.2433	-17.9913
-214	-18.233	-18.2992	-18.4998	-18.2861	-18.3352	-18.161	-18.2401	-18.175	-18.2632	-18.0206	-18.2325	-17.9319	-17.9747	-18.3451	-18.4106	-18.3744	-18.4185	-18.355	-18.4559	-17.6357	-18.0214	-18.1257	-18.2664	-18.3355	-18.0861	-18.0222	-17.9414	-18.2529	-18.4102	-18.0466	-18.6446	-18.2181	-18.0615	-18.0604	-17.95	-18.2699	-18.2549	-18.1647	-18.2376	-18.2284	-18.1355	-18.2289	-18.2622	-18.3131	-17.9267	-18.118	-18.246	-17.9958
-213	-18.2236	-18.2837	-18.4766	-18.2852	-18.3139	-18.1311	-18.2399	-18.2057	-18.2001	-18.0129	-18.2212	-17.9781	-17.944	-18.3589	-18.4019	-18.3725	-18.419	-18.3538	-18.4545	-17.6453	-18.0427	-18.1314	-18.2664	-18.3697	-18.0728	-18.0157	-17.9615	-18.2356	-18.3973	-18.0552	-18.6313	-18.2144	-17.9977	-18.0628	-17.9443	-18.2684	-18.2868	-18.1665	-18.243	-18.2267	-18.1382	-18.2091	-18.2748	-18.3069	-17.9516	-18.1231	-18.2261	-17.979
-212	-18.2241	-18.269	-18.4959	-18.2785	-18.2978	-18.127	-18.2485	-18.2072	-18.166	-18.0149	-18.2112	-18.0564	-17.9641	-18.3907	-18.3847	-18.3869	-18.4274	-18.3632	-18.4571	-17.647	-18.0528	-18.1409	-18.2547	-18.3829	-18.0725	-18.0098	-17.9675	-18.242	-18.4337	-18.0589	-18.6242	-18.2237	-18.0241	-18.0573	-17.9371	-18.2611	-18.2955	-18.1605	-18.2374	-18.23	-18.1425	-18.1969	-18.29	-18.3028	-17.9652	-18.1291	-18.2331	-17.9862
-211	-18.2193	-18.2717	-18.5055	-18.2535	-18.2553	-18.1192	-18.2489	-18.2045	-18.103	-18.0093	-18.1829	-18.0575	-17.9587	-18.4005	-18.3835	-18.3749	-18.4129	-18.3384	-18.4454	-17.6511	-18.0424	-18.1307	-18.2537	-18.3941	-18.0724	-18.0069	-17.9734	-18.2206	-18.4417	-18.0735	-18.608	-18.2299	-17.9989	-18.0536	-17.9438	-18.2539	-18.2996	-18.1585	-18.2356	-18.2311	-18.1456	-18.1926	-18.2708	-18.2812	-17.9834	-18.1286	-18.2533	-17.9974
-210	-18.202	-18.2676	-18.4868	-18.2376	-18.2209	-18.1008	-18.2644	-18.2542	-18.0534	-17.9974	-18.1667	-18.0599	-17.9257	-18.4417	-18.3775	-18.378	-18.4231	-18.3339	-18.4536	-17.651	-18.0614	-18.1186	-18.2606	-18.4219	-18.0679	-18.0075	-17.9808	-18.2167	-18.4049	-18.0622	-18.587	-18.2259	-18.0204	-18.0474	-17.9528	-18.2489	-18.2974	-18.1551	-18.2338	-18.2177	-18.1464	-18.1969	-18.2388	-18.2769	-17.9996	-18.1401	-18.2438	-17.9999
-209	-18.1819	-18.2733	-18.4979	-18.2206	-18.208	-18.0958	-18.2697	-18.3192	-18.0695	-18.0019	-18.1497	-18.118	-17.9224	-18.4878	-18.361	-18.3912	-18.4327	-18.3405	-18.4587	-17.6437	-18.0743	-18.1378	-18.2712	-18.4055	-18.0737	-18.0058	-17.9895	-18.2513	-18.3825	-18.055	-18.5595	-18.2403	-18.0068	-18.0524	-17.9537	-18.2477	-18.2856	-18.1534	-18.2358	-18.2021	-18.1414	-18.1846	-18.2333	-18.2443	-18.0225	-18.1561	-18.2401	-17.9945
-208	-18.1773	-18.2786	-18.5066	-18.228	-18.1872	-18.1081	-18.28	-18.3807	-18.041	-18.001	-18.1378	-18.1374	-17.9397	-18.4843	-18.3584	-18.3771	-18.415	-18.3177	-18.449	-17.6359	-18.0881	-18.1542	-18.2665	-18.393	-18.0625	-18.0031	-17.9914	-18.2553	-18.3987	-18.0472	-18.5412	-18.2423	-18.0679	-18.0572	-17.962	-18.246	-18.2754	-18.1451	-18.2379	-18.1999	-18.1334	-18.1764	-18.242	-18.228	-18.0372	-18.1622	-18.24	-17.9905
-207	-18.1825	-18.2711	-18.4956	-18.244	-18.1594	-18.1275	-18.2767	-18.4431	-17.9756	-18.0129	-18.1464	-18.2002	-17.9478	-18.4841	-18.354	-18.3819	-18.4114	-18.32	-18.4581	-17.6329	-18.1085	-18.1628	-18.2737	-18.4205	-18.0714	-18.0088	-17.9897	-18.2435	-18.3872	-18.0393	-18.5331	-18.2275	-18.1473	-18.0536	-17.9731	-18.2524	-18.291	-18.1443	-18.2331	-18.1996	-18.1252	-18.1677	-18.2757	-18.2475	-18.0589	-18.1591	-18.2331	-18.014
-206	-18.198	-18.2697	-18.4739	-18.264	-18.1381	-18.1169	-18.2858	-18.4686	-17.9816	-18.0173	-18.1555	-18.239	-17.9741	-18.5144	-18.3497	-18.3911	-18.4229	-18.338	-18.4618	-17.6348	-18.1116	-18.1591	-18.26	-18.4293	-18.0769	-18.0196	-17.977	-18.2544	-18.3916	-18.0336	-18.5135	-18.2386	-18.192	-18.0522	-17.9833	-18.2555	-18.2791	-18.1561	-18.2365	-18.1829	-18.1283	-18.1652	-18.3091	-18.2621	-18.0865	-18.1539	-18.2357	-18.0283
-205	-18.183	-18.2752	-18.4379	-18.2808	-18.119	-18.1057	-18.2986	-18.4563	-18.0491	-18.0156	-18.1591	-18.2306	-18.0064	-18.5148	-18.3444	-18.3672	-18.401	-18.3212	-18.4514	-17.649	-18.1127	-18.1532	-18.2664	-18.4491	-18.0784	-18.025	-17.9727	-18.2469	-18.4308	-18.0254	-18.5043	-18.241	-18.2693	-18.0595	-17.9902	-18.2583	-18.2714	-18.1591	-18.2414	-18.1746	-18.1079	-18.1557	-18.3066	-18.251	-18.1117	-18.1549	-18.2354	-18.0268
-204	-18.1625	-18.274	-18.4303	-18.287	-18.1497	-18.0891	-18.2927	-18.4539	-18.0396	-18.003	-18.1571	-18.2684	-18.0406	-18.5384	-18.3426	-18.3674	-18.3951	-18.3194	-18.463	-17.6624	-18.1317	-18.1712	-18.3048	-18.4806	-18.0752	-18.0323	-17.9834	-18.2515	-18.4621	-18.0322	-18.5008	-18.2334	-18.3869	-18.0665	-17.9895	-18.2703	-18.2762	-18.1558	-18.2401	-18.1823	-18.0903	-18.1569	-18.3333	-18.2174	-18.1344	-18.1776	-18.2313	-18.0083
-203	-18.1483	-18.2691	-18.4389	-18.2582	-18.1686	-18.1061	-18.2959	-18.4775	-18.0171	-17.9941	-18.1491	-18.2513	-18.0437	-18.5303	-18.3552	-18.3855	-18.4067	-18.336	-18.4652	-17.6665	-18.1185	-18.1832	-18.3099	-18.4867	-18.1105	-18.0332	-17.9839	-18.2608	-18.4823	-18.0404	-18.502	-18.245	-18.5396	-18.0668	-17.9894	-18.2731	-18.2836	-18.1528	-18.243	-18.1904	-18.0791	-18.1652	-18.3809	-18.223	-18.1576	-18.1918	-18.2262	-17.9879
-202	-18.1389	-18.2661	-18.4687	-18.2546	-18.1809	-18.1421	-18.275	-18.5152	-18.0037	-17.989	-18.1202	-18.2899	-18.0655	-18.5235	-18.3604	-18.3676	-18.3877	-18.322	-18.4421	-17.6729	-18.0962	-18.1758	-18.3124	-18.492	-18.1049	-18.0318	-17.9721	-18.256	-18.4564	-18.0504	-18.4988	-18.2466	-18.6407	-18.0681	-17.9834	-18.2693	-18.3016	-18.1457	-18.2436	-18.1897	-18.078	-18.1471	-18.3884	-18.2142	-18.1664	-18.1902	-18.2166	-17.9712
-201	-18.1235	-18.2666	-18.4869	-18.2601	-18.2134	-18.1648	-18.2692	-18.5263	-17.9683	-17.988	-18.0841	-18.3579	-18.0912	-18.536	-18.3666	-18.3622	-18.3818	-18.3231	-18.4432	-17.6775	-18.1061	-18.1882	-18.3405	-18.5279	-18.0969	-18.0353	-17.9726	-18.251	-18.4621	-18.0433	-18.4976	-18.2361	-18.7137	-18.0663	-17.9852	-18.2772	-18.2914	-18.141	-18.251	-18.1735	-18.0798	-18.1293	-18.4336	-18.2231	-18.1815	-18.2012	-18.245	-17.9553
-200	-18.1025	-18.2733	-18.4813	-18.2595	-18.2266	-18.1407	-18.2698	-18.5327	-17.9317	-17.978	-18.0623	-18.3405	-18.0983	-18.5261	-18.3807	-18.3773	-18.3914	-18.3411	-18.4576	-17.6716	-18.1123	-18.2092	-18.3391	-18.5388	-18.1007	-18.032	-17.9624	-18.2653	-18.484	-18.0133	-18.5038	-18.2411	-18.7751	-18.0625	-18.0129	-18.2764	-18.2858	-18.1453	-18.2508	-18.1632	-18.0849	-18.1035	-18.4226	-18.2141	-18.1901	-18.2023	-18.2588	-17.9323
-199	-18.1046	-18.2937	-18.4771	-18.2625	-18.2297	-18.1695	-18.2608	-18.5236	-17.9771	-17.9794	-18.0511	-18.2479	-18.1112	-18.5108	-18.3796	-18.3649	-18.3789	-18.3215	-18.4594	-17.6648	-18.1086	-18.2151	-18.3513	-18.5338	-18.0982	-18.0237	-17.9483	-18.2726	-18.4738	-17.9929	-18.5088	-18.2458	-18.8681	-18.0598	-18.0271	-18.2707	-18.2636	-18.1467	-18.2422	-18.1575	-18.097	-18.0965	-18.3689	-18.2143	-18.1945	-18.2069	-18.2612	-17.9376
-198	-18.0927	-18.2896	-18.4544	-18.2763	-18.2563	-18.217	-18.2435	-18.5325	-18.0437	-17.9841	-18.0577	-18.2113	-18.0997	-18.4802	-18.3767	-18.357	-18.3832	-18.3273	-18.475	-17.6634	-18.1205	-18.2192	-18.3915	-18.5426	-18.0928	-18.0264	-17.9425	-18.2757	-18.4486	-17.9884	-18.5229	-18.24	-18.9094	-18.0636	-18.0294	-18.2721	-18.2387	-18.1486	-18.249	-18.1439	-18.1003	-18.0916	-18.3544	-18.2359	-18.2065	-18.2021	-18.2476	-17.9232
-197	-18.0962	-18.2812	-18.4206	-18.2902	-18.2689	-18.2058	-18.231	-18.5385	-18.1031	-17.9955	-18.0599	-18.2921	-18.1264	-18.4518	-18.3667	-18.3574	-18.3947	-18.347	-18.4833	-17.6552	-18.1284	-18.2238	-18.3982	-18.5326	-18.0965	-18.0376	-17.9388	-18.2821	-18.4685	-17.9793	-18.5472	-18.2528	-18.8892	-18.0649	-18.0365	-18.2765	-18.2348	-18.1438	-18.2523	-18.1286	-18.112	-18.0854	-18.3587	-18.2452	-18.2139	-18.1882	-18.2282	-17.8997
-196	-18.1074	-18.2847	-18.3843	-18.2724	-18.2627	-18.2317	-18.2393	-18.4786	-18.1144	-18.0072	-18.0603	-18.4138	-18.1482	-18.3807	-18.365	-18.3427	-18.3743	-18.3298	-18.4668	-17.6517	-18.113	-18.228	-18.4032	-18.5215	-18.0859	-18.0324	-17.943	-18.2918	-18.5411	-17.9866	-18.5684	-18.2579	-18.8659	-18.0682	-18.0406	-18.2785	-18.2317	-18.1404	-18.2596	-18.1364	-18.1073	-18.0531	-18.3636	-18.2634	-18.2249	-18.1885	-18.2276	-17.895
-195	-18.1387	-18.2797	-18.3435	-18.2683	-18.2519	-18.2448	-18.2287	-18.4032	-18.1161	-17.9886	-18.0651	-18.3861	-18.1345	-18.3608	-18.3628	-18.3377	-18.375	-18.333	-18.4729	-17.6567	-18.1194	-18.2153	-18.4183	-18.553	-18.089	-18.0284	-17.9489	-18.2848	-18.5882	-17.995	-18.5831	-18.2384	-18.9406	-18.0652	-18.0544	-18.2846	-18.2513	-18.137	-18.2627	-18.1545	-18.1015	-18.0531	-18.3617	-18.2923	-18.2129	-18.2034	-18.2346	-17.9068
-194	-18.1467	-18.2883	-18.3175	-18.258	-18.236	-18.2502	-18.2196	-18.3648	-18.1408	-17.9732	-18.0568	-18.3876	-18.139	-18.3754	-18.3618	-18.3461	-18.3883	-18.3552	-18.4758	-17.6504	-18.1165	-18.1922	-18.4099	-18.5567	-18.1215	-18.0275	-17.9364	-18.2837	-18.6036	-17.9963	-18.6155	-18.242	-18.9076	-18.0533	-18.0609	-18.2909	-18.284	-18.1414	-18.2606	-18.1745	-18.1011	-18.0687	-18.3621	-18.2795	-18.1846	-18.223	-18.2332	-17.939
-193	-18.141	-18.3045	-18.3109	-18.2302	-18.223	-18.2423	-18.2303	-18.3242	-18.1533	-17.9456	-18.0472	-18.4046	-18.1576	-18.3419	-18.3597	-18.3297	-18.3808	-18.3434	-18.4603	-17.6408	-18.1123	-18.1883	-18.4065	-18.5472	-18.1475	-18.0057	-17.9281	-18.2883	-18.6062	-17.9991	-18.6215	-18.2428	-18.8263	-18.0536	-18.0604	-18.2913	-18.2923	-18.1461	-18.2647	-18.1769	-18.0959	-18.091	-18.347	-18.3002	-18.178	-18.2295	-18.2329	-17.9488
-192	-18.1362	-18.3061	-18.3055	-18.2023	-18.2159	-18.2317	-18.2345	-18.2744	-18.1478	-17.9242	-18.036	-18.3644	-18.1619	-18.3129	-18.3608	-18.3268	-18.381	-18.3455	-18.4638	-17.6447	-18.1253	-18.2274	-18.4386	-18.5643	-18.1488	-17.9953	-17.9452	-18.304	-18.6071	-18.0179	-18.6174	-18.2355	-18.7637	-18.0532	-18.0644	-18.2797	-18.2998	-18.1384	-18.2558	-18.1884	-18.0944	-18.0899	-18.3009	-18.3239	-18.1644	-18.2228	-18.2247	-17.9411
-191	-18.1605	-18.2909	-18.2795	-18.1786	-18.199	-18.2178	-18.2216	-18.2027	-18.1369	-17.9336	-18.0262	-18.3632	-18.1665	-18.3049	-18.3595	-18.3503	-18.395	-18.3639	-18.4684	-17.6358	-18.125	-18.2587	-18.443	-18.5548	-18.146	-17.9979	-17.9461	-18.3303	-18.5936	-18.0364	-18.6173	-18.2398	-18.716	-18.0497	-18.0625	-18.265	-18.3108	-18.1423	-18.251	-18.1931	-18.1024	-18.0979	-18.281	-18.3348	-18.1456	-18.2145	-18.2279	-17.9532
-190	-18.1484	-18.2865	-18.2402	-18.1751	-18.1739	-18.2166	-18.2098	-18.1334	-18.1883	-17.9603	-18.0268	-18.3926	-18.1772	-18.2678	-18.356	-18.3332	-18.3855	-18.3529	-18.4597	-17.6181	-18.1055	-18.2461	-18.4376	-18.5569	-18.1434	-17.997	-17.9476	-18.3338	-18.6103	-18.0368	-18.6052	-18.2344	-18.6967	-18.0425	-18.0719	-18.2649	-18.3219	-18.1501	-18.2575	-18.1863	-18.1164	-18.1083	-18.2513	-18.3622	-18.1287	-18.1953	-18.2624	-17.9765
-189	-18.131	-18.2803	-18.2163	-18.1948	-18.1567	-18.2294	-18.2028	-18.1002	-18.2638	-17.9604	-18.0277	-18.4908	-18.1567	-18.2601	-18.3695	-18.3233	-18.3851	-18.3604	-18.4712	-17.5996	-18.1151	-18.2491	-18.4549	-18.5633	-18.1204	-18.0015	-17.9605	-18.3481	-18.6336	-18.0423	-18.5765	-18.2149	-18.6032	-18.0362	-18.0852	-18.2652	-18.3092	-18.1534	-18.2547	-18.1822	-18.1085	-18.1145	-18.2325	-18.3534	-18.0967	-18.179	-18.2574	-17.9746
-188	-18.1156	-18.2742	-18.1938	-18.178	-18.1316	-18.2077	-18.1929	-18.0611	-18.3005	-17.9795	-18.0359	-18.53	-18.1151	-18.2736	-18.3737	-18.3414	-18.3985	-18.3731	-18.4837	-17.588	-18.1304	-18.2796	-18.4677	-18.5618	-18.1175	-18.0089	-17.9788	-18.3669	-18.6872	-18.0415	-18.5646	-18.2144	-18.5774	-18.0382	-18.0961	-18.2743	-18.2957	-18.1601	-18.2543	-18.1771	-18.1027	-18.1256	-18.2447	-18.3354	-18.0702	-18.1847	-18.2542	-17.9656
-187	-18.1068	-18.2771	-18.1728	-18.1684	-18.1118	-18.2082	-18.1874	-18.093	-18.309	-18.0157	-18.054	-18.5613	-18.1252	-18.2587	-18.3653	-18.3354	-18.3788	-18.356	-18.4836	-17.575	-18.1367	-18.2742	-18.4583	-18.5649	-18.1051	-18.0212	-17.9905	-18.374	-18.6931	-18.0487	-18.5654	-18.2188	-18.5537	-18.0472	-18.0948	-18.28	-18.3067	-18.165	-18.2547	-18.183	-18.1044	-18.1357	-18.2225	-18.2933	-18.0518	-18.1836	-18.2733	-17.9741
-186	-18.1122	-18.2664	-18.1484	-18.1937	-18.1022	-18.2246	-18.1799	-18.1169	-18.3226	-18.0286	-18.0509	-18.6474	-18.1633	-18.2177	-18.3569	-18.3343	-18.3785	-18.3647	-18.4953	-17.5638	-18.138	-18.2537	-18.4651	-18.5787	-18.0969	-18.0423	-18.003	-18.3857	-18.6955	-18.0728	-18.5667	-18.2095	-18.4924	-18.0517	-18.0732	-18.2869	-18.2912	-18.1692	-18.2681	-18.1977	-18.0986	-18.1553	-18.216	-18.2855	-18.021	-18.1859	-18.2845	-17.9968
-185	-18.1061	-18.255	-18.1453	-18.1909	-18.0962	-18.2228	-18.1779	-18.0557	-18.3181	-18.0193	-18.0339	-18.7828	-18.1751	-18.1654	-18.3465	-18.3499	-18.3894	-18.3896	-18.4947	-17.5659	-18.1303	-18.2473	-18.4512	-18.6034	-18.1134	-18.0599	-18.0086	-18.39	-18.7126	-18.0792	-18.5736	-18.2146	-18.4352	-18.0514	-18.0674	-18.3027	-18.2976	-18.176	-18.2855	-18.2031	-18.1037	-18.1561	-18.2576	-18.2912	-18.0159	-18.1866	-18.3058	-18.0086
-184	-18.1203	-18.2704	-18.158	-18.1873	-18.0815	-18.2132	-18.1898	-18.0514	-18.2832	-18.0011	-18.0078	-18.86	-18.1474	-18.1165	-18.3461	-18.3361	-18.3726	-18.3758	-18.4745	-17.5659	-18.1241	-18.2431	-18.4404	-18.6153	-18.1289	-18.0693	-18.0103	-18.3935	-18.7252	-18.0674	-18.588	-18.2131	-18.3775	-18.0543	-18.072	-18.3076	-18.303	-18.178	-18.2862	-18.2112	-18.0964	-18.1583	-18.2494	-18.2719	-18.0242	-18.1856	-18.3145	-18.041
-183	-18.1238	-18.269	-18.1719	-18.1792	-18.0914	-18.2187	-18.2038	-18.0687	-18.1766	-18.0066	-18.0023	-18.838	-18.1018	-18.0906	-18.3422	-18.3485	-18.3752	-18.3919	-18.4817	-17.5732	-18.1352	-18.2488	-18.4576	-18.6324	-18.1436	-18.077	-18.0212	-18.4303	-18.7237	-18.0822	-18.5837	-18.1919	-18.4111	-18.0575	-18.0804	-18.3102	-18.2906	-18.1815	-18.2864	-18.2279	-18.0804	-18.1581	-18.2634	-18.2484	-18.0236	-18.2114	-18.3283	-18.0558
-182	-18.1182	-18.2604	-18.1745	-18.205	-18.1076	-18.1708	-18.1971	-18.092	-18.1156	-18.0184	-17.9964	-18.7552	-18.0821	-18.1022	-18.3461	-18.3656	-18.3917	-18.4154	-18.4962	-17.5787	-18.1423	-18.2491	-18.469	-18.6372	-18.1829	-18.0928	-18.0223	-18.4454	-18.7092	-18.0733	-18.578	-18.1838	-18.4785	-18.0583	-18.0972	-18.3204	-18.2865	-18.192	-18.283	-18.2309	-18.0846	-18.1846	-18.3112	-18.241	-18.0018	-18.2249	-18.3314	-18.0337
-181	-18.0954	-18.2502	-18.1847	-18.211	-18.1257	-18.1398	-18.1859	-18.129	-18.0284	-18.0278	-17.9858	-18.7015	-18.0764	-18.0915	-18.3524	-18.3588	-18.3784	-18.4027	-18.4897	-17.5877	-18.1486	-18.2576	-18.4685	-18.6274	-18.1928	-18.1027	-18.0148	-18.4434	-18.6774	-18.0636	-18.5786	-18.1711	-18.5275	-18.0555	-18.0958	-18.3163	-18.2738	-18.1998	-18.2787	-18.2305	-18.0836	-18.2057	-18.3278	-18.2329	-17.9962	-18.2092	-18.3134	-17.9963
-180	-18.1014	-18.2406	-18.1537	-18.2068	-18.1481	-18.1213	-18.1782	-18.1861	-17.9966	-18.0272	-17.9889	-18.7491	-18.0548	-18.0529	-18.356	-18.3674	-18.3828	-18.4124	-18.5001	-17.5999	-18.1563	-18.2888	-18.493	-18.6521	-18.183	-18.1144	-18.0252	-18.4474	-18.6711	-18.0666	-18.5558	-18.1575	-18.5056	-18.0688	-18.0983	-18.2988	-18.2671	-18.2062	-18.2765	-18.2179	-18.0805	-18.2168	-18.3493	-18.2266	-18.0237	-18.1682	-18.3008	-17.9723
-179	-18.1135	-18.2311	-18.1352	-18.2253	-18.145	-18.1315	-18.1625	-18.228	-18.0249	-18.0251	-17.9911	-18.7859	-18.0416	-18.0384	-18.3504	-18.3821	-18.3947	-18.4282	-18.5073	-17.6028	-18.1503	-18.302	-18.498	-18.6716	-18.1494	-18.1329	-18.0384	-18.4539	-18.6803	-18.0652	-18.5668	-18.1616	-18.475	-18.0698	-18.1084	-18.3029	-18.2764	-18.21	-18.2699	-18.2151	-18.085	-18.2053	-18.3496	-18.2254	-18.028	-18.166	-18.3058	-17.9736
-178	-18.1029	-18.2325	-18.1619	-18.2408	-18.1377	-18.1236	-18.1386	-18.2592	-17.9771	-18.0359	-17.9894	-18.8289	-17.9986	-18.0195	-18.3418	-18.3791	-18.3822	-18.4084	-18.4987	-17.6017	-18.1421	-18.2881	-18.4873	-18.6661	-18.1533	-18.1421	-18.0468	-18.4543	-18.6761	-18.0508	-18.5891	-18.1516	-18.4647	-18.0668	-18.1086	-18.3192	-18.3005	-18.2153	-18.2801	-18.2128	-18.0898	-18.2148	-18.341	-18.2082	-18.0254	-18.1634	-18.3389	-17.9876
-177	-18.079	-18.2407	-18.2009	-18.2705	-18.1539	-18.1088	-18.1468	-18.2514	-17.9227	-18.0442	-17.989	-18.882	-17.9587	-17.9868	-18.3383	-18.3865	-18.3812	-18.4115	-18.5086	-17.6095	-18.158	-18.2856	-18.5103	-18.6647	-18.1741	-18.1481	-18.0601	-18.4555	-18.6801	-18.0604	-18.6061	-18.1442	-18.4485	-18.0721	-18.1202	-18.3298	-18.305	-18.2107	-18.2894	-18.2132	-18.1084	-18.2368	-18.3406	-18.1831	-18.0186	-18.1574	-18.3371	-18.0153
-176	-18.0836	-18.246	-18.2242	-18.2812	-18.1747	-18.1028	-18.1607	-18.2728	-17.8592	-18.0405	-17.9949	-18.8555	-17.9197	-17.9791	-18.3334	-18.4043	-18.3918	-18.4301	-18.5072	-17.6175	-18.1704	-18.2963	-18.5142	-18.6528	-18.199	-18.1543	-18.0716	-18.4664	-18.6702	-18.0639	-18.62	-18.155	-18.4046	-18.0761	-18.1309	-18.3287	-18.3121	-18.2162	-18.2943	-18.2213	-18.1236	-18.2473	-18.3683	-18.1647	-18.0013	-18.166	-18.3111	-18.0234
-175	-18.0848	-18.2453	-18.2305	-18.2631	-18.1852	-18.0642	-18.1622	-18.3274	-17.813	-18.0444	-17.9965	-18.8655	-17.9005	-17.9868	-18.3191	-18.3939	-18.3781	-18.4125	-18.4896	-17.6297	-18.1734	-18.2721	-18.5171	-18.6302	-18.2157	-18.16	-18.0835	-18.4637	-18.6706	-18.0642	-18.6337	-18.1555	-18.4309	-18.0777	-18.1328	-18.3239	-18.3299	-18.2218	-18.3012	-18.2269	-18.1273	-18.2439	-18.3928	-18.146	-18.0039	-18.1824	-18.3241	-18.0288
-174	-18.0795	-18.249	-18.2323	-18.2785	-18.1951	-18.0434	-18.1799	-18.3754	-17.8357	-18.0445	-17.9891	-18.8436	-17.9122	-17.9487	-18.3168	-18.3953	-18.3866	-18.4165	-18.4964	-17.6322	-18.1861	-18.2387	-18.5362	-18.6331	-18.2357	-18.1621	-18.0808	-18.465	-18.6601	-18.0586	-18.6295	-18.1519	-18.3963	-18.0763	-18.1418	-18.3211	-18.3417	-18.2239	-18.3084	-18.2346	-18.1129	-18.2491	-18.4474	-18.1329	-18.0064	-18.188	-18.334	-18.0206
-173	-18.0897	-18.236	-18.2453	-18.2847	-18.1915	-18.0332	-18.1681	-18.3448	-17.8566	-18.0135	-17.9802	-18.7238	-17.8918	-17.9464	-18.3224	-18.4048	-18.4067	-18.4307	-18.4934	-17.6401	-18.1798	-18.236	-18.5515	-18.6402	-18.2368	-18.1584	-18.069	-18.4757	-18.6579	-18.0595	-18.6249	-18.1547	-18.3756	-18.0707	-18.1571	-18.3236	-18.3484	-18.231	-18.31	-18.2344	-18.1047	-18.2566	-18.4492	-18.1355	-17.9916	-18.1807	-18.3049	-17.9867
-172	-18.1024	-18.21	-18.2738	-18.2448	-18.198	-18.0534	-18.1616	-18.2592	-17.822	-18.0136	-17.99	-18.6387	-17.8458	-17.9581	-18.3302	-18.3898	-18.3887	-18.4017	-18.4795	-17.656	-18.1847	-18.243	-18.559	-18.6324	-18.2463	-18.1431	-18.0688	-18.4912	-18.651	-18.0599	-18.6254	-18.1518	-18.408	-18.069	-18.1795	-18.3233	-18.3578	-18.2295	-18.2983	-18.2276	-18.1048	-18.2546	-18.4268	-18.1361	-17.9958	-18.1882	-18.2896	-17.9636
-171	-18.1123	-18.2059	-18.302	-18.2302	-18.2218	-18.0564	-18.1657	-18.227	-17.7949	-18.0307	-18.0144	-18.6318	-17.8115	-17.9665	-18.3447	-18.3922	-18.3931	-18.3982	-18.497	-17.6616	-18.2025	-18.2669	-18.5752	-18.6198	-18.2656	-18.1382	-18.0747	-18.4994	-18.6686	-18.0865	-18.6223	-18.1505	-18.4292	-18.0739	-18.1887	-18.3203	-18.3575	-18.2287	-18.2877	-18.2411	-18.1004	-18.2625	-18.4075	-18.1341	-18.0035	-18.1986	-18.2976	-17.9348
-170	-18.0915	-18.2079	-18.2983	-18.2296	-18.2187	-18.0267	-18.1599	-18.2248	-17.8304	-18.0426	-18.0314	-18.5203	-17.8393	-17.9984	-18.3525	-18.4108	-18.4098	-18.4172	-18.515	-17.658	-18.2061	-18.299	-18.5537	-18.5946	-18.2781	-18.1384	-18.0843	-18.5049	-18.6984	-18.1016	-18.6144	-18.1537	-18.4501	-18.0739	-18.1932	-18.3279	-18.3514	-18.2342	-18.2911	-18.2447	-18.1181	-18.274	-18.3754	-18.1361	-18.001	-18.2094	-18.3145	-17.8964
-169	-18.0765	-18.2255	-18.2786	-18.2393	-18.2128	-18.0117	-18.1617	-18.2575	-17.8862	-18.0259	-18.0388	-18.4292	-17.8913	-18.0025	-18.3632	-18.3966	-18.3996	-18.393	-18.5081	-17.6427	-18.2053	-18.3124	-18.5313	-18.5709	-18.2807	-18.1412	-18.0859	-18.4871	-18.6994	-18.08	-18.6104	-18.1496	-18.4352	-18.0718	-18.1858	-18.3281	-18.3398	-18.2399	-18.2911	-18.2403	-18.1117	-18.2756	-18.3598	-18.1535	-18.0136	-18.1768	-18.3107	-17.8682
-168	-18.0764	-18.2371	-18.2554	-18.221	-18.2182	-18.0141	-18.1503	-18.2624	-17.9139	-18.0157	-18.0384	-18.4627	-17.9139	-18	-18.3623	-18.4096	-18.4026	-18.3883	-18.5169	-17.6396	-18.2195	-18.3216	-18.5226	-18.5734	-18.2823	-18.1497	-18.0981	-18.4788	-18.6636	-18.0791	-18.6242	-18.1568	-18.4285	-18.0741	-18.1827	-18.3228	-18.3422	-18.2441	-18.2919	-18.2381	-18.0958	-18.2631	-18.3465	-18.1335	-18.0249	-18.1651	-18.324	-17.8741
-167	-18.0691	-18.2536	-18.2306	-18.2049	-18.2039	-18.0256	-18.1412	-18.1943	-18.0468	-18.0229	-18.0422	-18.5048	-17.8991	-18.0058	-18.3639	-18.4283	-18.42	-18.412	-18.5305	-17.6402	-18.2178	-18.3193	-18.4964	-18.5767	-18.2875	-18.1605	-18.1144	-18.4817	-18.6421	-18.0942	-18.6349	-18.1748	-18.388	-18.0764	-18.1933	-18.3236	-18.3371	-18.2487	-18.2938	-18.2324	-18.0945	-18.2553	-18.3045	-18.1037	-18.0397	-18.1675	-18.3547	-17.8824
-166	-18.0538	-18.2585	-18.2548	-18.2118	-18.2072	-18.0649	-18.1514	-18.169	-18.0912	-18.0237	-18.0433	-18.4249	-17.8865	-18.0215	-18.3775	-18.4161	-18.3988	-18.3946	-18.5273	-17.6451	-18.2271	-18.3078	-18.4671	-18.5455	-18.2797	-18.1641	-18.1233	-18.4772	-18.6206	-18.103	-18.646	-18.1721	-18.4424	-18.0698	-18.1951	-18.3315	-18.3238	-18.2566	-18.2982	-18.2343	-18.11	-18.2497	-18.2884	-18.0822	-18.0337	-18.1955	-18.3584	-17.8654
-165	-18.0557	-18.254	-18.2467	-18.2064	-18.2004	-18.0639	-18.1624	-18.165	-18.0713	-18.0264	-18.0507	-18.3507	-17.8334	-18.0847	-18.403	-18.4237	-18.393	-18.3966	-18.5399	-17.6593	-18.2337	-18.3191	-18.468	-18.5265	-18.2958	-18.1723	-18.1297	-18.4772	-18.6179	-18.1184	-18.6429	-18.1653	-18.4644	-18.075	-18.191	-18.3247	-18.2996	-18.2635	-18.3009	-18.2362	-18.1172	-18.244	-18.2599	-18.0949	-18.007	-18.2011	-18.3461	-17.8453
-164	-18.0758	-18.2459	-18.2258	-18.2254	-18.1833	-18.0923	-18.1709	-18.0942	-18.1586	-18.0169	-18.0589	-18.2639	-17.8216	-18.1063	-18.4098	-18.4259	-18.4017	-18.4166	-18.5478	-17.6569	-18.2417	-18.3268	-18.4594	-18.5053	-18.3052	-18.1729	-18.1251	-18.4717	-18.6328	-18.1375	-18.6438	-18.1677	-18.4798	-18.0828	-18.1966	-18.3263	-18.2823	-18.266	-18.2967	-18.2409	-18.0983	-18.2306	-18.2575	-18.1309	-18.0235	-18.2061	-18.3298	-17.8005
-163	-18.0787	-18.2335	-18.2051	-18.243	-18.1772	-18.1354	-18.1705	-18.1625	-18.2239	-18.0038	-18.0596	-18.2376	-17.8199	-18.0845	-18.4086	-18.4001	-18.3875	-18.3993	-18.5298	-17.6517	-18.2459	-18.33	-18.4451	-18.4888	-18.3145	-18.1829	-18.1285	-18.4756	-18.5995	-18.1375	-18.6435	-18.159	-18.5317	-18.0818	-18.214	-18.3347	-18.2937	-18.269	-18.2911	-18.2434	-18.0676	-18.2166	-18.2413	-18.1548	-18.0544	-18.2146	-18.355	-17.7423
-162	-18.0653	-18.2232	-18.1827	-18.2551	-18.1746	-18.1461	-18.156	-18.2205	-18.2605	-17.9986	-18.0524	-18.346	-17.8264	-18.0627	-18.4077	-18.407	-18.3896	-18.3942	-18.5404	-17.65	-18.2551	-18.3431	-18.4501	-18.5085	-18.3258	-18.1994	-18.127	-18.4872	-18.5779	-18.1471	-18.638	-18.1561	-18.5638	-18.0858	-18.2311	-18.3341	-18.2899	-18.2715	-18.286	-18.2449	-18.0486	-18.2045	-18.2082	-18.1425	-18.0796	-18.2106	-18.3761	-17.7398
-161	-18.0545	-18.2158	-18.1492	-18.2736	-18.1779	-18.1277	-18.1584	-18.1807	-18.2478	-18.0014	-18.0576	-18.3657	-17.8492	-18.0547	-18.4056	-18.4226	-18.4028	-18.4028	-18.5559	-17.6486	-18.2575	-18.3737	-18.4323	-18.5243	-18.334	-18.2103	-18.1127	-18.4964	-18.5858	-18.1506	-18.6497	-18.1649	-18.558	-18.0879	-18.2482	-18.3358	-18.2814	-18.2783	-18.2888	-18.2503	-18.0517	-18.207	-18.2036	-18.156	-18.0893	-18.2001	-18.361	-17.7597
-160	-18.054	-18.1984	-18.1323	-18.2636	-18.1801	-18.1271	-18.1648	-18.162	-18.2173	-18.0028	-18.0841	-18.3933	-17.8534	-18.043	-18.403	-18.407	-18.3805	-18.389	-18.5517	-17.6507	-18.2469	-18.3879	-18.4203	-18.4917	-18.3315	-18.2163	-18.1208	-18.4999	-18.5794	-18.1434	-18.6761	-18.1598	-18.5952	-18.0913	-18.2521	-18.3322	-18.3028	-18.2789	-18.2957	-18.2625	-18.0805	-18.208	-18.1817	-18.1896	-18.1055	-18.1888	-18.3625	-17.7955
-159	-18.0484	-18.1853	-18.0987	-18.2552	-18.1781	-18.1242	-18.1839	-18.1766	-18.2781	-18.0193	-18.0911	-18.44	-17.8642	-18.0365	-18.3969	-18.412	-18.3852	-18.4024	-18.5683	-17.6537	-18.2536	-18.3921	-18.4213	-18.468	-18.3464	-18.2229	-18.1405	-18.4978	-18.5697	-18.136	-18.6809	-18.1575	-18.6407	-18.0986	-18.2525	-18.3168	-18.3126	-18.2735	-18.3022	-18.2768	-18.1008	-18.2007	-18.1385	-18.1835	-18.1366	-18.1894	-18.3913	-17.8289
-158	-18.0372	-18.2019	-18.0855	-18.2804	-18.1522	-18.0976	-18.1889	-18.189	-18.3636	-18.029	-18.0854	-18.3997	-17.8903	-18.0717	-18.3901	-18.4257	-18.4002	-18.4275	-18.5748	-17.6506	-18.2506	-18.3978	-18.4048	-18.4578	-18.3502	-18.2312	-18.1424	-18.5017	-18.5748	-18.1204	-18.677	-18.1632	-18.6628	-18.1029	-18.2538	-18.3178	-18.32	-18.28	-18.3108	-18.2862	-18.1156	-18.1976	-18.1465	-18.19	-18.1464	-18.1906	-18.3943	-17.8536
-157	-18.0161	-18.2053	-18.0838	-18.2771	-18.0993	-18.0632	-18.1834	-18.2488	-18.4089	-18.0307	-18.0757	-18.2622	-17.9019	-18.1085	-18.3928	-18.4051	-18.3878	-18.4165	-18.5569	-17.6423	-18.2567	-18.3835	-18.3847	-18.4476	-18.3468	-18.2407	-18.1406	-18.5125	-18.5665	-18.1052	-18.6801	-18.1504	-18.6846	-18.1081	-18.2551	-18.3166	-18.3391	-18.2835	-18.3202	-18.2846	-18.1282	-18.1958	-18.1409	-18.1809	-18.1515	-18.1877	-18.3739	-17.8856
-156	-18.0009	-18.1785	-18.0782	-18.2605	-18.0749	-18.0567	-18.1742	-18.2648	-18.3949	-18.0344	-18.0774	-18.2063	-17.8949	-18.1076	-18.4039	-18.4089	-18.3964	-18.4218	-18.5627	-17.6502	-18.2656	-18.3659	-18.409	-18.4539	-18.3461	-18.254	-18.142	-18.5041	-18.5551	-18.1039	-18.6955	-18.1376	-18.6814	-18.1159	-18.2698	-18.31	-18.3533	-18.2873	-18.324	-18.2894	-18.1225	-18.1837	-18.1591	-18.1615	-18.161	-18.2033	-18.3667	-17.9053
-155	-18.0056	-18.1603	-18.0926	-18.2664	-18.0729	-18.0567	-18.1546	-18.1628	-18.3838	-18.0399	-18.0773	-18.164	-17.8573	-18.1392	-18.4093	-18.4209	-18.4068	-18.4411	-18.5667	-17.6645	-18.2692	-18.3711	-18.4258	-18.4618	-18.3466	-18.2551	-18.1446	-18.5115	-18.5592	-18.1288	-18.6957	-18.1466	-18.7112	-18.1231	-18.2838	-18.3183	-18.3757	-18.2848	-18.3281	-18.2965	-18.1271	-18.1953	-18.1715	-18.1105	-18.1561	-18.2272	-18.3735	-17.9233
-154	-18.0137	-18.1617	-18.1312	-18.276	-18.062	-18.0485	-18.1573	-18.0954	-18.4093	-18.0389	-18.0727	-18.2073	-17.8294	-18.1505	-18.4096	-18.3916	-18.387	-18.4371	-18.5592	-17.6695	-18.269	-18.3907	-18.4244	-18.473	-18.3551	-18.2551	-18.1503	-18.5137	-18.5725	-18.1542	-18.682	-18.1367	-18.6783	-18.1254	-18.2885	-18.3295	-18.3833	-18.2803	-18.3255	-18.3108	-18.1379	-18.1956	-18.1798	-18.0901	-18.1756	-18.2182	-18.3683	-17.9311
-153	-18.0158	-18.1604	-18.1656	-18.2931	-18.075	-18.0197	-18.17	-18.1118	-18.3753	-18.0334	-18.0664	-18.2258	-17.8504	-18.1368	-18.406	-18.3893	-18.3897	-18.4458	-18.5676	-17.6611	-18.2853	-18.4158	-18.4614	-18.4729	-18.3911	-18.2654	-18.1548	-18.5017	-18.6113	-18.1626	-18.667	-18.134	-18.6316	-18.1281	-18.297	-18.3381	-18.3966	-18.2755	-18.3294	-18.3246	-18.158	-18.19	-18.2382	-18.1183	-18.175	-18.2143	-18.351	-17.9311
-152	-18.0104	-18.1542	-18.1711	-18.2902	-18.0542	-17.9835	-18.1623	-18.0963	-18.3264	-18.0413	-18.0554	-18.1881	-17.8298	-18.1486	-18.3889	-18.4077	-18.4066	-18.4649	-18.5625	-17.6472	-18.289	-18.44	-18.4936	-18.4713	-18.42	-18.2671	-18.1545	-18.503	-18.6525	-18.1697	-18.6582	-18.144	-18.6034	-18.1284	-18.3176	-18.3444	-18.4027	-18.2699	-18.333	-18.3333	-18.1684	-18.1954	-18.2214	-18.1943	-18.1727	-18.2053	-18.3602	-17.9431
-151	-17.9949	-18.1382	-18.199	-18.2869	-18.0609	-17.9581	-18.1583	-18.0991	-18.3069	-18.0494	-18.042	-18.1757	-17.8393	-18.096	-18.3739	-18.387	-18.3921	-18.4469	-18.5433	-17.6336	-18.3025	-18.4342	-18.5063	-18.4728	-18.4148	-18.2761	-18.1533	-18.5074	-18.6425	-18.1728	-18.652	-18.1402	-18.5554	-18.1234	-18.3413	-18.3521	-18.4041	-18.2663	-18.3435	-18.344	-18.1705	-18.2308	-18.2067	-18.1873	-18.1971	-18.1983	-18.3738	-17.9574
-150	-17.9709	-18.1352	-18.1988	-18.2735	-18.0795	-17.9368	-18.1615	-18.1707	-18.3015	-18.0405	-18.0421	-18.1675	-17.8584	-18.0973	-18.373	-18.3964	-18.4018	-18.4483	-18.5533	-17.6309	-18.3213	-18.4384	-18.5259	-18.51	-18.4066	-18.2907	-18.1575	-18.5064	-18.6494	-18.1653	-18.6604	-18.1354	-18.4622	-18.1277	-18.3556	-18.3398	-18.4045	-18.2659	-18.353	-18.3393	-18.189	-18.2521	-18.2423	-18.1594	-18.1805	-18.2032	-18.3774	-17.9773
-149	-17.9644	-18.1489	-18.2123	-18.2491	-18.0718	-17.9019	-18.1518	-18.1923	-18.2998	-18.0334	-18.0588	-18.126	-17.8898	-18.1573	-18.3831	-18.4249	-18.4211	-18.4658	-18.5726	-17.6349	-18.3237	-18.4476	-18.5102	-18.5244	-18.4263	-18.2807	-18.1526	-18.4893	-18.7027	-18.1525	-18.6617	-18.1436	-18.4044	-18.1329	-18.3538	-18.3261	-18.3784	-18.2696	-18.3626	-18.3353	-18.2053	-18.2514	-18.28	-18.2021	-18.1488	-18.1998	-18.3444	-17.9773
-148	-17.9877	-18.1632	-18.2403	-18.2453	-18.0446	-17.9129	-18.1692	-18.1646	-18.3024	-18.0173	-18.0685	-18.0436	-17.9046	-18.1978	-18.3886	-18.4135	-18.407	-18.4535	-18.5669	-17.6485	-18.3279	-18.464	-18.4984	-18.4951	-18.4141	-18.267	-18.152	-18.4817	-18.7218	-18.1502	-18.6912	-18.1377	-18.3533	-18.131	-18.3559	-18.3224	-18.3538	-18.2646	-18.3693	-18.3304	-18.2032	-18.2554	-18.2659	-18.2485	-18.1246	-18.1989	-18.3394	-17.9866
-147	-18.0049	-18.1729	-18.2547	-18.2499	-18.0125	-17.9544	-18.1744	-18.1684	-18.283	-18.0097	-18.0555	-18.0035	-17.8881	-18.1918	-18.3844	-18.4179	-18.4139	-18.4614	-18.576	-17.664	-18.3525	-18.4704	-18.5112	-18.5115	-18.4139	-18.2701	-18.1653	-18.4697	-18.7091	-18.1599	-18.7043	-18.1395	-18.3202	-18.1406	-18.3663	-18.3211	-18.3538	-18.256	-18.3636	-18.3199	-18.2131	-18.2429	-18.2174	-18.2432	-18.1176	-18.219	-18.355	-17.981
-146	-18.013	-18.1765	-18.2834	-18.2456	-17.9945	-17.9621	-18.1599	-18.1762	-18.2325	-18.0053	-18.0421	-17.9731	-17.8798	-18.2121	-18.3732	-18.4329	-18.4299	-18.4743	-18.5803	-17.6674	-18.3683	-18.4853	-18.5045	-18.5348	-18.4314	-18.2778	-18.1576	-18.4597	-18.7119	-18.1896	-18.697	-18.1571	-18.2779	-18.1461	-18.3836	-18.3207	-18.3217	-18.2606	-18.3533	-18.3106	-18.2082	-18.2293	-18.1764	-18.2	-18.1069	-18.2398	-18.3482	-17.9562
-145	-18.0291	-18.1878	-18.3403	-18.2722	-18.0053	-17.9432	-18.1479	-18.1684	-18.1457	-17.9844	-18.0558	-17.9508	-17.8599	-18.2338	-18.3614	-18.4189	-18.4088	-18.4458	-18.564	-17.6633	-18.3746	-18.4881	-18.4888	-18.5242	-18.4207	-18.2781	-18.1504	-18.4579	-18.7034	-18.2097	-18.708	-18.1493	-18.3007	-18.1508	-18.4074	-18.3309	-18.2979	-18.266	-18.351	-18.3056	-18.1922	-18.2195	-18.1939	-18.2183	-18.0837	-18.2389	-18.3318	-17.959
-144	-18.0408	-18.1821	-18.3457	-18.2712	-18.0253	-17.9351	-18.1459	-18.1919	-18.0779	-17.9662	-18.0546	-17.9612	-17.8192	-18.2279	-18.3439	-18.4247	-18.4173	-18.4437	-18.5691	-17.6609	-18.3975	-18.484	-18.5152	-18.5218	-18.4232	-18.2898	-18.1572	-18.4496	-18.6867	-18.23	-18.7143	-18.1451	-18.2905	-18.1626	-18.43	-18.3241	-18.3005	-18.2651	-18.3549	-18.3046	-18.1909	-18.2069	-18.2073	-18.2333	-18.0711	-18.2263	-18.3304	-17.9609
-143	-18.0552	-18.1757	-18.3088	-18.2904	-18.0599	-17.9353	-18.1383	-18.1957	-18.0856	-17.9481	-18.0484	-18.0165	-17.78	-18.2095	-18.3299	-18.4434	-18.4331	-18.4553	-18.5742	-17.6623	-18.3982	-18.5086	-18.5241	-18.5207	-18.4333	-18.2925	-18.1603	-18.4522	-18.6844	-18.2363	-18.7197	-18.1543	-18.277	-18.1704	-18.4494	-18.3106	-18.2893	-18.2559	-18.3528	-18.3029	-18.1852	-18.1998	-18.2364	-18.2484	-18.0635	-18.2289	-18.3349	-17.9254
-142	-18.0753	-18.1825	-18.2918	-18.3004	-18.0826	-17.9333	-18.1349	-18.1877	-18.1109	-17.919	-18.0304	-18.093	-17.7566	-18.227	-18.3092	-18.4207	-18.4085	-18.43	-18.5573	-17.6613	-18.4069	-18.5381	-18.5075	-18.5144	-18.4393	-18.2915	-18.1586	-18.4564	-18.6602	-18.2451	-18.7108	-18.1566	-18.2669	-18.1725	-18.4519	-18.305	-18.2837	-18.2501	-18.3506	-18.3051	-18.1823	-18.2048	-18.2675	-18.2402	-18.059	-18.2053	-18.3287	-17.9374
-141	-18.0746	-18.1774	-18.308	-18.2898	-18.0689	-17.9531	-18.1305	-18.2206	-18.0762	-17.9196	-18.0178	-18.179	-17.7588	-18.2116	-18.2922	-18.4279	-18.419	-18.4323	-18.5706	-17.6677	-18.4224	-18.5513	-18.4918	-18.5229	-18.4571	-18.3043	-18.1587	-18.4515	-18.6724	-18.2507	-18.7199	-18.155	-18.2373	-18.1774	-18.466	-18.2955	-18.2749	-18.2553	-18.3562	-18.3028	-18.1819	-18.2116	-18.266	-18.2745	-18.0622	-18.1987	-18.3299	-17.9456
-140	-18.0471	-18.1616	-18.3049	-18.2864	-18.0548	-17.9934	-18.1227	-18.2239	-18.0605	-17.9283	-18.0359	-18.1671	-17.7325	-18.19	-18.296	-18.4478	-18.4409	-18.4404	-18.5731	-17.6739	-18.4334	-18.5258	-18.4876	-18.5059	-18.4477	-18.3022	-18.1485	-18.4596	-18.6979	-18.2409	-18.7287	-18.1601	-18.2379	-18.1844	-18.4757	-18.2886	-18.2733	-18.259	-18.3595	-18.2967	-18.1777	-18.2311	-18.2768	-18.3325	-18.0437	-18.2098	-18.3374	-17.9437
-139	-18.0288	-18.1538	-18.2735	-18.2855	-18.0385	-18.0134	-18.1031	-18.273	-18.0106	-17.9468	-18.0569	-18.1479	-17.7246	-18.2022	-18.2944	-18.4268	-18.4222	-18.4059	-18.5521	-17.6876	-18.4313	-18.5058	-18.4999	-18.4978	-18.4136	-18.2951	-18.1455	-18.4787	-18.7117	-18.2349	-18.7426	-18.1531	-18.2772	-18.1888	-18.4882	-18.2877	-18.2626	-18.2657	-18.3583	-18.2898	-18.1624	-18.2579	-18.2959	-18.3187	-18.0401	-18.2226	-18.3425	-17.9675
-138	-17.9977	-18.1643	-18.251	-18.2996	-18.045	-18.0105	-18.0864	-18.2452	-17.9862	-17.9543	-18.0829	-18.2221	-17.7563	-18.1575	-18.2882	-18.4231	-18.4324	-18.3989	-18.5645	-17.6949	-18.4328	-18.4855	-18.5145	-18.4976	-18.4082	-18.3017	-18.1556	-18.5041	-18.7047	-18.24	-18.7673	-18.1572	-18.2998	-18.1945	-18.4907	-18.293	-18.2549	-18.2701	-18.3534	-18.2888	-18.1539	-18.2535	-18.3221	-18.2193	-18.0555	-18.226	-18.3353	-17.9562
-137	-17.9806	-18.1779	-18.2369	-18.3025	-18.0533	-18.0018	-18.0855	-18.1935	-18.0133	-17.9373	-18.1032	-18.2566	-17.7634	-18.1302	-18.2841	-18.4431	-18.4511	-18.4189	-18.5674	-17.7061	-18.4263	-18.4912	-18.4979	-18.503	-18.4226	-18.301	-18.152	-18.5335	-18.7358	-18.2525	-18.7764	-18.175	-18.3254	-18.1939	-18.4902	-18.2879	-18.2672	-18.2721	-18.3418	-18.2759	-18.167	-18.2215	-18.3658	-18.2005	-18.0486	-18.2198	-18.3435	-17.9444
-136	-17.9706	-18.1759	-18.2421	-18.2788	-18.0516	-18.0099	-18.0853	-18.1754	-18.0431	-17.9251	-18.099	-18.2337	-17.7576	-18.1161	-18.2813	-18.4287	-18.428	-18.404	-18.5508	-17.7187	-18.421	-18.5009	-18.4871	-18.4919	-18.4307	-18.3009	-18.143	-18.5733	-18.7395	-18.274	-18.7573	-18.1769	-18.4042	-18.1935	-18.4963	-18.2929	-18.2488	-18.2743	-18.3332	-18.264	-18.1858	-18.2122	-18.3632	-18.1911	-18.0569	-18.2086	-18.3366	-17.9558
-135	-17.9489	-18.1556	-18.223	-18.2625	-18.0473	-18.0229	-18.0774	-18.1491	-18.0355	-17.9289	-18.0749	-18.2679	-17.7567	-18.0929	-18.2709	-18.4275	-18.4277	-18.412	-18.5498	-17.7197	-18.4264	-18.5104	-18.5062	-18.4993	-18.4239	-18.316	-18.1452	-18.6084	-18.7079	-18.2996	-18.7488	-18.1853	-18.3911	-18.1967	-18.5135	-18.2881	-18.2444	-18.2735	-18.3262	-18.2632	-18.1965	-18.2308	-18.3492	-18.1073	-18.0637	-18.2008	-18.3469	-17.9805
-134	-17.9311	-18.1302	-18.2032	-18.2495	-18.047	-17.9988	-18.0591	-18.1414	-18.0249	-17.9445	-18.0674	-18.2145	-17.7581	-18.0713	-18.2699	-18.431	-18.4446	-18.4345	-18.5499	-17.7222	-18.4254	-18.5072	-18.5201	-18.5174	-18.4442	-18.3196	-18.1488	-18.6224	-18.7074	-18.3027	-18.7205	-18.1977	-18.4385	-18.1969	-18.5391	-18.2842	-18.2534	-18.2844	-18.3229	-18.2669	-18.2061	-18.229	-18.4099	-18.0873	-18.0579	-18.1959	-18.3379	-17.9543
-133	-17.9202	-18.1108	-18.1974	-18.2486	-18.0551	-17.9761	-18.0408	-18.156	-18.0403	-17.9582	-18.0826	-18.1527	-17.7652	-18.0605	-18.2713	-18.4192	-18.4294	-18.4084	-18.5257	-17.7203	-18.4287	-18.5037	-18.5274	-18.5051	-18.458	-18.3208	-18.1385	-18.6389	-18.7057	-18.3018	-18.7086	-18.188	-18.4297	-18.195	-18.5601	-18.291	-18.2546	-18.2974	-18.3257	-18.2774	-18.2006	-18.2308	-18.4516	-18.111	-18.0468	-18.1778	-18.3234	-17.9429
-132	-17.9034	-18.0927	-18.1812	-18.2657	-18.0502	-17.9619	-18.0375	-18.1257	-18.062	-17.9682	-18.0859	-18.0922	-17.7497	-18.0629	-18.2777	-18.4208	-18.4413	-18.4009	-18.5266	-17.7226	-18.4497	-18.5161	-18.5464	-18.5113	-18.45	-18.3265	-18.1432	-18.6616	-18.7059	-18.3057	-18.7282	-18.1834	-18.3772	-18.2084	-18.5784	-18.2924	-18.2504	-18.3027	-18.3315	-18.2812	-18.2083	-18.2426	-18.4426	-18.1549	-18.0501	-18.1641	-18.3264	-17.9497
-131	-17.8956	-18.0714	-18.1631	-18.2573	-18.0323	-17.9809	-18.0469	-18.1149	-18.1454	-17.9802	-18.0729	-18.1001	-17.7648	-18.0533	-18.2918	-18.4293	-18.4651	-18.4182	-18.5257	-17.7311	-18.4453	-18.5415	-18.5733	-18.5186	-18.4672	-18.3381	-18.1489	-18.6894	-18.7436	-18.3168	-18.716	-18.1984	-18.3314	-18.2093	-18.5838	-18.2897	-18.2655	-18.3018	-18.3342	-18.2874	-18.2266	-18.2544	-18.3917	-18.1546	-18.0654	-18.1634	-18.3234	-17.952
-130	-17.879	-18.073	-18.1502	-18.2514	-18.015	-18.0026	-18.0478	-18.1281	-18.1681	-17.9786	-18.0833	-18.1159	-17.798	-17.9876	-18.2992	-18.4113	-18.4487	-18.3988	-18.5075	-17.7455	-18.4334	-18.5556	-18.5557	-18.5342	-18.4768	-18.3415	-18.1501	-18.6973	-18.7835	-18.3258	-18.7097	-18.1995	-18.3707	-18.2031	-18.5814	-18.2931	-18.2674	-18.2991	-18.3276	-18.2971	-18.2307	-18.2672	-18.3678	-18.1533	-18.0737	-18.1622	-18.3071	-17.9415
-129	-17.8613	-18.0771	-18.168	-18.2603	-18.0095	-17.9962	-18.0425	-18.1248	-18.1823	-17.9741	-18.1022	-18.07	-17.8225	-17.9556	-18.2926	-18.4155	-18.4551	-18.4034	-18.5177	-17.7501	-18.4389	-18.5526	-18.5615	-18.5772	-18.4901	-18.3525	-18.1524	-18.696	-18.7838	-18.3308	-18.7151	-18.1948	-18.3866	-18.2009	-18.579	-18.2965	-18.2659	-18.3032	-18.3248	-18.305	-18.2474	-18.2751	-18.386	-18.1586	-18.0598	-18.1485	-18.2994	-17.9899
-128	-17.8458	-18.0714	-18.201	-18.2651	-18.0228	-17.9867	-18.039	-18.0748	-18.1903	-17.9792	-18.125	-18.0408	-17.8566	-17.9492	-18.2943	-18.4284	-18.4767	-18.4242	-18.5262	-17.7547	-18.4353	-18.5399	-18.5757	-18.6031	-18.5074	-18.3627	-18.1532	-18.6996	-18.7897	-18.332	-18.7036	-18.2111	-18.3979	-18.1984	-18.591	-18.2994	-18.2667	-18.3096	-18.3194	-18.3086	-18.2555	-18.2699	-18.3861	-18.1819	-18.0425	-18.1669	-18.3023	-17.9876
-127	-17.8516	-18.0583	-18.1976	-18.2735	-18.0213	-17.9652	-18.0333	-18.0786	-18.2464	-17.972	-18.1476	-17.979	-17.8808	-17.9306	-18.2956	-18.3994	-18.4497	-18.4083	-18.5125	-17.7669	-18.4326	-18.5335	-18.5917	-18.6056	-18.4977	-18.3709	-18.1533	-18.716	-18.7893	-18.3275	-18.6878	-18.2173	-18.426	-18.2	-18.6026	-18.3003	-18.2801	-18.3078	-18.3111	-18.3191	-18.2555	-18.2448	-18.3699	-18.1918	-18.0264	-18.1714	-18.2968	-17.9759
-126	-17.8724	-18.0491	-18.1867	-18.2884	-17.9998	-17.947	-18.0238	-18.1243	-18.2542	-17.9349	-18.1513	-17.9153	-17.9166	-17.9364	-18.2733	-18.3923	-18.4526	-18.4137	-18.5307	-17.7746	-18.4425	-18.5505	-18.6207	-18.6191	-18.5118	-18.3853	-18.1639	-18.7377	-18.7708	-18.3365	-18.6816	-18.2205	-18.4289	-18.2022	-18.6214	-18.2958	-18.2891	-18.3049	-18.309	-18.3266	-18.2702	-18.226	-18.3298	-18.176	-18.0251	-18.1567	-18.2832	-18.0002
-125	-17.8925	-18.0481	-18.2025	-18.2918	-17.9851	-17.9548	-18.0339	-18.0599	-18.2542	-17.9082	-18.1529	-17.9498	-17.9353	-17.8946	-18.2666	-18.4076	-18.4682	-18.4352	-18.5456	-17.7838	-18.4394	-18.5569	-18.6227	-18.6128	-18.5363	-18.3944	-18.1648	-18.7464	-18.733	-18.3438	-18.6785	-18.239	-18.4287	-18.2052	-18.6315	-18.2835	-18.3067	-18.2987	-18.3058	-18.3296	-18.2717	-18.2034	-18.3027	-18.1686	-18.0328	-18.1422	-18.28	-18.0009
-124	-17.9154	-18.0432	-18.2214	-18.2846	-17.972	-17.9564	-18.037	-18.0439	-18.2768	-17.8841	-18.1562	-17.9055	-17.9147	-17.9204	-18.2579	-18.3937	-18.4491	-18.414	-18.5434	-17.8032	-18.4372	-18.5607	-18.6292	-18.6008	-18.5368	-18.4061	-18.171	-18.7324	-18.7129	-18.3445	-18.6824	-18.2404	-18.4402	-18.2149	-18.6494	-18.2819	-18.3142	-18.2925	-18.3075	-18.3224	-18.2736	-18.2018	-18.3329	-18.2255	-18.0258	-18.1424	-18.2907	-18.0264
-123	-17.9048	-18.0465	-18.2114	-18.2901	-17.9438	-17.9699	-18.0148	-18.0776	-18.2907	-17.8806	-18.1586	-17.8627	-17.9337	-17.9325	-18.2353	-18.4006	-18.461	-18.4154	-18.571	-17.8199	-18.4583	-18.5673	-18.6641	-18.5997	-18.5347	-18.416	-18.2005	-18.7233	-18.7184	-18.3505	-18.6849	-18.2363	-18.465	-18.2333	-18.6765	-18.2902	-18.3003	-18.2976	-18.3117	-18.3266	-18.2793	-18.2282	-18.3608	-18.2484	-18.0211	-18.1453	-18.2722	-18.0288
-122	-17.8992	-18.053	-18.1793	-18.3137	-17.923	-17.9658	-18.0068	-18.1009	-18.2492	-17.8876	-18.1823	-17.9378	-17.9937	-17.8866	-18.217	-18.4085	-18.4793	-18.4258	-18.5847	-17.8294	-18.4599	-18.5729	-18.6856	-18.5908	-18.5509	-18.4197	-18.2294	-18.7152	-18.7287	-18.3464	-18.6976	-18.2512	-18.4484	-18.2343	-18.7057	-18.2849	-18.3062	-18.3063	-18.3155	-18.3422	-18.2786	-18.2273	-18.331	-18.27	-18.0179	-18.152	-18.2685	-18.0285
-121	-17.916	-18.0553	-18.1836	-18.3299	-17.929	-17.9662	-18.0156	-18.093	-18.1944	-17.8639	-18.2004	-18.0056	-17.9778	-17.8656	-18.2113	-18.3844	-18.4598	-18.3939	-18.5705	-17.8374	-18.4499	-18.5659	-18.704	-18.5873	-18.5478	-18.4334	-18.244	-18.6984	-18.742	-18.3398	-18.7089	-18.2443	-18.492	-18.2313	-18.7249	-18.2945	-18.3176	-18.3103	-18.3269	-18.3468	-18.2824	-18.2223	-18.3242	-18.3093	-18.0143	-18.1576	-18.2536	-18.0267
-120	-17.9248	-18.0553	-18.1814	-18.3297	-17.926	-17.9827	-18.0226	-18.0695	-18.1502	-17.8525	-18.2029	-18.0433	-17.9521	-17.8782	-18.2143	-18.3885	-18.4638	-18.3944	-18.5804	-17.8356	-18.4585	-18.5652	-18.6881	-18.6122	-18.5372	-18.4558	-18.256	-18.682	-18.7634	-18.3495	-18.7212	-18.2401	-18.472	-18.2431	-18.7315	-18.3036	-18.3373	-18.3064	-18.3354	-18.3439	-18.283	-18.2354	-18.3386	-18.3166	-18.0224	-18.1698	-18.2471	-18.043
-119	-17.9224	-18.0662	-18.1625	-18.3123	-17.9027	-17.9837	-18.0225	-18.0462	-18.1161	-17.8333	-18.2139	-18.0688	-17.9763	-17.8854	-18.2089	-18.3971	-18.4775	-18.4155	-18.5939	-17.8369	-18.45	-18.5745	-18.6795	-18.6306	-18.5248	-18.4613	-18.2748	-18.6771	-18.7812	-18.3544	-18.7276	-18.2594	-18.5198	-18.2467	-18.729	-18.3036	-18.366	-18.2964	-18.3403	-18.3434	-18.3007	-18.2406	-18.3061	-18.2895	-18.0581	-18.1893	-18.2545	-18.0493
-118	-17.9238	-18.0793	-18.129	-18.2981	-17.8729	-17.9697	-18.005	-18.0052	-18.1128	-17.8203	-18.2243	-18.1305	-18.0186	-17.884	-18.2179	-18.3795	-18.4561	-18.3898	-18.5851	-17.8459	-18.4354	-18.5603	-18.6735	-18.6433	-18.5305	-18.4647	-18.286	-18.6767	-18.7815	-18.365	-18.7396	-18.2582	-18.5744	-18.239	-18.7275	-18.3053	-18.4064	-18.2891	-18.3418	-18.3465	-18.3165	-18.2474	-18.303	-18.2494	-18.0772	-18.1916	-18.2372	-18.0367
-117	-17.894	-18.0898	-18.0904	-18.2901	-17.8553	-17.9473	-17.9805	-18.0108	-18.0342	-17.8025	-18.2244	-18.1317	-18.0382	-17.8794	-18.2151	-18.3874	-18.4669	-18.3949	-18.5991	-17.8529	-18.4615	-18.5588	-18.6618	-18.6696	-18.5457	-18.4695	-18.2964	-18.6577	-18.7712	-18.3722	-18.7553	-18.2589	-18.5446	-18.2433	-18.7405	-18.3059	-18.4168	-18.2858	-18.3381	-18.3372	-18.3086	-18.2614	-18.3873	-18.2754	-18.0815	-18.1831	-18.2393	-18.0334
-116	-17.8641	-18.0831	-18.0779	-18.2908	-17.8582	-17.9119	-17.9587	-18.0492	-17.9722	-17.7939	-18.2166	-18.111	-18.0529	-17.9159	-18.221	-18.4052	-18.4864	-18.418	-18.6065	-17.8496	-18.4772	-18.5699	-18.6718	-18.6523	-18.555	-18.467	-18.303	-18.6493	-18.7599	-18.3818	-18.7512	-18.2698	-18.5206	-18.2448	-18.7574	-18.3022	-18.4067	-18.2862	-18.3434	-18.3357	-18.3028	-18.272	-18.4092	-18.3281	-18.0878	-18.1768	-18.2507	-18.0276
-115	-17.8493	-18.0682	-18.0562	-18.2625	-17.8325	-17.9169	-17.9563	-18.0781	-17.9084	-17.8051	-18.2252	-18.1757	-18.0792	-17.9483	-18.2256	-18.3836	-18.4596	-18.393	-18.6013	-17.8606	-18.4741	-18.5568	-18.6934	-18.6325	-18.5506	-18.4668	-18.3223	-18.6611	-18.7838	-18.3937	-18.7514	-18.2714	-18.4303	-18.2494	-18.7861	-18.3088	-18.396	-18.292	-18.3511	-18.3423	-18.3025	-18.2893	-18.3606	-18.3341	-18.0945	-18.1661	-18.2546	-17.9856
-114	-17.8289	-18.0618	-18.0044	-18.2315	-17.7614	-17.9225	-17.9551	-18.0817	-17.877	-17.8081	-18.2251	-18.1953	-18.0684	-17.9302	-18.2226	-18.3943	-18.4692	-18.3927	-18.6227	-17.8713	-18.4829	-18.5531	-18.6976	-18.6398	-18.5516	-18.4671	-18.3539	-18.6837	-18.8081	-18.4131	-18.7683	-18.2666	-18.3905	-18.2638	-18.7976	-18.3157	-18.3787	-18.2867	-18.3563	-18.344	-18.3197	-18.3136	-18.3478	-18.3188	-18.0923	-18.1502	-18.2506	-17.9985
-113	-17.7992	-18.0477	-17.9674	-18.2046	-17.7098	-17.9058	-17.9566	-18.071	-17.9045	-17.7977	-18.2244	-18.2283	-18.0301	-17.9189	-18.2215	-18.4163	-18.4976	-18.4034	-18.6277	-17.8756	-18.4719	-18.5641	-18.7061	-18.6472	-18.5562	-18.4518	-18.3754	-18.6828	-18.8098	-18.4329	-18.7751	-18.2749	-18.4024	-18.2648	-18.8031	-18.3277	-18.3727	-18.2829	-18.3571	-18.3378	-18.3406	-18.3444	-18.3964	-18.3231	-18.0819	-18.1393	-18.2431	-18.0153
-112	-17.7893	-18.0317	-17.9413	-18.1898	-17.6964	-17.8655	-17.9622	-18.0583	-17.9408	-17.7903	-18.2354	-18.2143	-18.0164	-17.8925	-18.2221	-18.4007	-18.4734	-18.3747	-18.6069	-17.8841	-18.4535	-18.5812	-18.6875	-18.6404	-18.5517	-18.4463	-18.3881	-18.6688	-18.8377	-18.4341	-18.7675	-18.2745	-18.39	-18.2714	-18.8065	-18.3366	-18.3722	-18.2772	-18.36	-18.3337	-18.3504	-18.359	-18.4165	-18.3186	-18.0687	-18.1383	-18.2381	-17.9938
-111	-17.771	-18.0078	-17.9331	-18.1841	-17.6743	-17.8333	-17.9412	-18.088	-17.9528	-17.7689	-18.2552	-18.157	-17.9961	-17.9085	-18.2144	-18.4046	-18.4787	-18.3761	-18.6131	-17.8837	-18.475	-18.613	-18.6702	-18.6557	-18.5466	-18.455	-18.4144	-18.6703	-18.8648	-18.4396	-18.7823	-18.2671	-18.3672	-18.2846	-18.8277	-18.3493	-18.3665	-18.2712	-18.3622	-18.3371	-18.3698	-18.3801	-18.3954	-18.3633	-18.0558	-18.1299	-18.2358	-17.9878
-110	-17.7643	-17.9791	-17.9345	-18.1791	-17.6445	-17.8163	-17.9261	-18.0845	-17.9673	-17.7428	-18.2556	-18.1628	-18.0119	-17.8994	-18.2261	-18.4228	-18.4921	-18.3969	-18.6139	-17.8859	-18.4694	-18.6347	-18.6522	-18.6785	-18.5636	-18.4543	-18.4223	-18.6718	-18.8898	-18.4567	-18.7848	-18.2668	-18.3615	-18.2786	-18.8493	-18.3447	-18.3582	-18.266	-18.3638	-18.3441	-18.3869	-18.3884	-18.3675	-18.4261	-18.0571	-18.1176	-18.2246	-17.9949
-109	-17.7754	-17.9509	-17.9215	-18.1887	-17.6382	-17.7952	-17.9334	-18.0468	-17.9594	-17.7205	-18.258	-18.1075	-17.9898	-17.9237	-18.2521	-18.3993	-18.4692	-18.3701	-18.5944	-17.8987	-18.4607	-18.6354	-18.6384	-18.6821	-18.5843	-18.4543	-18.4262	-18.6692	-18.8878	-18.462	-18.7909	-18.2643	-18.4611	-18.2721	-18.8657	-18.3326	-18.372	-18.2581	-18.3675	-18.347	-18.3811	-18.3769	-18.3348	-18.4692	-18.0729	-18.1156	-18.2284	-18.0157
-108	-17.7695	-17.9262	-17.9307	-18.1817	-17.638	-17.7709	-17.9158	-18.0596	-17.9999	-17.69	-18.2563	-18.0394	-17.9161	-17.9896	-18.2671	-18.408	-18.4769	-18.3732	-18.6053	-17.9065	-18.4813	-18.6377	-18.616	-18.7007	-18.5994	-18.4638	-18.4394	-18.6659	-18.9045	-18.4778	-18.7959	-18.2676	-18.5373	-18.2785	-18.8762	-18.3403	-18.3862	-18.2543	-18.3711	-18.3403	-18.3866	-18.394	-18.3697	-18.4873	-18.0688	-18.1123	-18.2284	-18.0104
-107	-17.7398	-17.9233	-17.9226	-18.1663	-17.6109	-17.71	-17.8952	-18.0826	-18.1326	-17.6796	-18.2536	-17.9439	-17.8965	-18.0127	-18.2714	-18.4239	-18.4932	-18.3986	-18.6201	-17.9191	-18.4909	-18.6634	-18.5793	-18.6996	-18.6257	-18.4545	-18.4421	-18.6702	-18.9463	-18.4792	-18.7873	-18.2751	-18.5194	-18.2787	-18.8804	-18.3512	-18.395	-18.2484	-18.3644	-18.3418	-18.3942	-18.4086	-18.3977	-18.4569	-18.0705	-18.1067	-18.2196	-18.0264
-106	-17.7081	-17.9214	-17.91	-18.1657	-17.5903	-17.6508	-17.8785	-18.0983	-18.2734	-17.6251	-18.2689	-17.9334	-17.8861	-17.9814	-18.258	-18.4022	-18.4667	-18.38	-18.6153	-17.9363	-18.4814	-18.6827	-18.5796	-18.6922	-18.6383	-18.4347	-18.4378	-18.6749	-18.9294	-18.4641	-18.7976	-18.2693	-18.5529	-18.2789	-18.8817	-18.3487	-18.3863	-18.2423	-18.3572	-18.3532	-18.4067	-18.4167	-18.3947	-18.4288	-18.0569	-18.0952	-18.2086	-18.0466
-105	-17.6889	-17.9114	-17.8982	-18.173	-17.6008	-17.6359	-17.8642	-18.1161	-18.3216	-17.5809	-18.269	-17.9527	-17.8428	-17.9775	-18.2502	-18.4074	-18.4738	-18.3903	-18.6277	-17.9526	-18.4885	-18.6889	-18.5834	-18.697	-18.6343	-18.4335	-18.4476	-18.6662	-18.914	-18.4754	-18.8154	-18.2614	-18.5474	-18.2959	-18.8827	-18.3414	-18.3692	-18.2381	-18.3533	-18.3532	-18.3901	-18.4278	-18.4167	-18.4487	-18.0179	-18.071	-18.1895	-18.0616
-104	-17.6659	-17.9166	-17.8893	-18.1765	-17.6089	-17.6547	-17.8599	-18.1798	-18.3279	-17.5517	-18.2589	-17.9071	-17.8111	-17.9594	-18.2268	-18.4237	-18.4956	-18.4205	-18.6314	-17.9727	-18.4851	-18.7118	-18.5829	-18.6822	-18.6525	-18.4366	-18.4553	-18.6599	-18.962	-18.4726	-18.7907	-18.2597	-18.5537	-18.2996	-18.8947	-18.3421	-18.336	-18.2372	-18.3461	-18.3534	-18.3987	-18.4212	-18.4678	-18.4772	-18.0039	-18.063	-18.1971	-18.0891
-103	-17.675	-17.9014	-17.8541	-18.1625	-17.6117	-17.6744	-17.8736	-18.2032	-18.326	-17.5387	-18.2765	-17.8492	-17.7707	-17.9512	-18.2176	-18.3963	-18.4702	-18.3968	-18.6277	-17.9979	-18.4757	-18.7242	-18.5837	-18.6615	-18.6568	-18.445	-18.4724	-18.6694	-18.9634	-18.4703	-18.7876	-18.2538	-18.6124	-18.2971	-18.9023	-18.3422	-18.3113	-18.234	-18.3439	-18.367	-18.4282	-18.4182	-18.4772	-18.4943	-18.0176	-18.065	-18.1982	-18.0893
-102	-17.698	-17.8829	-17.8389	-18.1448	-17.619	-17.6882	-17.8687	-18.2066	-18.338	-17.4991	-18.3163	-17.772	-17.7194	-17.9502	-18.2089	-18.3958	-18.4735	-18.4001	-18.6517	-18.0301	-18.4913	-18.7384	-18.5953	-18.6771	-18.6572	-18.4673	-18.4925	-18.6833	-18.976	-18.4669	-18.8104	-18.2588	-18.6078	-18.3124	-18.915	-18.3431	-18.3118	-18.2265	-18.3411	-18.3695	-18.4429	-18.4311	-18.4756	-18.4655	-18.0197	-18.0542	-18.1934	-18.08
-101	-17.7023	-17.8807	-17.8232	-18.1642	-17.6096	-17.6637	-17.8621	-18.1809	-18.3657	-17.4294	-18.3362	-17.7214	-17.6517	-17.9708	-18.2009	-18.4099	-18.4924	-18.4227	-18.6531	-18.0462	-18.5084	-18.7816	-18.6067	-18.663	-18.6705	-18.4707	-18.4814	-18.6841	-18.9814	-18.4617	-18.8085	-18.2713	-18.6277	-18.3165	-18.9275	-18.3511	-18.3033	-18.2231	-18.3339	-18.36	-18.451	-18.4279	-18.5382	-18.4712	-18.0159	-18.0538	-18.1738	-18.0919
-100	-17.7103	-17.8794	-17.7992	-18.1781	-17.6122	-17.6308	-17.8563	-18.2335	-18.3751	-17.3966	-18.3415	-17.7547	-17.6244	-17.9548	-18.1932	-18.3892	-18.465	-18.3954	-18.6264	-18.054	-18.5189	-18.8005	-18.6362	-18.6466	-18.6832	-18.4702	-18.4718	-18.6727	-18.9644	-18.4567	-18.8186	-18.2673	-18.6815	-18.3115	-18.9644	-18.3513	-18.328	-18.226	-18.3279	-18.3484	-18.4484	-18.4227	-18.5727	-18.526	-18.0275	-18.0452	-18.1598	-18.0894
-99	-17.7045	-17.8754	-17.7869	-18.1627	-17.6332	-17.6004	-17.853	-18.2526	-18.3179	-17.3625	-18.3498	-17.6878	-17.6302	-17.9534	-18.1939	-18.3993	-18.4635	-18.3971	-18.6332	-18.0633	-18.5448	-18.8106	-18.6228	-18.6524	-18.7001	-18.485	-18.4797	-18.6757	-18.9526	-18.4641	-18.8399	-18.2642	-18.6083	-18.3184	-18.9979	-18.3392	-18.3351	-18.2252	-18.3269	-18.3492	-18.4454	-18.4173	-18.5401	-18.5653	-18.0366	-18.0503	-18.1468	-18.109
-98	-17.669	-17.8686	-17.7689	-18.1412	-17.6514	-17.5854	-17.8386	-18.2078	-18.24	-17.3498	-18.3563	-17.6928	-17.634	-18.0077	-18.1998	-18.4174	-18.4867	-18.4211	-18.6326	-18.0791	-18.5526	-18.8202	-18.6232	-18.6468	-18.6991	-18.4942	-18.4699	-18.6687	-18.922	-18.4801	-18.8489	-18.264	-18.6027	-18.3113	-19.0229	-18.3348	-18.3187	-18.2303	-18.3224	-18.3542	-18.4481	-18.4285	-18.5244	-18.6124	-18.0471	-18.0557	-18.1496	-18.1406
-97	-17.6521	-17.8591	-17.7312	-18.1202	-17.6587	-17.5766	-17.8396	-18.1959	-18.215	-17.3509	-18.3479	-17.7855	-17.6247	-18.0417	-18.2138	-18.4004	-18.4694	-18.3989	-18.6176	-18.0933	-18.547	-18.8272	-18.6308	-18.649	-18.6962	-18.4853	-18.4737	-18.6538	-18.9	-18.4893	-18.854	-18.2523	-18.5647	-18.3045	-19.0287	-18.3358	-18.3059	-18.2392	-18.3196	-18.3531	-18.4767	-18.4473	-18.5569	-18.5917	-18.0393	-18.0634	-18.1511	-18.1458
-96	-17.637	-17.8552	-17.695	-18.1034	-17.6741	-17.5661	-17.8541	-18.2686	-18.2226	-17.3474	-18.3547	-17.7447	-17.6095	-18.0453	-18.2172	-18.4039	-18.481	-18.3986	-18.6262	-18.096	-18.5873	-18.8423	-18.6272	-18.6751	-18.6871	-18.4918	-18.4973	-18.6544	-18.8929	-18.4966	-18.8555	-18.2595	-18.5288	-18.3165	-19.0386	-18.343	-18.3008	-18.2478	-18.3242	-18.3557	-18.4703	-18.4633	-18.6136	-18.5597	-18.011	-18.0626	-18.1376	-18.1342
-95	-17.6129	-17.8531	-17.6846	-18.0872	-17.6765	-17.5325	-17.849	-18.3301	-18.2064	-17.3366	-18.3438	-17.7546	-17.6157	-18.0521	-18.201	-18.4195	-18.4958	-18.4139	-18.6159	-18.0958	-18.601	-18.8505	-18.6175	-18.663	-18.6877	-18.4926	-18.4878	-18.642	-18.8725	-18.5036	-18.8312	-18.2625	-18.4264	-18.3206	-19.0461	-18.3602	-18.3027	-18.2502	-18.3255	-18.367	-18.4791	-18.4749	-18.6476	-18.5337	-18.0008	-18.0621	-18.1151	-18.1301
-94	-17.6037	-17.8424	-17.6396	-18.0975	-17.6695	-17.5134	-17.8615	-18.2711	-18.1395	-17.3434	-18.3351	-17.8264	-17.6435	-18.047	-18.1869	-18.4006	-18.4761	-18.393	-18.5971	-18.1126	-18.6028	-18.8453	-18.6297	-18.664	-18.6637	-18.4949	-18.475	-18.6308	-18.8316	-18.5089	-18.8107	-18.2456	-18.3428	-18.3248	-19.0415	-18.369	-18.3096	-18.2497	-18.3195	-18.3713	-18.4923	-18.4939	-18.6315	-18.5132	-18.0235	-18.0576	-18.114	-18.129
-93	-17.5908	-17.8227	-17.6036	-18.0922	-17.6748	-17.5401	-17.8525	-18.2107	-18.0703	-17.3279	-18.3591	-17.8968	-17.6625	-18.0114	-18.1773	-18.4121	-18.4891	-18.3913	-18.6127	-18.1338	-18.6323	-18.8383	-18.654	-18.6895	-18.6483	-18.513	-18.4967	-18.6484	-18.8013	-18.5396	-18.8354	-18.2499	-18.3321	-18.3453	-19.0464	-18.3613	-18.3135	-18.252	-18.3173	-18.3694	-18.5134	-18.4988	-18.5931	-18.5821	-18.0422	-18.0504	-18.1347	-18.0958
-92	-17.5788	-17.8103	-17.571	-18.0847	-17.6751	-17.5491	-17.8565	-18.162	-17.967	-17.3168	-18.3642	-17.8386	-17.6618	-18.022	-18.1894	-18.4316	-18.513	-18.4012	-18.608	-18.1493	-18.6545	-18.8495	-18.6688	-18.6743	-18.6512	-18.5327	-18.5091	-18.663	-18.8072	-18.5824	-18.8368	-18.2529	-18.324	-18.3369	-19.0747	-18.3562	-18.3249	-18.2509	-18.3166	-18.3641	-18.5487	-18.5069	-18.558	-18.6369	-18.0474	-18.0332	-18.1438	-18.0713
-91	-17.5592	-17.7888	-17.5573	-18.0748	-17.6427	-17.5155	-17.8611	-18.1378	-17.8916	-17.2944	-18.3704	-17.6773	-17.655	-18.0596	-18.1989	-18.403	-18.4875	-18.3735	-18.5894	-18.1615	-18.6703	-18.8665	-18.6735	-18.669	-18.6647	-18.5382	-18.5026	-18.6615	-18.8024	-18.5923	-18.822	-18.2437	-18.3428	-18.3237	-19.1053	-18.3647	-18.3247	-18.2602	-18.3172	-18.3581	-18.5886	-18.5257	-18.6102	-18.6615	-18.0392	-18.036	-18.1601	-18.0801
-90	-17.5451	-17.756	-17.5505	-18.0394	-17.6376	-17.4801	-17.8588	-18.0933	-17.838	-17.2667	-18.3913	-17.5995	-17.6422	-18.1081	-18.2048	-18.4049	-18.4894	-18.375	-18.6073	-18.1715	-18.7029	-18.8664	-18.6775	-18.6883	-18.6433	-18.5519	-18.5221	-18.6649	-18.7612	-18.6111	-18.8496	-18.2508	-18.3004	-18.3377	-19.1295	-18.3653	-18.3275	-18.2557	-18.3225	-18.3514	-18.5722	-18.5397	-18.5986	-18.6657	-18.0377	-18.0449	-18.1904	-18.0686
-89	-17.5174	-17.7477	-17.5639	-18.0185	-17.6129	-17.4456	-17.855	-18.0856	-17.8787	-17.2304	-18.3984	-17.6391	-17.6072	-18.1119	-18.2166	-18.4291	-18.4993	-18.396	-18.6034	-18.1809	-18.7183	-18.8708	-18.6861	-18.6794	-18.6351	-18.5469	-18.5227	-18.6603	-18.7536	-18.6311	-18.8675	-18.2514	-18.2354	-18.3427	-19.1565	-18.3615	-18.3298	-18.2611	-18.321	-18.3422	-18.5579	-18.5209	-18.572	-18.6564	-18.0174	-18.0557	-18.1906	-18.0624
-88	-17.5006	-17.7489	-17.5438	-18.0209	-17.5608	-17.4173	-17.8599	-18.0462	-17.9161	-17.2105	-18.3872	-17.7444	-17.5884	-18.1099	-18.238	-18.4063	-18.4659	-18.3679	-18.5871	-18.1801	-18.7062	-18.8787	-18.6941	-18.6662	-18.6482	-18.5373	-18.5256	-18.6549	-18.7473	-18.6559	-18.8866	-18.232	-18.2424	-18.3327	-19.1809	-18.3653	-18.3374	-18.2628	-18.3223	-18.3347	-18.572	-18.5117	-18.6038	-18.6972	-18.0149	-18.0686	-18.1812	-18.0926
-87	-17.5003	-17.7505	-17.5215	-18.0101	-17.5446	-17.4321	-17.8445	-18.0342	-17.8952	-17.2154	-18.3757	-17.7483	-17.6267	-18.1139	-18.2573	-18.4086	-18.4682	-18.369	-18.6035	-18.1906	-18.7183	-18.8563	-18.672	-18.6627	-18.6417	-18.5447	-18.5517	-18.654	-18.745	-18.6859	-18.9238	-18.2376	-18.3317	-18.3365	-19.1959	-18.3559	-18.3568	-18.2562	-18.3269	-18.3312	-18.5867	-18.5234	-18.6248	-18.7427	-18.0179	-18.0763	-18.2033	-18.0785
-86	-17.5082	-17.7368	-17.533	-18.0158	-17.5367	-17.4421	-17.8304	-18.022	-17.8648	-17.2006	-18.3902	-17.6652	-17.6486	-18.1315	-18.2823	-18.4152	-18.4787	-18.3922	-18.6044	-18.2118	-18.7193	-18.8448	-18.629	-18.6427	-18.6116	-18.5468	-18.5516	-18.6347	-18.7511	-18.6988	-18.9254	-18.2431	-18.3037	-18.3341	-19.1977	-18.3479	-18.3615	-18.2505	-18.3301	-18.3388	-18.5988	-18.5273	-18.6603	-18.7338	-18.0003	-18.0872	-18.2166	-18.0467
-85	-17.494	-17.743	-17.5219	-18.0289	-17.5335	-17.4646	-17.8238	-17.9941	-17.8319	-17.2056	-18.4065	-17.7618	-17.6484	-18.1726	-18.2828	-18.3831	-18.4525	-18.3637	-18.5904	-18.2238	-18.719	-18.8442	-18.6337	-18.625	-18.5922	-18.5491	-18.5508	-18.6211	-18.728	-18.7083	-18.9283	-18.2278	-18.2953	-18.3375	-19.2073	-18.3515	-18.351	-18.2498	-18.3346	-18.3376	-18.6025	-18.5449	-18.6565	-18.6972	-17.9858	-18.0854	-18.2293	-18.0192
-84	-17.4957	-17.7581	-17.5008	-18.0292	-17.5252	-17.4651	-17.8089	-18.0649	-17.8375	-17.2111	-18.422	-17.7949	-17.6038	-18.1454	-18.289	-18.3881	-18.4561	-18.3653	-18.6122	-18.2304	-18.7396	-18.8778	-18.6496	-18.6485	-18.586	-18.5563	-18.5874	-18.6396	-18.7429	-18.7295	-18.955	-18.2502	-18.2841	-18.3569	-19.2111	-18.3458	-18.3689	-18.245	-18.3423	-18.3306	-18.6061	-18.5546	-18.6394	-18.6764	-17.9829	-18.0719	-18.2127	-18.0095
-83	-17.4949	-17.7758	-17.4976	-18.0234	-17.5299	-17.4625	-17.804	-18.0527	-17.8158	-17.1935	-18.4453	-17.6753	-17.5574	-18.114	-18.283	-18.4019	-18.4659	-18.383	-18.6105	-18.251	-18.7274	-18.8831	-18.6327	-18.6316	-18.5856	-18.5601	-18.5855	-18.6559	-18.7565	-18.755	-18.9505	-18.2744	-18.3102	-18.355	-19.22	-18.336	-18.4011	-18.2403	-18.3447	-18.3306	-18.5924	-18.5289	-18.6141	-18.6902	-17.9846	-18.0607	-18.1989	-18.0042
-82	-17.4999	-17.7937	-17.5104	-18.0154	-17.5476	-17.4556	-17.8016	-17.9457	-17.7445	-17.1919	-18.4523	-17.67	-17.5166	-18.0902	-18.2725	-18.3743	-18.4359	-18.359	-18.591	-18.2777	-18.7029	-18.88	-18.6361	-18.6089	-18.6103	-18.5634	-18.576	-18.6692	-18.754	-18.7673	-18.9625	-18.2651	-18.372	-18.3497	-19.2402	-18.3305	-18.4339	-18.2342	-18.3367	-18.3274	-18.6175	-18.5088	-18.5794	-18.6883	-18.0082	-18.0632	-18.2165	-18.0076
-81	-17.5122	-17.8056	-17.5121	-18.0136	-17.5396	-17.4532	-17.7938	-17.9307	-17.7384	-17.1849	-18.4765	-17.6776	-17.4736	-18.0697	-18.2738	-18.3798	-18.4415	-18.3738	-18.6211	-18.294	-18.7055	-18.9025	-18.6596	-18.645	-18.6235	-18.5869	-18.6107	-18.6921	-18.7713	-18.7908	-18.9876	-18.2756	-18.4016	-18.3663	-19.2535	-18.3234	-18.4194	-18.2298	-18.3383	-18.3149	-18.6404	-18.5153	-18.5799	-18.7044	-18.0227	-18.0594	-18.2437	-18.0184
-80	-17.5076	-17.8333	-17.5381	-17.9994	-17.5202	-17.4525	-17.7816	-17.9631	-17.7418	-17.1621	-18.5057	-17.6107	-17.4384	-18.0474	-18.2832	-18.3979	-18.455	-18.4033	-18.6257	-18.2995	-18.6986	-18.9227	-18.6684	-18.6347	-18.6408	-18.5891	-18.6152	-18.6909	-18.7991	-18.8092	-18.994	-18.2886	-18.4091	-18.3686	-19.2714	-18.3105	-18.4244	-18.2235	-18.3398	-18.3127	-18.6486	-18.5134	-18.6001	-18.7293	-18.03	-18.0542	-18.2471	-18.0176
-79	-17.5156	-17.8468	-17.5402	-18.0012	-17.4917	-17.4524	-17.7863	-17.9868	-17.6739	-17.1739	-18.514	-17.5737	-17.4079	-18.0721	-18.2813	-18.3721	-18.4203	-18.3853	-18.597	-18.304	-18.6805	-18.9255	-18.6752	-18.6307	-18.6359	-18.5763	-18.6102	-18.6622	-18.7934	-18.8132	-18.9886	-18.2764	-18.3833	-18.3594	-19.2933	-18.307	-18.4416	-18.2201	-18.3351	-18.3096	-18.6452	-18.5193	-18.6474	-18.7112	-18.0364	-18.0586	-18.2387	-18.0486
-78	-17.5324	-17.8518	-17.558	-17.9941	-17.4837	-17.459	-17.7729	-18.0431	-17.6295	-17.204	-18.5459	-17.6382	-17.3804	-18.042	-18.2691	-18.3789	-18.4239	-18.3943	-18.6118	-18.3154	-18.7065	-18.9352	-18.6745	-18.6642	-18.6328	-18.5809	-18.6326	-18.6632	-18.7942	-18.8186	-18.9896	-18.2952	-18.3227	-18.3814	-19.3135	-18.3095	-18.4333	-18.2285	-18.3395	-18.3038	-18.631	-18.5128	-18.6541	-18.6893	-18.0495	-18.0821	-18.2396	-18.0777
-77	-17.5526	-17.8586	-17.5506	-17.9903	-17.4924	-17.4751	-17.7747	-18.0471	-17.6555	-17.2357	-18.5682	-17.7285	-17.3657	-18.0073	-18.2657	-18.4006	-18.4384	-18.4187	-18.6115	-18.3293	-18.6946	-18.9243	-18.6674	-18.644	-18.6319	-18.5838	-18.6443	-18.6915	-18.8026	-18.8386	-18.9775	-18.3082	-18.2525	-18.3782	-19.3417	-18.295	-18.4156	-18.2199	-18.3386	-18.307	-18.6247	-18.5075	-18.6067	-18.6938	-18.0714	-18.0929	-18.2479	-18.0757
-76	-17.5733	-17.871	-17.524	-18.0104	-17.508	-17.495	-17.7758	-18.0137	-17.7032	-17.2496	-18.5881	-17.7373	-17.3577	-17.9782	-18.2709	-18.3816	-18.4054	-18.4023	-18.5881	-18.3468	-18.6854	-18.94	-18.6752	-18.6178	-18.6411	-18.5759	-18.6347	-18.7087	-18.7794	-18.8525	-18.9787	-18.2981	-18.2098	-18.3646	-19.3648	-18.2877	-18.4298	-18.2295	-18.3337	-18.299	-18.6379	-18.5077	-18.6072	-18.7215	-18.0856	-18.094	-18.2308	-18.0935
-75	-17.5774	-17.8903	-17.5138	-18.0223	-17.5394	-17.5442	-17.7576	-17.958	-17.6123	-17.2679	-18.6051	-17.7248	-17.3651	-17.9493	-18.2734	-18.3908	-18.4102	-18.4101	-18.6044	-18.3604	-18.7042	-18.9627	-18.6949	-18.6341	-18.6456	-18.5927	-18.6476	-18.734	-18.7808	-18.8709	-18.9945	-18.3163	-18.2324	-18.3841	-19.3855	-18.2877	-18.4426	-18.2329	-18.3366	-18.2924	-18.65	-18.5263	-18.6348	-18.7402	-18.0994	-18.0842	-18.2109	-18.1179
-74	-17.5723	-17.906	-17.5417	-18.0057	-17.5864	-17.5844	-17.7539	-17.9282	-17.5101	-17.2836	-18.6251	-17.6591	-17.3673	-17.9304	-18.2522	-18.4054	-18.4252	-18.4299	-18.5935	-18.3768	-18.7121	-18.9701	-18.6808	-18.6402	-18.6266	-18.5923	-18.6587	-18.7499	-18.7634	-18.8999	-18.9778	-18.3375	-18.1924	-18.388	-19.407	-18.2801	-18.4583	-18.2344	-18.3364	-18.2848	-18.638	-18.5341	-18.5996	-18.7141	-18.1072	-18.0792	-18.2019	-18.1036
-73	-17.572	-17.916	-17.5549	-17.9687	-17.6258	-17.5678	-17.7621	-17.8679	-17.4509	-17.3104	-18.6276	-17.5896	-17.3245	-17.856	-18.2351	-18.3785	-18.3928	-18.404	-18.5642	-18.3941	-18.7067	-18.9976	-18.6825	-18.6732	-18.6337	-18.5977	-18.6649	-18.7489	-18.7454	-18.9213	-18.9699	-18.3298	-18.1126	-18.3829	-19.4383	-18.2695	-18.4753	-18.2451	-18.3388	-18.2715	-18.636	-18.5221	-18.5365	-18.6727	-18.1175	-18.0736	-18.1873	-18.124
-72	-17.5717	-17.9306	-17.5418	-17.9399	-17.6649	-17.5606	-17.7793	-17.8282	-17.4217	-17.3508	-18.622	-17.561	-17.2686	-17.8285	-18.2179	-18.3948	-18.406	-18.4082	-18.5829	-18.4149	-18.7258	-19.0399	-18.7327	-18.7153	-18.6602	-18.6218	-18.6892	-18.7912	-18.7571	-18.9514	-18.9747	-18.3426	-18.1259	-18.4064	-19.4623	-18.2682	-18.4816	-18.2489	-18.3443	-18.2697	-18.6429	-18.5135	-18.5129	-18.6788	-18.1317	-18.0662	-18.1942	-18.1583
-71	-17.5912	-17.9414	-17.5322	-17.9383	-17.6981	-17.5488	-17.7873	-17.8487	-17.407	-17.3672	-18.6215	-17.4797	-17.2329	-17.8317	-18.2275	-18.4197	-18.4256	-18.435	-18.5823	-18.4376	-18.7317	-19.0485	-18.756	-18.7119	-18.6759	-18.6177	-18.6903	-18.8133	-18.7689	-18.9686	-18.9496	-18.3573	-18.1793	-18.4011	-19.485	-18.2703	-18.4962	-18.2488	-18.3421	-18.267	-18.6562	-18.49	-18.5721	-18.7247	-18.1412	-18.0637	-18.2104	-18.1506
-70	-17.6026	-17.9422	-17.5479	-17.9317	-17.7168	-17.527	-17.7972	-17.8525	-17.3625	-17.3652	-18.6217	-17.4175	-17.204	-17.8516	-18.221	-18.3996	-18.3941	-18.4115	-18.5505	-18.4532	-18.7362	-19.0216	-18.7694	-18.7058	-18.682	-18.6079	-18.677	-18.8152	-18.7634	-18.9766	-18.9323	-18.335	-18.2206	-18.3909	-19.5173	-18.2735	-18.4893	-18.2573	-18.343	-18.2647	-18.6839	-18.4732	-18.6299	-18.7537	-18.1302	-18.075	-18.2145	-18.1459
-69	-17.6245	-17.9337	-17.5568	-17.95	-17.7196	-17.524	-17.8016	-17.8426	-17.3883	-17.3448	-18.6267	-17.4146	-17.1868	-17.8594	-18.2166	-18.4151	-18.4071	-18.4274	-18.5701	-18.4633	-18.7636	-19.0369	-18.7967	-18.7447	-18.697	-18.6262	-18.6969	-18.8389	-18.7644	-18.9675	-18.9509	-18.3449	-18.2632	-18.4093	-19.5351	-18.2787	-18.4641	-18.2638	-18.3521	-18.2665	-18.6896	-18.4778	-18.6452	-18.7826	-18.1337	-18.1007	-18.1995	-18.1261
-68	-17.6372	-17.9448	-17.5262	-17.9561	-17.7084	-17.539	-17.8042	-17.8719	-17.4183	-17.3181	-18.6411	-17.4183	-17.1492	-17.8923	-18.216	-18.4362	-18.4256	-18.4532	-18.5706	-18.4803	-18.7613	-19.0463	-18.7885	-18.756	-18.685	-18.6175	-18.6946	-18.8513	-18.7688	-18.9644	-18.9323	-18.3505	-18.2116	-18.4049	-19.5484	-18.2762	-18.435	-18.2714	-18.3602	-18.2662	-18.6674	-18.4784	-18.6192	-18.8223	-18.139	-18.1166	-18.1651	-18.1001
-67	-17.64	-17.9597	-17.507	-17.9189	-17.7244	-17.551	-17.7998	-17.8302	-17.3108	-17.3335	-18.6481	-17.4213	-17.1057	-17.8895	-18.2173	-18.4093	-18.3946	-18.42	-18.5352	-18.5011	-18.7582	-19.0478	-18.7834	-18.7444	-18.6668	-18.601	-18.6818	-18.8511	-18.7507	-18.9674	-18.928	-18.3342	-18.1544	-18.3957	-19.5691	-18.271	-18.4536	-18.268	-18.3557	-18.2715	-18.641	-18.4607	-18.6058	-18.814	-18.139	-18.1178	-18.1381	-18.0806
-66	-17.6583	-17.9489	-17.5209	-17.8949	-17.7319	-17.5588	-17.796	-17.7849	-17.1967	-17.3479	-18.6384	-17.4269	-17.0574	-17.8759	-18.2267	-18.4216	-18.4056	-18.4176	-18.545	-18.518	-18.7807	-19.0566	-18.8052	-18.7548	-18.6706	-18.6129	-18.7108	-18.8716	-18.7629	-18.9748	-18.976	-18.3419	-18.1628	-18.4168	-19.5846	-18.273	-18.4745	-18.2682	-18.3507	-18.2722	-18.6182	-18.4405	-18.6022	-18.8199	-18.111	-18.1297	-18.1306	-18.0963
-65	-17.6726	-17.9531	-17.5372	-17.9038	-17.7503	-17.5569	-17.8172	-17.7016	-17.1925	-17.3703	-18.6389	-17.3294	-17.0312	-17.882	-18.2388	-18.4483	-18.4278	-18.4371	-18.5359	-18.5399	-18.7899	-19.0738	-18.8062	-18.7309	-18.664	-18.6162	-18.7104	-18.8851	-18.7911	-18.9868	-18.9731	-18.3488	-18.1922	-18.4186	-19.5936	-18.2742	-18.4884	-18.2736	-18.3573	-18.2693	-18.6058	-18.4379	-18.6021	-18.8466	-18.0973	-18.1418	-18.1264	-18.0977
-64	-17.685	-17.9623	-17.5261	-17.919	-17.7883	-17.5557	-17.8369	-17.5897	-17.1805	-17.3874	-18.6246	-17.2291	-17.0286	-17.9285	-18.2408	-18.423	-18.4023	-18.4022	-18.4984	-18.5535	-18.7727	-19.0668	-18.8181	-18.7028	-18.6379	-18.6153	-18.7009	-18.8794	-18.7777	-18.9817	-18.9801	-18.3387	-18.2187	-18.4195	-19.5945	-18.2707	-18.4896	-18.2725	-18.3572	-18.2657	-18.5964	-18.429	-18.6166	-18.8585	-18.1093	-18.1328	-18.1251	-18.0819
-63	-17.6854	-17.9675	-17.5536	-17.9169	-17.8426	-17.5601	-17.8405	-17.5436	-17.086	-17.3882	-18.6058	-17.2645	-17.025	-17.9205	-18.2451	-18.4352	-18.419	-18.3963	-18.5135	-18.5671	-18.7932	-19.0949	-18.8471	-18.7326	-18.6323	-18.6231	-18.7227	-18.8845	-18.7651	-18.9882	-19.0259	-18.3621	-18.2329	-18.4567	-19.593	-18.2645	-18.5117	-18.2815	-18.3682	-18.2681	-18.5982	-18.4198	-18.616	-18.8546	-18.1102	-18.116	-18.1172	-18.0817
-62	-17.6779	-17.9958	-17.6178	-17.9224	-17.85	-17.5457	-17.8541	-17.4901	-16.9651	-17.3876	-18.6044	-17.3039	-17.0086	-17.9254	-18.2458	-18.4561	-18.4403	-18.4063	-18.5068	-18.5799	-18.7772	-19.1073	-18.8474	-18.7519	-18.6319	-18.6125	-18.73	-18.8803	-18.8036	-19.0008	-19.0201	-18.3825	-18.2377	-18.4677	-19.6016	-18.2517	-18.5243	-18.2835	-18.3718	-18.2768	-18.6123	-18.4148	-18.6046	-18.8506	-18.0759	-18.1137	-18.1071	-18.0751
-61	-17.7007	-18.013	-17.6454	-17.9332	-17.8274	-17.4969	-17.8719	-17.4171	-16.9437	-17.3955	-18.6197	-17.2477	-16.9943	-17.958	-18.2299	-18.4264	-18.4114	-18.3682	-18.4715	-18.5949	-18.7612	-19.1114	-18.8355	-18.7438	-18.634	-18.5979	-18.7347	-18.8559	-18.8251	-18.9929	-19.0226	-18.3711	-18.2741	-18.4572	-19.6139	-18.243	-18.5287	-18.282	-18.3714	-18.2825	-18.6052	-18.4208	-18.5692	-18.802	-18.0445	-18.1259	-18.1175	-18.0555
-60	-17.7147	-18.0164	-17.6623	-17.9386	-17.8086	-17.4604	-17.8726	-17.3734	-16.9649	-17.436	-18.6122	-17.2112	-16.9663	-17.9997	-18.2255	-18.4348	-18.4214	-18.3766	-18.492	-18.6165	-18.7906	-19.1379	-18.8462	-18.7613	-18.6461	-18.6049	-18.755	-18.8666	-18.8358	-18.9798	-19.0452	-18.3786	-18.3269	-18.4793	-19.6256	-18.2501	-18.5319	-18.287	-18.3804	-18.2927	-18.6005	-18.4243	-18.5628	-18.7702	-18.0187	-18.1393	-18.1366	-18.0707
-59	-17.7177	-18.0225	-17.6742	-17.9559	-17.8122	-17.4618	-17.892	-17.353	-16.9294	-17.4508	-18.6194	-17.2844	-16.9357	-18.0418	-18.2179	-18.4512	-18.4378	-18.3963	-18.4879	-18.6415	-18.7784	-19.1364	-18.8408	-18.7376	-18.6339	-18.5873	-18.7467	-18.8663	-18.8484	-18.9831	-19.0182	-18.3803	-18.3088	-18.4853	-19.6118	-18.259	-18.5415	-18.2816	-18.3792	-18.3153	-18.5689	-18.4227	-18.5727	-18.7919	-17.9906	-18.1541	-18.1436	-18.0734
-58	-17.7134	-18.0407	-17.6775	-17.9785	-17.8214	-17.4745	-17.904	-17.257	-16.8684	-17.4544	-18.6242	-17.2558	-16.919	-18.028	-18.2091	-18.4161	-18.3998	-18.3679	-18.4564	-18.6511	-18.7645	-19.1028	-18.8239	-18.7148	-18.6245	-18.567	-18.7355	-18.8476	-18.8353	-18.9701	-19.025	-18.3683	-18.2183	-18.4784	-19.6069	-18.2672	-18.5573	-18.2834	-18.3785	-18.3221	-18.5467	-18.4475	-18.5518	-18.8073	-17.9781	-18.1539	-18.1346	-18.0608
-57	-17.7178	-18.0701	-17.68	-17.9857	-17.8231	-17.4922	-17.9082	-17.1598	-16.8611	-17.4679	-18.6082	-17.1781	-16.8999	-18.0157	-18.1838	-18.4243	-18.4102	-18.3751	-18.471	-18.6535	-18.7929	-19.0932	-18.8375	-18.7251	-18.6448	-18.5772	-18.7588	-18.836	-18.8499	-18.9687	-19.0754	-18.3837	-18.1584	-18.512	-19.6066	-18.2697	-18.5793	-18.2923	-18.3861	-18.3302	-18.5322	-18.4777	-18.5223	-18.7952	-17.9908	-18.1575	-18.1214	-18.0902
-56	-17.7316	-18.1039	-17.7076	-18.003	-17.8141	-17.5407	-17.9246	-17.0794	-16.8569	-17.4768	-18.5946	-17.2626	-16.8873	-18.0078	-18.171	-18.4338	-18.4335	-18.3894	-18.4758	-18.6632	-18.7832	-19.0788	-18.8177	-18.6887	-18.6678	-18.5691	-18.7613	-18.8152	-18.8662	-18.9636	-19.0799	-18.3955	-18.0849	-18.5116	-19.6076	-18.2688	-18.6008	-18.2915	-18.3854	-18.3245	-18.5157	-18.4869	-18.4931	-18.7741	-18.0125	-18.1594	-18.1186	-18.1023
-55	-17.7187	-18.1267	-17.72	-18	-17.8331	-17.5913	-17.925	-17.0763	-16.7703	-17.4961	-18.5691	-17.3274	-16.8722	-17.99	-18.1513	-18.3855	-18.3954	-18.3431	-18.4431	-18.6889	-18.7821	-19.0548	-18.8112	-18.6627	-18.651	-18.5511	-18.7499	-18.7807	-18.8665	-18.9689	-19.0642	-18.3865	-18.0298	-18.5118	-19.6162	-18.2645	-18.6308	-18.2964	-18.3826	-18.3175	-18.5201	-18.4939	-18.4836	-18.763	-18.0334	-18.1409	-18.1332	-18.1265
-54	-17.7174	-18.1193	-17.7428	-18.0126	-17.856	-17.6231	-17.9169	-17.0632	-16.6723	-17.5369	-18.5541	-17.2839	-16.8753	-17.9597	-18.1347	-18.3925	-18.3999	-18.3459	-18.4595	-18.7025	-18.8157	-19.0698	-18.8396	-18.6535	-18.6385	-18.5633	-18.7682	-18.7707	-18.8616	-18.9857	-19.082	-18.4201	-18.0099	-18.5511	-19.6028	-18.2733	-18.6717	-18.3027	-18.3876	-18.3246	-18.5319	-18.5071	-18.5107	-18.7355	-18.0307	-18.125	-18.157	-18.1599
-53	-17.7263	-18.1116	-17.7298	-18.0461	-17.8692	-17.642	-17.9306	-17.0553	-16.6841	-17.5435	-18.5398	-17.3125	-16.9045	-17.9688	-18.1273	-18.4025	-18.4204	-18.3662	-18.4609	-18.7019	-18.8117	-19.0612	-18.8288	-18.6218	-18.6271	-18.5571	-18.7607	-18.7595	-18.8744	-18.9834	-19.074	-18.4511	-17.9628	-18.5523	-19.6019	-18.281	-18.6919	-18.3112	-18.3943	-18.3202	-18.5494	-18.5224	-18.5066	-18.7338	-18.0231	-18.1407	-18.172	-18.1694
-52	-17.7208	-18.1123	-17.7089	-18.0631	-17.8878	-17.6706	-17.943	-17.0575	-16.7304	-17.5693	-18.5211	-17.2822	-16.9157	-17.9804	-18.1039	-18.3538	-18.3848	-18.3269	-18.4301	-18.7103	-18.7948	-19.053	-18.7848	-18.6164	-18.6016	-18.5378	-18.7472	-18.7361	-18.839	-18.966	-19.06	-18.4537	-17.9176	-18.5412	-19.6176	-18.2765	-18.6802	-18.3246	-18.4076	-18.3128	-18.557	-18.5419	-18.4989	-18.7179	-18.0449	-18.1498	-18.1675	-18.1485
-51	-17.7197	-18.1145	-17.7191	-18.0515	-17.9045	-17.688	-17.9206	-17.0987	-16.7183	-17.5609	-18.4865	-17.3342	-16.8967	-17.9678	-18.0856	-18.3414	-18.3933	-18.3241	-18.4597	-18.7108	-18.8056	-19.0478	-18.7947	-18.6437	-18.6091	-18.5386	-18.7754	-18.7512	-18.7974	-18.9615	-19.0955	-18.4912	-17.8851	-18.5735	-19.622	-18.2699	-18.6657	-18.3344	-18.4157	-18.3228	-18.5654	-18.54	-18.4935	-18.6766	-18.0683	-18.1546	-18.1708	-18.1496
-50	-17.7166	-18.1278	-17.7302	-18.0395	-17.9014	-17.6714	-17.9044	-17.179	-16.7475	-17.5572	-18.4596	-17.3653	-16.9104	-17.9605	-18.0713	-18.3514	-18.4086	-18.35	-18.4758	-18.7112	-18.8025	-19.0342	-18.7844	-18.6222	-18.6157	-18.5204	-18.7803	-18.7566	-18.7949	-18.9876	-19.0807	-18.5125	-17.8575	-18.575	-19.6239	-18.2669	-18.6769	-18.3433	-18.4222	-18.3399	-18.5741	-18.5556	-18.4633	-18.6487	-18.0877	-18.1658	-18.1774	-18.1616
-49	-17.7184	-18.1395	-17.7043	-18.0501	-17.8959	-17.6542	-17.9126	-17.2077	-16.852	-17.5495	-18.4573	-17.3814	-16.915	-17.9741	-18.0542	-18.316	-18.3696	-18.3175	-18.4511	-18.7148	-18.7973	-19.0231	-18.7649	-18.6017	-18.5994	-18.5063	-18.7755	-18.729	-18.7976	-18.9889	-19.0584	-18.5019	-17.8898	-18.5662	-19.6293	-18.2872	-18.6985	-18.3564	-18.4191	-18.3404	-18.5799	-18.583	-18.4544	-18.6563	-18.1277	-18.1698	-18.168	-18.1565
-48	-17.7256	-18.1222	-17.6739	-18.0529	-17.9043	-17.6731	-17.9204	-17.2199	-16.9185	-17.5506	-18.4498	-17.4226	-16.914	-17.9714	-18.0478	-18.3202	-18.375	-18.3207	-18.4713	-18.718	-18.8419	-19.0119	-18.7631	-18.5969	-18.6058	-18.5195	-18.804	-18.7133	-18.8041	-18.9718	-19.0645	-18.5143	-17.9028	-18.593	-19.632	-18.3085	-18.7132	-18.3684	-18.425	-18.3394	-18.5631	-18.6114	-18.4777	-18.6527	-18.1539	-18.1658	-18.1657	-18.1507
-47	-17.7341	-18.1237	-17.6868	-18.0457	-17.9212	-17.7057	-17.9111	-17.2708	-16.8754	-17.5678	-18.4254	-17.486	-16.9061	-17.9706	-18.051	-18.3341	-18.391	-18.3402	-18.4702	-18.7218	-18.8243	-18.9893	-18.7358	-18.5672	-18.5941	-18.5003	-18.7985	-18.7003	-18.7972	-18.966	-19.048	-18.5181	-17.7581	-18.5923	-19.621	-18.3196	-18.7284	-18.3752	-18.4297	-18.344	-18.5746	-18.6239	-18.4721	-18.7033	-18.1764	-18.1511	-18.1638	-18.1729
-46	-17.7583	-18.1308	-17.6782	-18.0493	-17.9397	-17.6934	-17.9206	-17.2873	-16.8274	-17.5475	-18.4038	-17.5541	-16.8905	-17.9763	-18.0529	-18.3088	-18.3594	-18.3029	-18.4352	-18.7307	-18.784	-18.9597	-18.7122	-18.546	-18.567	-18.4817	-18.7863	-18.6751	-18.8131	-18.9574	-19.0335	-18.5175	-17.6611	-18.5876	-19.6037	-18.3248	-18.7263	-18.3811	-18.4263	-18.3494	-18.5988	-18.6072	-18.4635	-18.7569	-18.1793	-18.1304	-18.1544	-18.1807
-45	-17.7677	-18.1279	-17.6922	-18.0509	-17.9463	-17.698	-17.9204	-17.29	-16.8697	-17.5483	-18.3879	-17.566	-16.8855	-17.9959	-18.0549	-18.3304	-18.38	-18.3155	-18.4579	-18.734	-18.8102	-18.9788	-18.7356	-18.5716	-18.568	-18.4949	-18.8184	-18.6962	-18.8131	-18.9484	-19.0735	-18.5431	-17.7198	-18.6243	-19.606	-18.3303	-18.7459	-18.3935	-18.4318	-18.3472	-18.6266	-18.6079	-18.4467	-18.7766	-18.1765	-18.1177	-18.1529	-18.1816
-44	-17.761	-18.1407	-17.6953	-18.0612	-17.9295	-17.6967	-17.9085	-17.3315	-16.911	-17.5453	-18.3732	-17.6946	-16.8927	-18.0237	-18.0493	-18.3515	-18.4035	-18.3373	-18.4562	-18.7486	-18.8016	-18.9988	-18.7259	-18.5645	-18.5507	-18.4769	-18.8342	-18.6879	-18.8236	-18.9689	-19.0841	-18.5572	-17.7201	-18.6177	-19.6127	-18.3282	-18.7497	-18.4019	-18.4323	-18.3525	-18.6466	-18.6025	-18.441	-18.8015	-18.1833	-18.1109	-18.1491	-18.1833
-43	-17.7445	-18.1282	-17.6969	-18.0769	-17.9184	-17.7051	-17.8994	-17.3845	-16.891	-17.5383	-18.3691	-17.7181	-16.8954	-18.0225	-18.0476	-18.3068	-18.3567	-18.2966	-18.4258	-18.7673	-18.7534	-19.0089	-18.7015	-18.5651	-18.4885	-18.4587	-18.8292	-18.6826	-18.8313	-18.9674	-19.0749	-18.5539	-17.6867	-18.6015	-19.6088	-18.3288	-18.7464	-18.4103	-18.4301	-18.3614	-18.684	-18.6066	-18.44	-18.8421	-18.17	-18.0895	-18.1355	-18.1803
-42	-17.7386	-18.1135	-17.6872	-18.0681	-17.947	-17.7257	-17.8762	-17.377	-16.9045	-17.5515	-18.3622	-17.5739	-16.9186	-18.0556	-18.0415	-18.3201	-18.3563	-18.3089	-18.4469	-18.7776	-18.7649	-19.0457	-18.7238	-18.5986	-18.4599	-18.4707	-18.8556	-18.7123	-18.8343	-18.9715	-19.127	-18.5827	-17.6889	-18.6457	-19.6127	-18.333	-18.7468	-18.4236	-18.4394	-18.3755	-18.707	-18.6313	-18.4568	-18.905	-18.1616	-18.0699	-18.1482	-18.1988
-41	-17.7505	-18.1131	-17.6954	-18.0526	-17.9502	-17.7094	-17.8873	-17.3653	-17.0115	-17.5841	-18.3567	-17.5986	-16.9328	-18.0815	-18.0446	-18.3527	-18.3819	-18.3384	-18.445	-18.7831	-18.7404	-19.0699	-18.7208	-18.5848	-18.4458	-18.4615	-18.8619	-18.7077	-18.846	-18.9809	-19.1344	-18.5979	-17.6659	-18.6403	-19.6384	-18.342	-18.7562	-18.4224	-18.4483	-18.3842	-18.6986	-18.6326	-18.4717	-18.9321	-18.1539	-18.0751	-18.1619	-18.2165
-40	-17.744	-18.1226	-17.7212	-18.0366	-17.9416	-17.6876	-17.9021	-17.3627	-17.1137	-17.5904	-18.3449	-17.6948	-16.9388	-18.0881	-18.0601	-18.315	-18.3518	-18.298	-18.4151	-18.7928	-18.7058	-19.0778	-18.6984	-18.5895	-18.4504	-18.4482	-18.8702	-18.6954	-18.8421	-18.9699	-19.1412	-18.5744	-17.692	-18.6268	-19.6689	-18.3376	-18.7565	-18.426	-18.4495	-18.3879	-18.6991	-18.6331	-18.4466	-18.9455	-18.1426	-18.0762	-18.1657	-18.231
-39	-17.7403	-18.1399	-17.7724	-18.0155	-17.9421	-17.6803	-17.9136	-17.3741	-17.173	-17.5804	-18.3127	-17.6633	-16.916	-18.1003	-18.0658	-18.3355	-18.3619	-18.3025	-18.438	-18.8157	-18.7269	-19.1025	-18.712	-18.6275	-18.4652	-18.4566	-18.9128	-18.7078	-18.8459	-18.9553	-19.185	-18.5767	-17.7828	-18.6731	-19.6817	-18.3342	-18.7605	-18.4362	-18.455	-18.3997	-18.7083	-18.6405	-18.4194	-18.9721	-18.1371	-18.0751	-18.1606	-18.2521
-38	-17.7467	-18.1499	-17.803	-18.0209	-17.9547	-17.6662	-17.9297	-17.3338	-17.2049	-17.5636	-18.2927	-17.7271	-16.9004	-18.0902	-18.074	-18.3604	-18.3746	-18.3328	-18.4295	-18.8329	-18.7126	-19.1009	-18.7105	-18.604	-18.4603	-18.4427	-18.9135	-18.7041	-18.8852	-18.9545	-19.1783	-18.5809	-17.8289	-18.6755	-19.6844	-18.3353	-18.7621	-18.4356	-18.4637	-18.4173	-18.7234	-18.6541	-18.4368	-18.9729	-18.121	-18.0696	-18.1643	-18.3105
-37	-17.7648	-18.1447	-17.8218	-18.0273	-17.9737	-17.6677	-17.9491	-17.305	-17.1625	-17.5719	-18.2936	-17.778	-16.8935	-18.091	-18.0669	-18.3282	-18.337	-18.3047	-18.3904	-18.8435	-18.6895	-19.0887	-18.6859	-18.5811	-18.4534	-18.4271	-18.891	-18.6734	-18.94	-18.9546	-19.1536	-18.561	-17.8472	-18.6635	-19.6886	-18.3482	-18.774	-18.4384	-18.4678	-18.4218	-18.7301	-18.6528	-18.4402	-18.9801	-18.0918	-18.0495	-18.1727	-18.3104
-36	-17.7637	-18.1387	-17.8533	-18.0335	-17.9696	-17.6947	-17.941	-17.3067	-17.1148	-17.571	-18.2822	-17.851	-16.8844	-18.0807	-18.0478	-18.3436	-18.3557	-18.3184	-18.4082	-18.8525	-18.698	-19.1212	-18.6924	-18.6112	-18.4694	-18.4452	-18.9027	-18.6745	-18.9767	-18.9514	-19.1623	-18.5746	-17.8619	-18.7009	-19.6626	-18.3547	-18.7909	-18.437	-18.4638	-18.4196	-18.7169	-18.6183	-18.4582	-18.9692	-18.0607	-18.0469	-18.1714	-18.2938
-35	-17.7722	-18.1432	-17.8911	-18.0244	-17.9377	-17.7336	-17.9157	-17.3045	-17.0385	-17.5901	-18.2652	-17.8629	-16.8559	-18.0393	-18.0129	-18.3634	-18.3746	-18.3511	-18.3961	-18.8462	-18.6683	-19.1212	-18.6887	-18.5941	-18.4736	-18.4321	-18.8822	-18.6841	-18.9888	-18.9411	-19.1506	-18.5829	-17.8357	-18.6995	-19.6049	-18.346	-18.7952	-18.4287	-18.4599	-18.4218	-18.6674	-18.5759	-18.4684	-18.9129	-18.0395	-18.0536	-18.171	-18.2929
-34	-17.7893	-18.1502	-17.9033	-18.0214	-17.9266	-17.7275	-17.8962	-17.3328	-17.0491	-17.617	-18.2392	-17.9058	-16.8359	-17.9941	-17.9617	-18.3242	-18.3412	-18.3162	-18.3641	-18.829	-18.6266	-19.1172	-18.6972	-18.597	-18.4504	-18.4211	-18.8482	-18.704	-18.9544	-18.9375	-19.1509	-18.5813	-17.8058	-18.695	-19.5389	-18.3362	-18.7994	-18.4246	-18.4582	-18.4245	-18.6201	-18.5232	-18.4283	-18.8728	-18.0652	-18.0678	-18.1637	-18.3154
-33	-17.7863	-18.1483	-17.9083	-18.0137	-17.9508	-17.7153	-17.8978	-17.4019	-17.1354	-17.6074	-18.2245	-17.9605	-16.8271	-17.9702	-17.9042	-18.3371	-18.3627	-18.3281	-18.3939	-18.8146	-18.6486	-19.1477	-18.7557	-18.6529	-18.4521	-18.4469	-18.8498	-18.7538	-18.9321	-18.952	-19.1782	-18.6201	-17.7985	-18.7407	-19.4677	-18.3288	-18.8095	-18.4216	-18.46	-18.4134	-18.5381	-18.4644	-18.4589	-18.8001	-18.0838	-18.0795	-18.1481	-18.3035
-32	-17.768	-18.1594	-17.9115	-18.0067	-17.9622	-17.7442	-17.9052	-17.4505	-17.2107	-17.6113	-18.2227	-17.9701	-16.8288	-17.941	-17.8488	-18.351	-18.3834	-18.3475	-18.3964	-18.7962	-18.6473	-19.1556	-18.769	-18.6418	-18.4551	-18.4337	-18.8199	-18.7533	-18.9319	-18.9652	-19.1756	-18.6324	-17.7902	-18.7351	-19.402	-18.3158	-18.8197	-18.4092	-18.4566	-18.3934	-18.4576	-18.4518	-18.4864	-18.7182	-18.1178	-18.0875	-18.1298	-18.2767
-31	-17.7734	-18.1591	-17.8993	-18.0205	-17.9614	-17.771	-17.9085	-17.4415	-17.2497	-17.6048	-18.2162	-17.8995	-16.8425	-17.8949	-17.8042	-18.309	-18.349	-18.3004	-18.3701	-18.7877	-18.6223	-19.1499	-18.7406	-18.6228	-18.4459	-18.4186	-18.794	-18.7413	-18.9258	-18.9668	-19.1564	-18.6297	-17.7268	-18.7214	-19.3608	-18.3071	-18.8014	-18.3973	-18.4494	-18.3803	-18.4098	-18.4327	-18.4811	-18.6669	-18.1628	-18.0882	-18.1074	-18.3001
-30	-17.7891	-18.1257	-17.92	-18.0001	-17.9786	-17.7888	-17.9042	-17.4742	-17.3297	-17.5774	-18.1974	-17.8238	-16.8375	-17.8811	-17.7907	-18.3246	-18.3675	-18.3111	-18.4066	-18.7708	-18.6496	-19.1638	-18.7481	-18.6512	-18.4599	-18.4483	-18.8127	-18.7653	-18.9414	-18.9532	-19.1643	-18.6643	-17.7067	-18.7737	-19.3403	-18.3042	-18.8182	-18.3954	-18.4498	-18.3647	-18.3824	-18.3967	-18.4858	-18.6263	-18.187	-18.0937	-18.0927	-18.3097
-29	-17.8043	-18.1177	-17.9568	-17.9813	-17.9798	-17.7925	-17.9093	-17.4665	-17.3931	-17.5556	-18.1784	-18.0014	-16.8106	-17.8525	-17.78	-18.3461	-18.3958	-18.3354	-18.4106	-18.7559	-18.6621	-19.1495	-18.7237	-18.6211	-18.4959	-18.4455	-18.81	-18.7317	-18.9738	-18.9436	-19.1543	-18.6844	-17.7038	-18.7776	-19.3511	-18.2873	-18.8364	-18.3912	-18.4563	-18.3518	-18.3548	-18.3748	-18.4763	-18.5889	-18.2167	-18.1204	-18.0831	-18.3271
-28	-17.7964	-18.1101	-17.9724	-17.9728	-17.9661	-17.7618	-17.9223	-17.4539	-17.4021	-17.5358	-18.1531	-18.1565	-16.7696	-17.798	-17.7678	-18.3116	-18.3708	-18.2961	-18.3877	-18.7575	-18.6531	-19.1311	-18.6878	-18.6187	-18.5179	-18.4457	-18.8069	-18.7141	-18.9743	-18.9267	-19.137	-18.6835	-17.6236	-18.7713	-19.3583	-18.2739	-18.8662	-18.3883	-18.4573	-18.3539	-18.3473	-18.3565	-18.4394	-18.5429	-18.2455	-18.1508	-18.0648	-18.3427
-27	-17.7841	-18.1085	-18.0012	-17.9811	-17.964	-17.7373	-17.9181	-17.3808	-17.3274	-17.517	-18.1408	-18.0348	-16.7653	-17.7882	-17.7525	-18.3263	-18.388	-18.3072	-18.4314	-18.755	-18.6996	-19.1397	-18.6837	-18.6718	-18.556	-18.4786	-18.8463	-18.7487	-18.9726	-18.9225	-19.1768	-18.7157	-17.532	-18.8396	-19.3547	-18.2639	-18.8863	-18.3985	-18.4567	-18.3547	-18.376	-18.3646	-18.4145	-18.5345	-18.2813	-18.178	-18.0465	-18.3601
-26	-17.7795	-18.1071	-18.0151	-17.9924	-17.9718	-17.7274	-17.907	-17.3143	-17.3489	-17.5358	-18.1251	-18.0083	-16.774	-17.7883	-17.7103	-18.3485	-18.4055	-18.3338	-18.4345	-18.7598	-18.7074	-19.1291	-18.662	-18.6558	-18.5477	-18.4688	-18.8342	-18.7388	-18.9705	-18.9307	-19.1703	-18.7378	-17.4262	-18.8539	-19.3529	-18.2591	-18.9005	-18.4063	-18.4647	-18.3535	-18.4046	-18.3946	-18.3996	-18.5312	-18.3172	-18.2223	-18.034	-18.3743
-25	-17.7826	-18.116	-18.0152	-17.9991	-17.9769	-17.7243	-17.9019	-17.2769	-17.3638	-17.559	-18.1269	-18.0176	-16.7549	-17.8036	-17.6662	-18.3096	-18.3688	-18.295	-18.4092	-18.7618	-18.6931	-19.1313	-18.6478	-18.6448	-18.5613	-18.4711	-18.8147	-18.7323	-18.9574	-18.9415	-19.1448	-18.7456	-17.3249	-18.8485	-19.3453	-18.2657	-18.911	-18.4109	-18.4772	-18.3638	-18.4175	-18.4104	-18.3859	-18.4988	-18.3336	-18.2325	-18.0372	-18.3713
-24	-17.7873	-18.1266	-18.0222	-18.0082	-17.9726	-17.7276	-17.8803	-17.2876	-17.3705	-17.555	-18.1187	-17.9472	-16.7537	-17.8168	-17.6237	-18.3306	-18.3912	-18.3023	-18.4606	-18.7565	-18.73	-19.1752	-18.6866	-18.6968	-18.611	-18.5214	-18.8554	-18.7704	-18.9489	-18.9638	-19.1603	-18.7926	-17.2498	-18.9202	-19.3555	-18.2767	-18.9354	-18.4195	-18.4882	-18.3744	-18.4154	-18.4141	-18.3894	-18.475	-18.3594	-18.2278	-18.0593	-18.3628
-23	-17.7811	-18.1401	-17.9951	-18.0127	-17.9521	-17.703	-17.8647	-17.3609	-17.4514	-17.5199	-18.1006	-17.9305	-16.7513	-17.7999	-17.5834	-18.35	-18.4172	-18.3224	-18.4685	-18.7536	-18.7261	-19.2032	-18.6866	-18.6898	-18.6209	-18.5282	-18.8724	-18.7702	-18.9353	-18.9694	-19.1616	-18.8118	-17.2269	-18.9377	-19.3834	-18.2789	-18.9586	-18.4254	-18.5046	-18.3783	-18.4364	-18.4369	-18.4056	-18.5003	-18.3871	-18.2406	-18.0589	-18.3988
-22	-17.7849	-18.1529	-17.9427	-18.0048	-17.9521	-17.7019	-17.8689	-17.3737	-17.4988	-17.5101	-18.096	-17.9144	-16.7092	-17.7667	-17.5575	-18.3053	-18.3798	-18.2752	-18.4411	-18.7491	-18.7251	-19.2111	-18.7036	-18.6843	-18.6241	-18.529	-18.8765	-18.7696	-18.9214	-18.9478	-19.1965	-18.8133	-17.14	-18.9438	-19.4236	-18.2926	-18.9915	-18.4382	-18.5235	-18.3876	-18.4761	-18.4795	-18.4347	-18.5728	-18.4017	-18.2355	-18.045	-18.4332
-21	-17.7643	-18.1546	-17.8873	-18.0045	-17.9629	-17.6749	-17.8657	-17.3702	-17.5421	-17.4844	-18.0897	-17.9541	-16.73	-17.7831	-17.5528	-18.3234	-18.4074	-18.2863	-18.4907	-18.7606	-18.7825	-19.2362	-18.7524	-18.7614	-18.6625	-18.58	-18.9309	-18.8023	-18.9317	-18.9503	-19.248	-18.8523	-17.0636	-19.0232	-19.4947	-18.3119	-19.0261	-18.4585	-18.5513	-18.4099	-18.5266	-18.5304	-18.4573	-18.6693	-18.3896	-18.2146	-18.0512	-18.478
-20	-17.7277	-18.1502	-17.879	-18.002	-17.9584	-17.6676	-17.8614	-17.3897	-17.5329	-17.4575	-18.0739	-17.9372	-16.7134	-17.7925	-17.5584	-18.3518	-18.4367	-18.3199	-18.5026	-18.7838	-18.7954	-19.246	-18.7376	-18.767	-18.6743	-18.5866	-18.9554	-18.7913	-18.9761	-18.9482	-19.2383	-18.8659	-17.0909	-19.0383	-19.5731	-18.3196	-19.0511	-18.4718	-18.5751	-18.4333	-18.5904	-18.5871	-18.4922	-18.7305	-18.3821	-18.1759	-18.0633	-18.5206
-19	-17.7015	-18.1432	-17.868	-17.9909	-17.9307	-17.6666	-17.862	-17.2966	-17.5239	-17.4266	-18.0404	-17.864	-16.6636	-17.7693	-17.5849	-18.3273	-18.3986	-18.2836	-18.484	-18.807	-18.8033	-19.2547	-18.7174	-18.7503	-18.6928	-18.6003	-18.982	-18.7676	-19.0211	-18.9258	-19.2157	-18.8715	-17.1264	-19.0534	-19.6524	-18.3333	-19.0751	-18.4885	-18.5963	-18.4577	-18.6851	-18.6424	-18.5281	-18.7988	-18.3727	-18.1534	-18.0682	-18.5747
-18	-17.6995	-18.1319	-17.8561	-17.9685	-17.8975	-17.6683	-17.8546	-17.2516	-17.5683	-17.3907	-18.0214	-17.9127	-16.6136	-17.7545	-17.6218	-18.3684	-18.4315	-18.3164	-18.5407	-18.8317	-18.8647	-19.2802	-18.765	-18.7969	-18.7429	-18.6562	-19.0482	-18.7953	-19.0677	-18.915	-19.2532	-18.9261	-17.1036	-19.1569	-19.7449	-18.3565	-19.1103	-18.5134	-18.6216	-18.4811	-18.7769	-18.6883	-18.5877	-18.89	-18.3504	-18.1578	-18.0798	-18.6333
-17	-17.6863	-18.1489	-17.8661	-17.9494	-17.8651	-17.6558	-17.8396	-17.3057	-17.5984	-17.3592	-18.0116	-17.9822	-16.5789	-17.7752	-17.6559	-18.4101	-18.4698	-18.3767	-18.5596	-18.8488	-18.8752	-19.2724	-18.7712	-18.7932	-18.7516	-18.6485	-19.0661	-18.7758	-19.1192	-18.9141	-19.2634	-18.949	-17.116	-19.1863	-19.8092	-18.3761	-19.1328	-18.5286	-18.6418	-18.5035	-18.851	-18.7554	-18.6396	-18.9421	-18.3457	-18.1581	-18.093	-18.6632
-16	-17.6783	-18.1809	-17.8659	-17.9413	-17.8453	-17.6405	-17.8301	-17.354	-17.5514	-17.3582	-18.0119	-17.9978	-16.5773	-17.7716	-17.6527	-18.3855	-18.4407	-18.364	-18.5467	-18.8691	-18.877	-19.29	-18.7689	-18.8066	-18.7726	-18.6488	-19.0701	-18.7899	-19.1373	-18.9249	-19.2532	-18.9487	-17.2023	-19.2027	-19.8421	-18.3923	-19.1336	-18.5452	-18.6624	-18.5312	-18.8997	-18.8057	-18.6335	-18.9683	-18.3881	-18.1578	-18.1105	-18.7201
-15	-17.6548	-18.1899	-17.8585	-17.9201	-17.8411	-17.6324	-17.8056	-17.3918	-17.5241	-17.35	-17.9956	-17.9576	-16.5751	-17.7704	-17.6428	-18.4386	-18.4797	-18.4168	-18.6159	-18.8963	-18.924	-19.3489	-18.8337	-18.8911	-18.816	-18.704	-19.1197	-18.8661	-19.1276	-18.952	-19.2944	-19.0034	-17.2959	-19.3047	-19.8594	-18.4271	-19.1551	-18.5751	-18.6896	-18.5551	-18.9223	-18.8125	-18.6322	-19.0041	-18.4188	-18.1595	-18.1475	-18.7454
-14	-17.6484	-18.2034	-17.8593	-17.9181	-17.8311	-17.6453	-17.7936	-17.4503	-17.4902	-17.33	-17.9822	-17.8873	-16.6203	-17.7764	-17.6186	-18.496	-18.5237	-18.4773	-18.639	-18.9083	-18.9193	-19.3589	-18.8511	-18.892	-18.8007	-18.7045	-19.1301	-18.8575	-19.1424	-18.9752	-19.273	-19.0304	-17.411	-19.3344	-19.8743	-18.4627	-19.1859	-18.6015	-18.7219	-18.5812	-18.9128	-18.8181	-18.6601	-19.0378	-18.4182	-18.1675	-18.1743	-18.7474
-13	-17.6469	-18.1755	-17.8006	-17.9077	-17.8151	-17.6386	-17.7893	-17.5647	-17.5203	-17.294	-17.9693	-17.9029	-16.6213	-17.7842	-17.5812	-18.4872	-18.499	-18.4652	-18.634	-18.9167	-18.9173	-19.3549	-18.8647	-18.8711	-18.8064	-18.7122	-19.1295	-18.8636	-19.1542	-18.9772	-19.235	-19.0308	-17.5332	-19.3537	-19.8843	-18.4915	-19.2106	-18.6242	-18.7562	-18.6139	-18.9029	-18.8206	-18.6885	-19.0534	-18.4006	-18.1653	-18.1908	-18.7616
-12	-17.6418	-18.1563	-17.7416	-17.8767	-17.7977	-17.6264	-17.7893	-17.6235	-17.5015	-17.2382	-17.9527	-17.8244	-16.5827	-17.8244	-17.5585	-18.5446	-18.5366	-18.5094	-18.7101	-18.9273	-18.9799	-19.3957	-18.941	-18.9198	-18.8831	-18.7831	-19.1866	-18.9297	-19.1904	-18.9902	-19.2471	-19.092	-17.5572	-19.4624	-19.8955	-18.533	-19.2325	-18.6555	-18.7928	-18.6398	-18.9007	-18.8207	-18.7316	-19.09	-18.3913	-18.1452	-18.2144	-18.784
-11	-17.6517	-18.148	-17.7518	-17.8809	-17.8013	-17.6177	-17.7937	-17.723	-17.537	-17.2325	-17.9644	-17.8115	-16.5824	-17.8343	-17.5577	-18.6012	-18.576	-18.5659	-18.7393	-18.9438	-18.9955	-19.3951	-18.9628	-18.9302	-18.9021	-18.7975	-19.2083	-18.936	-19.2247	-18.9969	-19.2452	-19.1124	-17.5985	-19.4872	-19.8982	-18.5487	-19.2491	-18.6628	-18.805	-18.6444	-18.9005	-18.8295	-18.7937	-19.1385	-18.4206	-18.1435	-18.2358	-18.8354
-10	-17.6541	-18.1289	-17.7537	-17.8531	-17.7877	-17.6039	-17.7945	-17.8519	-17.5434	-17.2413	-18.0139	-17.938	-16.6216	-17.8423	-17.5623	-18.5987	-18.555	-18.5614	-18.7506	-18.9773	-19.0154	-19.4051	-18.9748	-18.9322	-18.9114	-18.803	-19.219	-18.9427	-19.2311	-19.0098	-19.2582	-19.1177	-17.6473	-19.5036	-19.8938	-18.5665	-19.275	-18.6755	-18.8183	-18.6539	-18.9033	-18.8275	-18.7825	-19.1629	-18.4496	-18.1741	-18.2346	-18.8583
-9	-17.6134	-18.1034	-17.7001	-17.8333	-17.7537	-17.5866	-17.7722	-17.8445	-17.5099	-17.2328	-18.0452	-17.8808	-16.5845	-17.8163	-17.6644	-18.6869	-18.6059	-18.6427	-18.8689	-19.0069	-19.0965	-19.4537	-19.031	-19.0079	-18.9554	-18.8702	-19.2722	-19.0164	-19.2451	-19.0113	-19.3315	-19.1973	-17.7153	-19.6275	-19.8795	-18.7038	-19.443	-18.8054	-18.939	-18.7807	-18.8882	-18.8185	-18.7718	-19.1856	-18.4426	-18.1772	-18.2415	-18.8556
-8	-17.609	-18.1066	-17.7222	-17.8557	-17.7552	-17.5872	-17.789	-17.9646	-17.6294	-17.287	-18.0917	-17.8855	-16.5711	-17.8528	-17.7309	-18.7648	-18.6463	-18.7271	-18.9255	-19.0151	-19.0949	-19.4463	-19.0066	-19.0364	-18.9829	-18.8775	-19.278	-19.0298	-19.2721	-18.9763	-19.3014	-19.2191	-17.7627	-19.6501	-19.8556	-18.6907	-19.4111	-18.806	-18.9431	-18.7769	-18.8896	-18.8139	-18.7631	-19.2002	-18.4424	-18.1933	-18.2571	-18.8769
-7	-17.6341	-18.1289	-17.789	-17.8681	-17.757	-17.6058	-17.8147	-18.1472	-17.795	-17.367	-18.1618	-17.8987	-16.5694	-17.8631	-17.7977	-18.7627	-18.6251	-18.7311	-18.9453	-19.0661	-19.0926	-19.451	-18.9843	-19.0173	-19.0187	-18.8734	-19.3046	-19.0415	-19.2602	-18.9579	-19.3274	-19.2223	-17.7608	-19.6602	-19.8334	-18.6974	-19.3765	-18.8088	-18.9469	-18.7793	-18.9327	-18.8317	-18.756	-19.2091	-18.4946	-18.2538	-18.2741	-18.9089
-6	-17.44	-17.9321	-17.6163	-17.7057	-17.5717	-17.4403	-17.6243	-18.0264	-17.6975	-17.1869	-18.0008	-17.668	-16.3911	-17.678	-17.863	-18.8558	-18.7023	-18.821	-19.0626	-19.0826	-19.1739	-19.4847	-19.0646	-19.0911	-19.0991	-18.9278	-19.3809	-19.1073	-19.242	-18.9789	-19.423	-19.3217	-17.8709	-19.8129	-19.8086	-18.9144	-19.5745	-18.9932	-19.1246	-18.9633	-18.9301	-18.8277	-18.7582	-19.2047	-18.4667	-18.2868	-18.2683	-18.838
-5	-17.0747	-17.5488	-17.2326	-17.3903	-17.2223	-17.1252	-17.263	-17.7117	-17.3455	-16.8392	-17.6088	-17.3233	-16.1172	-17.3177	-17.7661	-18.9241	-18.7567	-18.9076	-19.0946	-19.0126	-19.1863	-19.4483	-19.0795	-19.1054	-19.0948	-18.8984	-19.3591	-19.105	-19.197	-18.9386	-19.4007	-19.3466	-17.986	-19.8411	-19.7635	-18.9843	-19.6221	-19.0609	-19.1747	-19.0264	-18.8712	-18.7981	-18.7509	-19.1794	-18.3255	-18.2267	-18.2234	-18.6376
-4	-17.2566	-17.6944	-17.4094	-17.5721	-17.4042	-17.3001	-17.4204	-17.9246	-17.5162	-17.0658	-17.7729	-17.4359	-16.4283	-17.5001	-17.8486	-18.9183	-18.7506	-18.9098	-19.1146	-18.9973	-19.1993	-19.4392	-19.0816	-19.1364	-19.1024	-18.9152	-19.351	-19.1319	-19.1088	-18.9613	-19.3782	-19.3409	-18.0457	-19.8506	-19.7205	-19.0167	-19.6358	-19.1043	-19.2116	-19.0707	-18.9117	-18.8059	-18.813	-19.2022	-18.4216	-18.3109	-18.2836	-18.7271
-3	-17.6077	-18.0039	-17.742	-17.8575	-17.7523	-17.5965	-17.7502	-18.2463	-17.8226	-17.4594	-18.1292	-17.7214	-16.8607	-17.8712	-18.0077	-19.0034	-18.8302	-18.9845	-19.2558	-18.9889	-19.2953	-19.4865	-19.1845	-19.259	-19.1853	-19.0294	-19.4021	-19.2446	-19.0734	-19.0689	-19.4153	-19.4272	-18.0867	-19.9888	-19.7192	-19.0976	-19.7078	-19.1895	-19.2856	-19.1444	-18.9546	-18.8227	-18.9015	-19.2415	-18.6558	-18.5615	-18.4312	-18.9069
-2	-17.7204	-18.0612	-17.8426	-17.9491	-17.8792	-17.6922	-17.8581	-18.2576	-17.8785	-17.6128	-18.2432	-17.8421	-17.049	-18.0146	-18.0989	-19.0709	-18.8959	-19.0538	-19.3091	-18.9738	-19.3106	-19.483	-19.2246	-19.2761	-19.1948	-19.0484	-19.3901	-19.2493	-19.0413	-19.1154	-19.4237	-19.4385	-18.099	-19.9969	-19.6975	-19.1643	-19.7574	-19.2542	-19.3405	-19.1928	-18.9557	-18.8271	-18.964	-19.2501	-18.6881	-18.6329	-18.4723	-18.9498
-1	-17.8377	-18.1153	-17.921	-18.0426	-17.9822	-17.7795	-17.9494	-18.2575	-17.9434	-17.7216	-18.3639	-17.8493	-17.2326	-18.101	-18.2085	-19.0554	-18.8874	-19.042	-19.3184	-18.9761	-19.3352	-19.4735	-19.2318	-19.2802	-19.208	-19.0694	-19.3898	-19.2727	-18.983	-19.1527	-19.4353	-19.4175	-18.0515	-19.9953	-19.6603	-19.2347	-19.7959	-19.3091	-19.3899	-19.2482	-18.9325	-18.8376	-19.0209	-19.2321	-18.6772	-18.6639	-18.475	-18.9518
0	-17.8897	-18.1404	-17.9596	-18.0466	-18.0105	-17.795	-17.9846	-18.2431	-18.0221	-17.7568	-18.4352	-17.8649	-17.2736	-18.1323	-18.3338	-19.135	-18.9621	-19.1172	-19.4361	-18.992	-19.4471	-19.5345	-19.338	-19.3887	-19.3202	-19.1723	-19.4455	-19.3903	-18.9463	-19.1946	-19.5105	-19.4993	-17.9902	-20.1294	-19.6339	-19.318	-19.8331	-19.372	-19.4467	-19.308	-18.9361	-18.8638	-19.057	-19.2054	-18.7202	-18.7344	-18.5111	-18.9632
1	-17.9753	-18.2202	-18.0832	-18.1079	-18.065	-17.874	-18.0503	-18.3182	-18.097	-17.8815	-18.499	-18.0035	-17.3807	-18.2076	-18.4573	-19.2096	-19.0327	-19.1973	-19.4726	-19.0038	-19.4576	-19.5555	-19.373	-19.4268	-19.3569	-19.1927	-19.4311	-19.4119	-18.9431	-19.2345	-19.5346	-19.5174	-17.941	-20.1177	-19.6228	-19.383	-19.8457	-19.4298	-19.4863	-19.3545	-18.9719	-18.89	-19.0646	-19.2155	-18.7898	-18.8177	-18.5371	-18.9837
2	-18.034	-18.2592	-18.1688	-18.1361	-18.0885	-17.9367	-18.095	-18.3761	-18.1568	-17.9863	-18.5599	-18.1637	-17.4877	-18.2093	-18.5741	-19.1898	-19.0252	-19.183	-19.4777	-19.0108	-19.4639	-19.5507	-19.3761	-19.4634	-19.3572	-19.204	-19.4199	-19.4162	-18.9149	-19.2739	-19.5612	-19.4993	-18.1004	-20.0966	-19.6256	-19.437	-19.8676	-19.4868	-19.5269	-19.4047	-18.9983	-18.8921	-19.1077	-19.2508	-18.8403	-18.8579	-18.5618	-18.9818
3	-18.063	-18.2793	-18.188	-18.1385	-18.0809	-17.998	-18.1202	-18.326	-18.1255	-18.0666	-18.6191	-18.2398	-17.5821	-18.1475	-18.7061	-19.2641	-19.1153	-19.2592	-19.6075	-19.0064	-19.5556	-19.5738	-19.449	-19.5716	-19.4437	-19.2953	-19.4672	-19.506	-18.867	-19.3325	-19.6515	-19.5809	-18.1415	-20.2328	-19.6194	-19.5083	-19.9164	-19.5701	-19.5951	-19.4738	-19.0025	-18.8962	-19.1219	-19.283	-18.8661	-18.8864	-18.603	-18.9623
4	-18.1131	-18.3333	-18.2133	-18.1696	-18.1483	-18.052	-18.1821	-18.3202	-18.1814	-18.1631	-18.6301	-18.201	-17.6747	-18.1733	-18.8444	-19.3278	-19.1955	-19.3306	-19.6413	-18.9991	-19.5486	-19.5427	-19.4593	-19.5833	-19.4654	-19.3042	-19.451	-19.5047	-18.8232	-19.3384	-19.6503	-19.5791	-18.1576	-20.2206	-19.6302	-19.5692	-19.9552	-19.6352	-19.6447	-19.5277	-19.0023	-18.9267	-19.1746	-19.3222	-18.8685	-18.908	-18.6612	-18.9604
5	-18.1734	-18.3621	-18.2769	-18.1601	-18.2017	-18.0973	-18.2321	-18.2842	-18.1732	-18.2257	-18.6248	-18.2753	-17.7469	-18.266	-18.8741	-19.28	-19.1686	-19.2776	-19.6098	-19.005	-19.5415	-19.5049	-19.461	-19.5842	-19.4575	-19.2948	-19.4427	-19.4909	-18.77	-19.3564	-19.6158	-19.5383	-18.1261	-20.1878	-19.6556	-19.5232	-19.8416	-19.5922	-19.5927	-19.4866	-19.0273	-18.9598	-19.2102	-19.3365	-18.8891	-18.9788	-18.6864	-18.9908
6	-18.2073	-18.3553	-18.2629	-18.1123	-18.2076	-18.1239	-18.2503	-18.1274	-18.027	-18.2284	-18.6327	-18.3598	-17.814	-18.3415	-18.9455	-19.3385	-19.2478	-19.3225	-19.713	-19.0329	-19.6447	-19.5228	-19.5707	-19.6699	-19.5107	-19.3778	-19.518	-19.5776	-18.7344	-19.4562	-19.672	-19.6194	-18.1393	-20.3198	-19.6911	-19.626	-19.9126	-19.6884	-19.6663	-19.58	-19.037	-18.9656	-19.206	-19.3405	-18.9215	-19.0322	-18.7157	-18.9789
7	-18.2784	-18.3757	-18.2838	-18.13	-18.2516	-18.1891	-18.3042	-17.9926	-17.9157	-18.2693	-18.6092	-18.3756	-17.909	-18.4104	-18.9728	-19.3951	-19.3179	-19.3835	-19.736	-19.0094	-19.6471	-19.5174	-19.6075	-19.6878	-19.5021	-19.3787	-19.4901	-19.6002	-18.7215	-19.5097	-19.6234	-19.6175	-18.2127	-20.2994	-19.7171	-19.689	-19.9669	-19.763	-19.7192	-19.6419	-19.0147	-18.9382	-19.1971	-19.3203	-18.9352	-19.0766	-18.749	-18.8993
8	-18.5206	-18.592	-18.489	-18.2871	-18.4582	-18.3891	-18.5279	-18.0972	-18.0545	-18.4932	-18.8088	-18.524	-18.1414	-18.611	-18.9941	-19.3267	-19.2629	-19.3268	-19.7005	-19.0195	-19.6123	-19.5156	-19.596	-19.6768	-19.4781	-19.3731	-19.4488	-19.6	-18.6992	-19.5395	-19.5743	-19.5516	-18.1139	-20.2347	-19.7475	-19.5587	-19.822	-19.6666	-19.6097	-19.5284	-19.0401	-18.972	-19.2039	-19.3453	-19.0193	-19.1153	-18.8054	-18.9842
9	-18.919	-19.0083	-18.9057	-18.6524	-18.8392	-18.7346	-18.9186	-18.4915	-18.479	-18.9369	-19.277	-18.9735	-18.4932	-19.0376	-19.1983	-19.3758	-19.3327	-19.3711	-19.8192	-19.129	-19.6905	-19.5744	-19.6667	-19.7689	-19.5743	-19.4882	-19.5345	-19.7153	-18.7169	-19.6473	-19.6675	-19.6122	-18.0124	-20.3543	-19.8097	-19.5942	-19.8483	-19.693	-19.6412	-19.5496	-19.1327	-19.0452	-19.205	-19.4253	-19.2362	-19.269	-18.9189	-19.2294
10	-18.7957	-18.9101	-18.8293	-18.5653	-18.7282	-18.6232	-18.808	-18.3962	-18.327	-18.8231	-19.154	-18.8529	-18.3477	-18.9645	-19.2	-19.4221	-19.3852	-19.4268	-19.8269	-19.1699	-19.675	-19.5873	-19.6759	-19.7588	-19.5991	-19.4804	-19.5405	-19.7221	-18.7452	-19.6521	-19.687	-19.6089	-17.9895	-20.3187	-19.847	-19.6384	-19.8835	-19.7306	-19.6684	-19.5806	-19.1303	-19.051	-19.144	-19.4287	-19.2241	-19.3071	-18.9068	-19.1762
11	-18.4632	-18.6071	-18.5261	-18.3089	-18.4306	-18.3274	-18.5062	-18.0812	-17.9526	-18.5261	-18.8269	-18.4659	-18.0001	-18.6261	-19.1381	-19.3509	-19.3174	-19.3539	-19.7432	-19.2067	-19.6451	-19.5855	-19.6274	-19.7029	-19.5775	-19.4554	-19.5376	-19.6764	-18.7319	-19.5819	-19.6766	-19.5629	-17.9293	-20.2601	-19.8568	-19.6442	-19.8829	-19.7447	-19.6716	-19.5982	-19.1097	-19.0332	-19.0932	-19.4159	-19.0216	-19.1202	-18.807	-19.04
12	-18.3766	-18.5625	-18.4583	-18.2599	-18.3574	-18.254	-18.4417	-18.0368	-17.9574	-18.4969	-18.7771	-18.3413	-17.8578	-18.5355	-19.1693	-19.3989	-19.3662	-19.3865	-19.8214	-19.2624	-19.7312	-19.6195	-19.6754	-19.7651	-19.6378	-19.5436	-19.6332	-19.7442	-18.7502	-19.593	-19.7188	-19.6476	-17.8521	-20.3858	-19.9012	-19.6689	-19.9283	-19.772	-19.7009	-19.6382	-19.1236	-19.0564	-19.0963	-19.427	-18.9954	-19.12	-18.8318	-18.9816
13	-18.3429	-18.5483	-18.4267	-18.2313	-18.3012	-18.2353	-18.4187	-18.0712	-17.9869	-18.5052	-18.7199	-18.3614	-17.7849	-18.5469	-19.1515	-19.4612	-19.4204	-19.4465	-19.8317	-19.2604	-19.714	-19.6107	-19.6766	-19.7533	-19.6369	-19.5309	-19.6307	-19.7218	-18.795	-19.5669	-19.681	-19.6621	-17.8835	-20.3514	-19.9446	-19.6713	-19.9372	-19.7791	-19.7051	-19.6484	-19.1908	-19.0859	-19.0876	-19.4396	-19.0193	-19.143	-18.8438	-18.985
14	-18.3208	-18.528	-18.4036	-18.2503	-18.2965	-18.2404	-18.4211	-18.0654	-17.9114	-18.545	-18.6944	-18.3118	-17.7475	-18.5605	-19.1083	-19.3869	-19.3551	-19.3717	-19.7702	-19.2454	-19.6599	-19.5931	-19.6536	-19.7127	-19.5833	-19.4952	-19.6119	-19.6722	-18.8148	-19.5598	-19.6483	-19.6134	-17.887	-20.2828	-19.962	-19.6671	-19.9315	-19.7948	-19.7003	-19.6563	-19.2575	-19.1081	-19.0984	-19.4793	-19.0288	-19.1125	-18.8246	-19.0669
15	-18.2869	-18.5164	-18.3449	-18.2276	-18.2964	-18.2429	-18.4173	-18.0514	-17.8558	-18.5402	-18.722	-18.259	-17.6721	-18.5168	-19.1279	-19.4062	-19.3863	-19.3848	-19.8567	-19.2707	-19.734	-19.6396	-19.7288	-19.7881	-19.63	-19.5672	-19.6948	-19.728	-18.8211	-19.599	-19.7011	-19.6711	-17.9263	-20.4116	-19.9639	-19.6873	-19.9751	-19.8201	-19.7261	-19.6765	-19.243	-19.1199	-19.1149	-19.491	-18.9841	-19.012	-18.8475	-19.0591
16	-18.3153	-18.5379	-18.3563	-18.2619	-18.3452	-18.2992	-18.4462	-18.1415	-17.8662	-18.5282	-18.7484	-18.2748	-17.7197	-18.5372	-19.1593	-19.4515	-19.4332	-19.4429	-19.8642	-19.2954	-19.7256	-19.6435	-19.7231	-19.7754	-19.6426	-19.5531	-19.703	-19.7174	-18.8379	-19.5748	-19.6878	-19.6516	-17.8338	-20.3852	-19.9506	-19.6854	-19.9875	-19.816	-19.7291	-19.684	-19.211	-19.1194	-19.1101	-19.4766	-18.9432	-18.9593	-18.8356	-19.0596
17	-18.3012	-18.524	-18.3537	-18.2666	-18.3611	-18.3042	-18.4386	-18.1154	-17.8714	-18.508	-18.7339	-18.2295	-17.7169	-18.5854	-19.14	-19.3808	-19.3553	-19.3753	-19.789	-19.3043	-19.688	-19.6533	-19.6941	-19.7165	-19.5981	-19.5208	-19.6869	-19.6825	-18.8601	-19.5384	-19.6594	-19.5927	-17.7546	-20.3238	-19.9533	-19.6959	-20	-19.828	-19.7315	-19.6998	-19.2148	-19.1191	-19.1098	-19.4585	-18.911	-18.9093	-18.782	-19.0657
18	-18.3024	-18.5238	-18.3619	-18.2914	-18.3696	-18.3004	-18.4186	-18.0252	-17.8798	-18.5233	-18.779	-18.3235	-17.6513	-18.6211	-19.137	-19.4076	-19.3787	-19.3957	-19.8624	-19.3052	-19.7754	-19.7175	-19.7727	-19.7813	-19.6486	-19.6028	-19.7468	-19.7623	-18.9249	-19.5697	-19.7029	-19.6608	-17.7341	-20.4605	-19.9523	-19.7244	-20.0267	-19.8533	-19.763	-19.7349	-19.2658	-19.117	-19.1094	-19.4685	-18.9559	-18.9616	-18.7505	-19.0893
19	-18.3752	-18.572	-18.4314	-18.366	-18.4337	-18.3584	-18.465	-18.0956	-17.9969	-18.5775	-18.8349	-18.4544	-17.7673	-18.6503	-19.1555	-19.4623	-19.4387	-19.4558	-19.8653	-19.2801	-19.766	-19.7317	-19.789	-19.7766	-19.6578	-19.6066	-19.7185	-19.7632	-18.9627	-19.5732	-19.6912	-19.6622	-17.6876	-20.4246	-19.9379	-19.714	-20.0316	-19.8543	-19.7663	-19.7403	-19.2816	-19.1174	-19.0637	-19.4614	-18.9713	-18.946	-18.7501	-19.0874
20	-18.4016	-18.5843	-18.4584	-18.3928	-18.4619	-18.3838	-18.493	-18.1213	-18.0122	-18.623	-18.8341	-18.3833	-17.8085	-18.6192	-19.1283	-19.3944	-19.3737	-19.3866	-19.7944	-19.2772	-19.7219	-19.7335	-19.7599	-19.7436	-19.6245	-19.5851	-19.6802	-19.706	-18.9741	-19.5496	-19.6976	-19.6202	-17.6534	-20.3546	-19.9307	-19.711	-20.0564	-19.858	-19.7728	-19.7381	-19.2752	-19.1407	-19.0769	-19.4439	-18.9372	-18.8699	-18.7393	-19.109
21	-18.382	-18.5935	-18.4801	-18.3801	-18.4838	-18.3703	-18.4923	-18.1023	-17.9844	-18.6786	-18.8837	-18.3267	-17.8155	-18.6417	-19.1542	-19.4145	-19.3932	-19.3945	-19.866	-19.2978	-19.8001	-19.763	-19.8035	-19.8225	-19.6886	-19.68	-19.7496	-19.7388	-19.0155	-19.5783	-19.7803	-19.7157	-17.6211	-20.4821	-19.9275	-19.7402	-20.1008	-19.8852	-19.8071	-19.7577	-19.2899	-19.1649	-19.126	-19.4516	-18.9186	-18.8202	-18.7343	-19.174
22	-18.4409	-18.6474	-18.5479	-18.437	-18.558	-18.4175	-18.5493	-18.1887	-18.0387	-18.7649	-18.9348	-18.4613	-17.9593	-18.7632	-19.1861	-19.4692	-19.444	-19.4457	-19.8752	-19.3056	-19.8152	-19.7549	-19.7761	-19.8041	-19.6939	-19.6876	-19.7553	-19.7139	-19.0373	-19.5653	-19.7682	-19.7391	-17.5728	-20.437	-19.9183	-19.7599	-20.1078	-19.8807	-19.8182	-19.7612	-19.2942	-19.1696	-19.1208	-19.504	-18.8673	-18.7962	-18.7161	-19.146
23	-18.489	-18.6611	-18.5756	-18.4129	-18.5913	-18.4368	-18.5796	-18.1966	-18.0527	-18.7701	-18.9312	-18.3574	-18.0658	-18.8021	-19.1817	-19.4041	-19.3701	-19.3781	-19.8107	-19.2692	-19.7911	-19.7468	-19.745	-19.7509	-19.6573	-19.6598	-19.7219	-19.6731	-19.0548	-19.5391	-19.7272	-19.7005	-17.5611	-20.3642	-19.913	-19.761	-20.1143	-19.8817	-19.822	-19.7684	-19.2871	-19.1554	-19.1402	-19.4999	-18.8113	-18.743	-18.6839	-19.1326
24	-18.5197	-18.6797	-18.5663	-18.4038	-18.6239	-18.4538	-18.6064	-18.174	-18.094	-18.8348	-18.997	-18.3198	-18.0883	-18.7564	-19.2186	-19.4279	-19.3854	-19.3848	-19.8845	-19.2385	-19.8621	-19.7882	-19.8065	-19.8028	-19.6971	-19.7506	-19.7661	-19.7376	-19.0961	-19.5741	-19.769	-19.7687	-17.6625	-20.4957	-19.9123	-19.7786	-20.1357	-19.906	-19.8422	-19.7959	-19.3011	-19.1722	-19.1746	-19.5041	-18.8523	-18.6869	-18.7215	-19.1615
25	-18.611	-18.7259	-18.6079	-18.4602	-18.6911	-18.5554	-18.6685	-18.2688	-18.2346	-18.891	-19.0377	-18.4364	-18.1672	-18.7927	-19.2135	-19.4822	-19.4345	-19.4285	-19.9008	-19.2144	-19.8559	-19.7726	-19.798	-19.7905	-19.6783	-19.7324	-19.7529	-19.7388	-19.116	-19.5638	-19.7514	-19.7532	-17.7303	-20.4543	-19.8987	-19.7756	-20.148	-19.9012	-19.8413	-19.7827	-19.3024	-19.1812	-19.1743	-19.5571	-18.8495	-18.6559	-18.7156	-19.1103
26	-18.6582	-18.731	-18.6368	-18.4555	-18.7055	-18.6113	-18.6954	-18.3174	-18.2204	-18.8987	-19.0269	-18.4286	-18.2328	-18.8082	-19.1713	-19.418	-19.3635	-19.3508	-19.8408	-19.1847	-19.8252	-19.7513	-19.7671	-19.7428	-19.6303	-19.686	-19.7123	-19.7051	-19.1145	-19.5339	-19.741	-19.7066	-17.812	-20.3947	-19.8795	-19.7785	-20.1393	-19.9066	-19.8477	-19.7708	-19.3123	-19.1732	-19.1579	-19.5597	-18.8121	-18.6281	-18.6692	-19.1085
27	-18.6955	-18.7527	-18.6788	-18.496	-18.7639	-18.6784	-18.7326	-18.3471	-18.248	-18.9846	-19.0803	-18.4889	-18.2991	-18.7916	-19.1917	-19.4337	-19.3762	-19.3492	-19.9093	-19.1893	-19.9026	-19.778	-19.831	-19.8004	-19.6858	-19.7622	-19.764	-19.7729	-19.1236	-19.5804	-19.8033	-19.7608	-17.8611	-20.53	-19.8627	-19.802	-20.1522	-19.9302	-19.8822	-19.7971	-19.3064	-19.1736	-19.1703	-19.5138	-18.8279	-18.6673	-18.6983	-19.1249
28	-18.768	-18.7941	-18.7571	-18.5746	-18.8338	-18.7793	-18.7775	-18.4202	-18.3689	-19.0648	-19.1312	-18.6147	-18.4612	-18.87	-19.2474	-19.4808	-19.4164	-19.3973	-19.9168	-19.1833	-19.8974	-19.7291	-19.7851	-19.779	-19.6766	-19.7408	-19.7377	-19.7547	-19.1189	-19.5598	-19.7859	-19.7337	-17.9393	-20.4855	-19.8429	-19.7986	-20.1416	-19.9227	-19.8828	-19.793	-19.2428	-19.1416	-19.1506	-19.4557	-18.7449	-18.618	-18.6741	-18.9849
29	-18.7769	-18.7812	-18.7828	-18.5686	-18.8421	-18.7631	-18.7588	-18.3358	-18.381	-19.0984	-19.1132	-18.5193	-18.5229	-18.8965	-19.241	-19.4183	-19.3495	-19.327	-19.8493	-19.1318	-19.8587	-19.6527	-19.7232	-19.7192	-19.6493	-19.6913	-19.6859	-19.7162	-19.1112	-19.5071	-19.7621	-19.6913	-17.9181	-20.4164	-19.8271	-19.7963	-20.139	-19.9205	-19.8725	-19.7886	-19.2116	-19.1141	-19.139	-19.4229	-18.7043	-18.6219	-18.6396	-18.9725
30	-18.7917	-18.8029	-18.8026	-18.5913	-18.8764	-18.7435	-18.761	-18.2238	-18.3775	-19.2083	-19.1495	-18.5036	-18.5124	-18.885	-19.2358	-19.4337	-19.3676	-19.3368	-19.911	-19.0852	-19.9246	-19.6618	-19.7865	-19.7752	-19.6916	-19.7644	-19.7156	-19.7777	-19.1442	-19.5534	-19.7949	-19.7739	-17.9626	-20.5422	-19.8112	-19.8266	-20.1659	-19.9403	-19.8948	-19.8091	-19.2191	-19.1181	-19.1244	-19.4192	-18.7576	-18.6992	-18.6585	-19.008
31	-18.8535	-18.8425	-18.8361	-18.6707	-18.9505	-18.7867	-18.8035	-18.2921	-18.4354	-19.2716	-19.188	-18.6448	-18.6002	-18.9575	-19.2467	-19.4846	-19.4229	-19.3932	-19.9111	-19.0421	-19.8983	-19.6371	-19.7809	-19.7507	-19.6559	-19.7461	-19.6754	-19.7556	-19.1827	-19.5727	-19.7487	-19.7837	-18.0374	-20.4855	-19.7941	-19.822	-20.1712	-19.9359	-19.8916	-19.7895	-19.1947	-19.0961	-19.0845	-19.4335	-18.7492	-18.7452	-18.6782	-18.9525
32	-18.8619	-18.8343	-18.8442	-18.6481	-18.9382	-18.7968	-18.8077	-18.3434	-18.4456	-19.2689	-19.1539	-18.6129	-18.6615	-18.9342	-19.2418	-19.4213	-19.3572	-19.3276	-19.8378	-19.0013	-19.8535	-19.6124	-19.7377	-19.6945	-19.6012	-19.6965	-19.6319	-19.7103	-19.1606	-19.5501	-19.7174	-19.7502	-18.1183	-20.3998	-19.7735	-19.8116	-20.1614	-19.9341	-19.8809	-19.7779	-19.1521	-19.0753	-19.0416	-19.4435	-18.6843	-18.659	-18.6454	-18.9252
33	-18.8626	-18.8342	-18.8666	-18.6192	-18.9424	-18.8113	-18.8096	-18.3393	-18.4904	-19.3598	-19.1812	-18.5518	-18.6599	-18.9357	-19.2582	-19.434	-19.3595	-19.3315	-19.9026	-18.9963	-19.9205	-19.6341	-19.7832	-19.7621	-19.6607	-19.7728	-19.7001	-19.7724	-19.1717	-19.5729	-19.7465	-19.8119	-18.1886	-20.5228	-19.7601	-19.8371	-20.1756	-19.947	-19.9005	-19.789	-19.1437	-19.0775	-19.0559	-19.4404	-18.7341	-18.6549	-18.6367	-18.9749
34	-18.8918	-18.8749	-18.9655	-18.684	-19.0015	-18.8639	-18.8364	-18.4141	-18.5721	-19.4142	-19.2105	-18.6351	-18.7639	-18.9929	-19.2966	-19.4694	-19.3955	-19.3795	-19.9015	-18.9588	-19.9043	-19.6168	-19.7463	-19.7333	-19.6466	-19.7609	-19.6743	-19.7626	-19.1934	-19.5492	-19.698	-19.7838	-18.2839	-20.4661	-19.7352	-19.8289	-20.162	-19.9305	-19.8897	-19.7737	-19.1362	-19.0564	-19.069	-19.419	-18.7544	-18.6594	-18.6568	-18.9585
35	-18.913	-18.888	-18.9976	-18.6968	-19.0016	-18.8872	-18.8443	-18.4586	-18.6079	-19.3881	-19.1811	-18.629	-18.7776	-18.9514	-19.2975	-19.4064	-19.3317	-19.3223	-19.8295	-18.9107	-19.8708	-19.5901	-19.7258	-19.6791	-19.5958	-19.715	-19.6244	-19.7281	-19.1774	-19.4934	-19.6605	-19.7192	-18.2771	-20.3858	-19.7122	-19.8155	-20.158	-19.9232	-19.8767	-19.7742	-19.1124	-19.0563	-19.0812	-19.4	-18.7528	-18.6833	-18.6382	-18.9404
36	-18.9431	-18.9183	-18.9959	-18.7085	-19.0048	-18.8989	-18.8533	-18.4967	-18.6031	-19.4481	-19.2145	-18.6434	-18.7263	-18.8861	-19.3106	-19.4173	-19.3388	-19.3288	-19.8737	-18.885	-19.9331	-19.6096	-19.8173	-19.7702	-19.6428	-19.7927	-19.6615	-19.7902	-19.1959	-19.5148	-19.7075	-19.7679	-18.3258	-20.5187	-19.6974	-19.8258	-20.1906	-19.9452	-19.8883	-19.794	-19.1133	-19.0696	-19.1024	-19.3382	-18.8774	-18.7618	-18.6445	-19.0035
37	-18.9852	-18.9538	-19.023	-18.7675	-19.0541	-18.9504	-18.8804	-18.593	-18.6044	-19.5115	-19.2525	-18.7409	-18.7479	-18.9359	-19.3075	-19.4485	-19.3779	-19.3664	-19.857	-18.868	-19.8932	-19.5811	-19.8	-19.7747	-19.6266	-19.7691	-19.6237	-19.7319	-19.191	-19.4954	-19.694	-19.7429	-18.3611	-20.4597	-19.6557	-19.8134	-20.183	-19.9336	-19.8813	-19.7843	-19.0863	-19.0694	-19.0784	-19.2883	-18.9022	-18.7643	-18.6477	-18.9534
38	-18.9703	-18.9359	-19.0051	-18.7425	-19.0278	-18.9415	-18.8642	-18.6099	-18.5559	-19.49	-19.2066	-18.7457	-18.7582	-18.9301	-19.2789	-19.3814	-19.3198	-19.2987	-19.7836	-18.8572	-19.8459	-19.532	-19.7451	-19.7539	-19.5896	-19.7063	-19.5785	-19.6542	-19.1584	-19.4414	-19.6674	-19.6944	-18.2324	-20.3748	-19.6306	-19.8101	-20.1785	-19.9233	-19.8788	-19.7784	-19.0382	-19.0512	-19.0007	-19.2581	-18.815	-18.7434	-18.5981	-18.8808
39	-18.9631	-18.9396	-19.0399	-18.7161	-19.0238	-18.9193	-18.8771	-18.6056	-18.5307	-19.5414	-19.2214	-18.7923	-18.7787	-18.9373	-19.3026	-19.3927	-19.3317	-19.3121	-19.8311	-18.8479	-19.911	-19.5532	-19.8172	-19.832	-19.6473	-19.7778	-19.6002	-19.7014	-19.1665	-19.4597	-19.7055	-19.755	-18.1972	-20.4961	-19.6285	-19.8228	-20.1696	-19.9367	-19.8963	-19.7942	-19.0435	-19.0562	-18.9732	-19.1961	-18.8707	-18.8277	-18.6154	-18.9691
40	-19.0031	-18.9573	-19.0807	-18.7811	-19.0743	-18.9512	-18.913	-18.6749	-18.6375	-19.5636	-19.2458	-18.9189	-18.8377	-18.9735	-19.3526	-19.4231	-19.3703	-19.3657	-19.8135	-18.818	-19.8795	-19.5417	-19.8016	-19.8056	-19.649	-19.7561	-19.552	-19.675	-19.1743	-19.44	-19.6734	-19.7289	-18.2391	-20.4247	-19.6015	-19.8195	-20.1463	-19.9324	-19.8767	-19.7897	-19.0201	-19.0756	-18.9884	-19.2075	-18.9221	-18.8826	-18.6308	-19.0445
41	-18.9809	-18.9375	-19.054	-18.7416	-19.0542	-18.9094	-18.8923	-18.6299	-18.6119	-19.5004	-19.1903	-18.7837	-18.7828	-18.9457	-19.3657	-19.3457	-19.304	-19.2982	-19.7339	-18.7867	-19.831	-19.5455	-19.7589	-19.751	-19.6051	-19.699	-19.4983	-19.6252	-19.1933	-19.3808	-19.6343	-19.6866	-18.2049	-20.3322	-19.5767	-19.812	-20.141	-19.938	-19.8582	-19.7803	-19.0059	-19.0877	-19.0173	-19.2652	-18.8943	-18.8351	-18.5943	-19.0741
42	-18.9778	-18.9571	-19.0444	-18.7076	-19.0636	-18.8856	-18.8957	-18.6051	-18.592	-19.5405	-19.2006	-18.8184	-18.7347	-18.9045	-19.3844	-19.3509	-19.3126	-19.3041	-19.7785	-18.7792	-19.8972	-19.5981	-19.8373	-19.8228	-19.6801	-19.7734	-19.5329	-19.6836	-19.2472	-19.4034	-19.6689	-19.76	-18.1659	-20.4572	-19.5809	-19.8266	-20.1567	-19.9592	-19.8788	-19.795	-19.0596	-19.1002	-19.036	-19.3061	-18.9636	-18.8935	-18.6435	-19.1579
43	-19.0123	-19.0008	-19.0855	-18.7518	-19.0992	-18.9216	-18.9331	-18.724	-18.6397	-19.5331	-19.2186	-19.0115	-18.8135	-18.9324	-19.4211	-19.3784	-19.3449	-19.3568	-19.7611	-18.7677	-19.8634	-19.5762	-19.8265	-19.8001	-19.6381	-19.7511	-19.4871	-19.6521	-19.2625	-19.3697	-19.6211	-19.751	-18.1964	-20.3893	-19.5652	-19.8161	-20.1312	-19.9459	-19.8715	-19.7872	-19.0957	-19.1023	-19.0248	-19.3112	-18.9935	-18.9194	-18.6533	-19.1409
44	-18.974	-18.974	-19.0839	-18.7165	-19.0448	-18.8847	-18.9009	-18.7561	-18.6005	-19.464	-19.1709	-19.0067	-18.8389	-18.9193	-19.4419	-19.3067	-19.2831	-19.2892	-19.6842	-18.7506	-19.8092	-19.5421	-19.7797	-19.7383	-19.5677	-19.6954	-19.4413	-19.609	-19.2207	-19.3039	-19.5873	-19.7045	-18.179	-20.2974	-19.562	-19.8041	-20.1261	-19.9428	-19.8589	-19.7736	-19.0961	-19.0949	-19.0051	-19.2756	-18.9385	-18.8606	-18.6273	-19.0865
45	-18.9892	-18.9749	-19.0988	-18.6924	-19.0192	-18.9074	-18.8987	-18.7811	-18.6348	-19.5047	-19.1736	-18.9327	-18.8562	-18.8725	-19.474	-19.3046	-19.287	-19.2798	-19.735	-18.7606	-19.8879	-19.5717	-19.8469	-19.8193	-19.6235	-19.7544	-19.5006	-19.6877	-19.2348	-19.307	-19.635	-19.7548	-18.1785	-20.4207	-19.5572	-19.8099	-20.1314	-19.9533	-19.8769	-19.7949	-19.1196	-19.1175	-19.0109	-19.2199	-18.9807	-18.8966	-18.6498	-19.1657
46	-19.0549	-19.0144	-19.1307	-18.7515	-19.0627	-18.9788	-18.9487	-18.8123	-18.6475	-19.5218	-19.1914	-18.898	-18.9209	-18.9061	-19.466	-19.3301	-19.3149	-19.3132	-19.718	-18.7624	-19.8664	-19.5335	-19.8229	-19.7925	-19.603	-19.7214	-19.4718	-19.6759	-19.2548	-19.2888	-19.614	-19.732	-18.0977	-20.3516	-19.5286	-19.7935	-20.1193	-19.944	-19.862	-19.7861	-19.1223	-19.1205	-19.017	-19.1553	-18.9954	-18.8983	-18.6564	-19.2104
47	-19.0421	-19.0127	-19.1178	-18.7753	-19.0486	-18.9938	-18.9376	-18.7915	-18.5739	-19.4578	-19.1553	-18.7592	-18.9082	-18.8769	-19.4197	-19.2625	-19.2587	-19.2416	-19.6352	-18.7436	-19.8211	-19.5085	-19.7868	-19.7093	-19.5439	-19.6554	-19.4118	-19.6293	-19.2438	-19.2547	-19.5963	-19.6883	-18.1081	-20.2547	-19.4964	-19.7842	-20.1204	-19.9471	-19.8474	-19.7693	-19.1072	-19.0982	-19.0337	-19.1397	-18.9641	-18.8964	-18.6477	-19.1878
48	-19.0434	-19.0167	-19.1135	-18.7825	-19.0244	-18.9979	-18.9427	-18.7563	-18.6046	-19.4739	-19.1795	-18.6169	-18.8495	-18.8783	-19.4212	-19.2854	-19.2738	-19.2405	-19.6772	-18.7467	-19.8901	-19.5418	-19.8719	-19.7538	-19.6194	-19.7158	-19.4514	-19.6992	-19.2423	-19.2912	-19.6464	-19.7509	-18.1057	-20.3821	-19.4839	-19.8032	-20.1533	-19.9674	-19.8664	-19.7893	-19.1187	-19.1034	-19.0489	-19.1683	-19.05	-19.043	-18.6608	-19.2304
49	-19.0695	-19.0144	-19.1035	-18.828	-19.0282	-19.0061	-18.9578	-18.7634	-18.68	-19.4637	-19.1845	-18.6933	-18.8637	-18.9365	-19.4566	-19.328	-19.306	-19.2806	-19.6673	-18.7261	-19.8569	-19.5002	-19.8137	-19.6991	-19.5982	-19.6854	-19.3991	-19.686	-19.2458	-19.2723	-19.5997	-19.7336	-18.1532	-20.3222	-19.4645	-19.7937	-20.1529	-19.9541	-19.8437	-19.7759	-19.1207	-19.0773	-19.0272	-19.1518	-19.0855	-19.0573	-18.6796	-19.2661
50	-19.0243	-18.9602	-19.0702	-18.7879	-18.9876	-18.9901	-18.916	-18.7035	-18.6639	-19.4131	-19.1212	-18.6586	-18.824	-18.9167	-19.4632	-19.2626	-19.2452	-19.2094	-19.5964	-18.6977	-19.7837	-19.454	-19.7252	-19.6215	-19.5466	-19.6173	-19.3468	-19.6463	-19.2111	-19.2204	-19.5672	-19.6812	-18.1847	-20.2233	-19.4388	-19.7804	-20.1217	-19.9425	-19.8248	-19.7676	-19.098	-19.0301	-19.0214	-19.1261	-18.9822	-19.0119	-18.6977	-19.1961
51	-19.0174	-18.9527	-19.0853	-18.7675	-18.9789	-19.0195	-18.9102	-18.6499	-18.6308	-19.4371	-19.1362	-18.6173	-18.7768	-18.8724	-19.4705	-19.2822	-19.2545	-19.2093	-19.6407	-18.6948	-19.8467	-19.4913	-19.7868	-19.6731	-19.6154	-19.6816	-19.3998	-19.7345	-19.2399	-19.2597	-19.6195	-19.7355	-18.2763	-20.3402	-19.4466	-19.7967	-20.1141	-19.9632	-19.8421	-19.7823	-19.1339	-19.0117	-19.0213	-19.1152	-19.0408	-19.0979	-18.7322	-19.2651
52	-19.0416	-18.9641	-19.1137	-18.8196	-19.0086	-19.0605	-18.9399	-18.6185	-18.6398	-19.4163	-19.1604	-18.6587	-18.788	-18.9421	-19.4785	-19.3182	-19.2848	-19.2475	-19.6229	-18.6855	-19.8281	-19.476	-19.7761	-19.6297	-19.6014	-19.6562	-19.3714	-19.7224	-19.2766	-19.2568	-19.5881	-19.7134	-18.3615	-20.2811	-19.4178	-19.7841	-20.0913	-19.9642	-19.8304	-19.774	-19.1514	-19.0164	-19.0681	-19.109	-19.1008	-19.1556	-18.7425	-19.3216
53	-18.9972	-18.9328	-19.0555	-18.8221	-18.9832	-19.051	-18.8933	-18.5518	-18.6169	-19.3371	-19.1251	-18.5909	-18.7414	-18.8959	-19.4579	-19.2472	-19.2175	-19.1779	-19.5477	-18.6537	-19.7687	-19.4492	-19.7404	-19.5754	-19.568	-19.6019	-19.3349	-19.6704	-19.2789	-19.2022	-19.5624	-19.6695	-18.3654	-20.1874	-19.3771	-19.7748	-20.093	-19.9625	-19.8152	-19.7719	-19.1251	-19.0151	-19.1021	-19.1175	-19.0833	-19.1671	-18.7319	-19.2594
54	-18.9757	-18.9379	-19.0375	-18.7759	-18.978	-19.0395	-18.8721	-18.5099	-18.5982	-19.3508	-19.1374	-18.6411	-18.7073	-18.8675	-19.452	-19.2569	-19.2234	-19.1771	-19.5996	-18.6398	-19.8341	-19.4812	-19.8239	-19.6702	-19.6368	-19.6801	-19.3832	-19.7416	-19.2965	-19.214	-19.6131	-19.7218	-18.3241	-20.3143	-19.36	-19.7761	-20.1203	-19.969	-19.8292	-19.7824	-19.158	-19.0048	-19.1034	-19.0965	-19.127	-19.2192	-18.7653	-19.2812
55	-18.9969	-18.9544	-19.0572	-18.7763	-18.9995	-19.0374	-18.8964	-18.5438	-18.6154	-19.3398	-19.1565	-18.7129	-18.7747	-18.9041	-19.4664	-19.2841	-19.2478	-19.2098	-19.5867	-18.6319	-19.8037	-19.4451	-19.8091	-19.6548	-19.6268	-19.6671	-19.3515	-19.7293	-19.283	-19.1995	-19.5858	-19.7005	-18.342	-20.2591	-19.3325	-19.7545	-20.1046	-19.9493	-19.8125	-19.7632	-19.1746	-18.9918	-19.0812	-19.0681	-19.1946	-19.2983	-18.7839	-19.3256
56	-18.9884	-18.9288	-19.0268	-18.7505	-18.9728	-18.9889	-18.8958	-18.5263	-18.5735	-19.2889	-19.116	-18.6337	-18.771	-18.8295	-19.4476	-19.2161	-19.1799	-19.1379	-19.5089	-18.6168	-19.7437	-19.4212	-19.7567	-19.5831	-19.5744	-19.618	-19.3111	-19.6915	-19.2702	-19.163	-19.5399	-19.6476	-18.3673	-20.1666	-19.2916	-19.7444	-20.1136	-19.9339	-19.7955	-19.7465	-19.1563	-18.9934	-19.0701	-19.0538	-19.2243	-19.3398	-18.7571	-19.3471
57	-18.9986	-18.9284	-18.9957	-18.7417	-18.9725	-19.0247	-18.9058	-18.4818	-18.5558	-19.3622	-19.1183	-18.5539	-18.7614	-18.8044	-19.4391	-19.2405	-19.192	-19.1367	-19.5606	-18.6147	-19.8082	-19.487	-19.8168	-19.6458	-19.642	-19.694	-19.358	-19.7766	-19.2878	-19.1953	-19.5915	-19.6986	-18.4154	-20.2875	-19.2717	-19.7512	-20.1361	-19.9495	-19.8082	-19.7529	-19.1506	-19.0041	-19.0765	-19.0249	-19.3174	-19.4163	-18.7881	-19.4335
58	-19.0508	-18.9424	-18.9654	-18.7664	-19.0056	-19.0967	-18.9425	-18.5264	-18.6405	-19.3695	-19.1142	-18.5329	-18.7926	-18.8761	-19.4373	-19.2818	-19.2188	-19.178	-19.5511	-18.6025	-19.7898	-19.4611	-19.7889	-19.6165	-19.6102	-19.6743	-19.3281	-19.76	-19.281	-19.1669	-19.5913	-19.679	-18.4593	-20.2286	-19.2548	-19.7261	-20.1276	-19.9386	-19.7888	-19.7407	-19.1419	-19.0002	-19.0827	-19.0068	-19.3982	-19.4636	-18.7967	-19.4666
59	-19.0129	-18.9309	-18.9331	-18.7394	-18.9925	-19.06	-18.93	-18.5622	-18.642	-19.3108	-19.0666	-18.5732	-18.7284	-18.8729	-19.4083	-19.2216	-19.1554	-19.1163	-19.4774	-18.5826	-19.7333	-19.4135	-19.727	-19.5438	-19.579	-19.6221	-19.2754	-19.6909	-19.2183	-19.1111	-19.5709	-19.6254	-18.5898	-20.1375	-19.2484	-19.7229	-20.1297	-19.9275	-19.7662	-19.7311	-19.1243	-18.9827	-19.1462	-19.0285	-19.3867	-19.4588	-18.7604	-19.4308
60	-18.9697	-18.9291	-18.9401	-18.7174	-18.9778	-19.0359	-18.9144	-18.542	-18.6257	-19.3542	-19.0877	-18.6481	-18.6637	-18.8594	-19.4172	-19.2432	-19.1721	-19.1256	-19.5365	-18.5774	-19.786	-19.457	-19.7796	-19.6328	-19.6544	-19.6926	-19.3112	-19.7515	-19.192	-19.1165	-19.6161	-19.6802	-18.7132	-20.2557	-19.2432	-19.7481	-20.1489	-19.9329	-19.7854	-19.7459	-19.1669	-18.9953	-19.16	-19.0519	-19.4725	-19.5791	-18.8	-19.4826
61	-18.9683	-18.928	-18.9339	-18.7155	-18.9934	-19.0389	-18.9274	-18.5115	-18.6149	-19.3543	-19.0907	-18.7715	-18.6915	-18.9043	-19.435	-19.2756	-19.1985	-19.1701	-19.5338	-18.5656	-19.7469	-19.4197	-19.7372	-19.6351	-19.6344	-19.6666	-19.2851	-19.7278	-19.1846	-19.0897	-19.6021	-19.6522	-18.7103	-20.1909	-19.2413	-19.745	-20.1431	-19.9171	-19.7724	-19.746	-19.156	-18.9892	-19.1387	-19.0467	-19.4664	-19.6205	-18.821	-19.4537
62	-18.934	-18.9008	-18.8817	-18.674	-18.9912	-19.0189	-18.8846	-18.4612	-18.5523	-19.292	-19.0252	-18.8227	-18.6769	-18.8227	-19.414	-19.1984	-19.1258	-19.1016	-19.4671	-18.5619	-19.675	-19.3693	-19.6623	-19.5851	-19.5805	-19.6052	-19.2486	-19.6671	-19.1712	-19.0554	-19.5762	-19.6029	-18.7163	-20.0927	-19.2357	-19.7395	-20.1101	-19.9122	-19.755	-19.7492	-19.1297	-18.9636	-19.1382	-19.0388	-19.3762	-19.5241	-18.7768	-19.4122
63	-18.928	-18.9029	-18.8782	-18.6635	-19.011	-19.013	-18.8721	-18.4573	-18.5256	-19.3457	-19.0501	-18.7361	-18.6494	-18.761	-19.3918	-19.2056	-19.1305	-19.0949	-19.5079	-18.5816	-19.7171	-19.4243	-19.748	-19.6633	-19.6217	-19.673	-19.3139	-19.6973	-19.1681	-19.1076	-19.6169	-19.652	-18.7282	-20.2085	-19.238	-19.7489	-20.1116	-19.9257	-19.7761	-19.7623	-19.1559	-18.9803	-19.1545	-19.0578	-19.4324	-19.5567	-18.777	-19.469
64	-18.951	-18.9232	-18.8806	-18.6936	-19.0299	-19.0099	-18.8989	-18.4481	-18.5555	-19.3424	-19.0643	-18.7331	-18.7146	-18.8207	-19.3729	-19.2354	-19.1508	-19.1316	-19.4895	-18.5875	-19.6982	-19.4224	-19.7503	-19.631	-19.5948	-19.6515	-19.297	-19.65	-19.165	-19.1209	-19.5817	-19.6237	-18.7324	-20.1492	-19.2382	-19.7273	-20.1097	-19.9137	-19.7689	-19.7505	-19.1729	-18.9881	-19.1933	-19.0778	-19.485	-19.5803	-18.7783	-19.5152
65	-18.9053	-18.9062	-18.8331	-18.6769	-18.9711	-18.9407	-18.8758	-18.3962	-18.5274	-19.2847	-19.0036	-18.727	-18.7274	-18.7921	-19.3668	-19.1581	-19.0822	-19.0709	-19.4168	-18.585	-19.6507	-19.3743	-19.69	-19.564	-19.5125	-19.5981	-19.2656	-19.5928	-19.124	-19.0855	-19.5302	-19.584	-18.7463	-20.0567	-19.228	-19.7075	-20.1274	-19.9002	-19.7449	-19.7465	-19.1502	-18.999	-19.2071	-19.1265	-19.4409	-19.5414	-18.7414	-19.4728
66	-18.8921	-18.9058	-18.8463	-18.6715	-18.9684	-18.9227	-18.8606	-18.4725	-18.5097	-19.3431	-19.0288	-18.6919	-18.7224	-18.7531	-19.3677	-19.1588	-19.0929	-19.0771	-19.4638	-18.5954	-19.7059	-19.4007	-19.7432	-19.6477	-19.5531	-19.6742	-19.3218	-19.6901	-19.1116	-19.1152	-19.5699	-19.645	-18.8511	-20.1565	-19.2465	-19.7239	-20.1627	-19.9093	-19.7516	-19.7541	-19.1606	-19.0101	-19.1636	-19.13	-19.4886	-19.5499	-18.7705	-19.5224
67	-18.9353	-18.9175	-18.8507	-18.6965	-19.0065	-18.9429	-18.8835	-18.5579	-18.5062	-19.361	-19.0509	-18.7432	-18.7966	-18.8427	-19.3497	-19.1841	-19.124	-19.1163	-19.4588	-18.6015	-19.6791	-19.3909	-19.7035	-19.6097	-19.5122	-19.6473	-19.2933	-19.6927	-19.1178	-19.1339	-19.5563	-19.619	-18.9215	-20.0873	-19.243	-19.7116	-20.1329	-19.8992	-19.7417	-19.7399	-19.1734	-18.9912	-19.1371	-19.0883	-19.481	-19.4764	-18.7703	-19.5151
68	-18.92	-18.9006	-18.8082	-18.6851	-18.9745	-18.9073	-18.8596	-18.5859	-18.417	-19.3175	-19.0118	-18.6726	-18.8218	-18.8368	-19.3036	-19.1204	-19.0618	-19.0571	-19.3931	-18.6137	-19.6293	-19.3605	-19.6354	-19.5227	-19.4465	-19.5786	-19.2596	-19.6447	-19.09	-19.1003	-19.5103	-19.5678	-18.8821	-19.9847	-19.2374	-19.7008	-20.1048	-19.8947	-19.7336	-19.7362	-19.1465	-18.9713	-19.1434	-19.0432	-19.4264	-19.3986	-18.7319	-19.4355
69	-18.9247	-18.8985	-18.809	-18.697	-18.9703	-18.9277	-18.8464	-18.6345	-18.4668	-19.3882	-19.0395	-18.6388	-18.8152	-18.8042	-19.2698	-19.1441	-19.0786	-19.0682	-19.4483	-18.6315	-19.6884	-19.3899	-19.6955	-19.5956	-19.4847	-19.6301	-19.2999	-19.7129	-19.0814	-19.1049	-19.5464	-19.6149	-18.8597	-20.0873	-19.2472	-19.7109	-20.1287	-19.9084	-19.7446	-19.7492	-19.1499	-18.966	-19.1214	-19.0382	-19.4091	-19.3658	-18.753	-19.4232
70	-18.9559	-18.9182	-18.8449	-18.7327	-19.0022	-18.9804	-18.8649	-18.7114	-18.6101	-19.392	-19.0516	-18.5784	-18.8319	-18.8811	-19.2511	-19.1751	-19.1138	-19.1069	-19.451	-18.6308	-19.6651	-19.3612	-19.6769	-19.5918	-19.4471	-19.5943	-19.2656	-19.687	-19.071	-19.0917	-19.5125	-19.5812	-18.8534	-20.0152	-19.2556	-19.6863	-20.1135	-19.8987	-19.7334	-19.7436	-19.1267	-18.947	-19.1314	-19.0195	-19.3561	-19.3084	-18.7796	-19.377
71	-18.9367	-18.8993	-18.8111	-18.7099	-18.9695	-18.9064	-18.845	-18.7342	-18.6454	-19.3176	-19.02	-18.5412	-18.7649	-18.8391	-19.2102	-19.0907	-19.054	-19.0385	-19.3826	-18.6413	-19.6138	-19.3139	-19.6313	-19.5616	-19.4089	-19.5274	-19.2417	-19.6132	-19.0505	-19.0851	-19.4643	-19.5132	-18.8307	-19.9159	-19.2623	-19.673	-20.1019	-19.891	-19.7232	-19.742	-19.1064	-18.9452	-19.1659	-19.0128	-19.2655	-19.2468	-18.7473	-19.2957
72	-18.9051	-18.9042	-18.8204	-18.7352	-18.9603	-18.8547	-18.8413	-18.7599	-18.6026	-19.3763	-19.0627	-18.6092	-18.7297	-18.804	-19.177	-19.0902	-19.066	-19.0378	-19.4339	-18.6794	-19.6648	-19.3576	-19.7122	-19.6438	-19.49	-19.5842	-19.2987	-19.6526	-19.0935	-19.1418	-19.4879	-19.5563	-18.9038	-20.0198	-19.2573	-19.6852	-20.1298	-19.8966	-19.7372	-19.7547	-19.138	-18.9528	-19.1637	-18.9995	-19.2702	-19.2872	-18.7678	-19.3444
73	-18.9067	-18.9058	-18.8477	-18.7867	-18.9764	-18.8618	-18.8536	-18.7505	-18.5655	-19.3928	-19.0697	-18.6673	-18.7616	-18.8624	-19.1514	-19.1117	-19.093	-19.0739	-19.4346	-18.7065	-19.6317	-19.3592	-19.6986	-19.6452	-19.4415	-19.5571	-19.2859	-19.6366	-19.1305	-19.1496	-19.4488	-19.5277	-18.9127	-19.9556	-19.2539	-19.6595	-20.1077	-19.883	-19.7275	-19.7483	-19.1491	-18.948	-19.1193	-18.9734	-19.2387	-19.2806	-18.7683	-19.3393
74	-18.8949	-18.8665	-18.8082	-18.7871	-18.969	-18.8387	-18.8336	-18.7462	-18.6005	-19.3413	-19.0019	-18.6234	-18.7539	-18.8271	-19.109	-19.0332	-19.0276	-18.9985	-19.3636	-18.728	-19.5653	-19.3228	-19.6555	-19.571	-19.3645	-19.4978	-19.2684	-19.5664	-19.1101	-19.1338	-19.3942	-19.464	-18.9002	-19.8678	-19.2684	-19.6306	-20.0921	-19.8826	-19.709	-19.7318	-19.1088	-18.9381	-19.1296	-18.989	-19.1584	-19.2158	-18.7401	-19.23
75	-18.9033	-18.8683	-18.8309	-18.8155	-18.9686	-18.8222	-18.8387	-18.8032	-18.6217	-19.3725	-19.0156	-18.6321	-18.7171	-18.8141	-19.0906	-19.0448	-19.0334	-18.9917	-19.4022	-18.7603	-19.6321	-19.3667	-19.7222	-19.6151	-19.4123	-19.5589	-19.3386	-19.6162	-19.1173	-19.1733	-19.4037	-19.5141	-18.907	-19.9801	-19.2803	-19.6187	-20.0871	-19.8888	-19.7224	-19.7314	-19.1248	-18.9539	-19.1732	-19.0141	-19.1982	-19.2006	-18.7642	-19.2612
76	-18.9245	-18.8764	-18.8445	-18.8315	-18.9571	-18.8313	-18.8547	-18.8845	-18.6468	-19.3698	-19.0361	-18.663	-18.7421	-18.9049	-19.0726	-19.0832	-19.065	-19.0372	-19.3928	-18.7767	-19.6368	-19.3672	-19.7164	-19.6076	-19.3821	-19.5314	-19.3277	-19.5988	-19.1049	-19.1594	-19.3518	-19.4862	-18.9224	-19.9177	-19.2763	-19.6002	-20.0747	-19.865	-19.7179	-19.7162	-19.1173	-18.9693	-19.1893	-19.0276	-19.1645	-19.1449	-18.7717	-19.2497
77	-18.8872	-18.8536	-18.7944	-18.7885	-18.9087	-18.8245	-18.8188	-18.885	-18.677	-19.303	-18.9808	-18.6723	-18.7646	-18.9295	-19.0431	-19.0144	-19.004	-18.9747	-19.3316	-18.785	-19.6113	-19.3597	-19.6605	-19.5619	-19.3555	-19.4692	-19.2985	-19.5605	-19.0985	-19.1227	-19.3159	-19.4274	-18.975	-19.8228	-19.2765	-19.5943	-20.0691	-19.8535	-19.7139	-19.7073	-19.0834	-18.9575	-19.1987	-19.0371	-19.0248	-19.0337	-18.7434	-19.1594
78	-18.8821	-18.8534	-18.8352	-18.8163	-18.9274	-18.879	-18.8058	-18.9648	-18.7208	-19.3495	-19.013	-18.6607	-18.76	-18.9352	-19.0412	-19.023	-19.0155	-18.969	-19.3852	-18.7974	-19.6798	-19.4072	-19.7235	-19.6379	-19.4064	-19.5233	-19.344	-19.6292	-19.1223	-19.1445	-19.3451	-19.4725	-18.9937	-19.92	-19.2717	-19.6015	-20.0861	-19.8663	-19.7248	-19.7176	-19.098	-18.9586	-19.1733	-19.0184	-19.0248	-19.0134	-18.7215	-19.148
79	-18.9048	-18.8393	-18.8657	-18.8629	-18.9483	-18.8967	-18.8033	-19.0376	-18.7707	-19.3536	-19.0286	-18.6971	-18.7727	-19.0149	-19.0255	-19.0648	-19.0484	-19.013	-19.3841	-18.8035	-19.6521	-19.4032	-19.7201	-19.6466	-19.3945	-19.4937	-19.317	-19.604	-19.1213	-19.137	-19.3112	-19.4367	-18.9011	-19.8545	-19.2579	-19.5927	-20.0601	-19.8584	-19.7171	-19.7014	-19.0888	-18.9497	-19.1209	-18.9486	-19.0192	-18.9773	-18.7146	-19.1146
80	-18.8662	-18.8164	-18.8253	-18.8209	-18.9057	-18.8677	-18.7654	-19.0004	-18.8398	-19.2808	-18.9718	-18.7603	-18.7697	-18.9991	-18.982	-19.0085	-18.9819	-18.952	-19.3221	-18.8137	-19.6023	-19.3944	-19.6858	-19.6166	-19.3375	-19.4341	-19.2877	-19.5309	-19.1327	-19.1259	-19.2675	-19.3652	-18.8264	-19.7641	-19.2468	-19.5684	-20.0343	-19.8486	-19.7018	-19.6823	-19.0471	-18.9318	-19.154	-18.9335	-18.95	-18.9245	-18.6844	-19.0194
81	-18.8499	-18.8211	-18.8845	-18.8301	-18.8784	-18.868	-18.7685	-19.0304	-18.9034	-19.3274	-18.9907	-18.8712	-18.7551	-18.9653	-18.9778	-19.0206	-18.9849	-18.9464	-19.3613	-18.8461	-19.6563	-19.4187	-19.7409	-19.6905	-19.3945	-19.4916	-19.3538	-19.565	-19.1114	-19.1428	-19.284	-19.4193	-18.8298	-19.8659	-19.2586	-19.5651	-20.0592	-19.8507	-19.7076	-19.6781	-19.0317	-18.9547	-19.1586	-18.9424	-18.9853	-19.0021	-18.7103	-19.0469
82	-18.8677	-18.8204	-18.9169	-18.8873	-18.8813	-18.909	-18.7983	-19.0067	-18.9195	-19.3364	-18.991	-18.9093	-18.7499	-19.0276	-18.9738	-19.0515	-19.0086	-18.9709	-19.3465	-18.8501	-19.6201	-19.4016	-19.711	-19.692	-19.3839	-19.47	-19.3427	-19.5196	-19.063	-19.1494	-19.251	-19.403	-18.8782	-19.8051	-19.2595	-19.5541	-20.0493	-19.8285	-19.6929	-19.6661	-19.0121	-18.9567	-19.1332	-18.9358	-18.9249	-18.9652	-18.7206	-19.0265
83	-18.8377	-18.7936	-18.8694	-18.8677	-18.8443	-18.8799	-18.7898	-18.939	-18.8391	-19.2568	-18.9464	-18.8805	-18.7054	-19.0339	-18.943	-18.9808	-18.9417	-18.9009	-19.2704	-18.8557	-19.5807	-19.3715	-19.6379	-19.6479	-19.343	-19.4253	-19.3327	-19.4485	-19.0399	-19.1542	-19.2254	-19.3445	-18.9525	-19.7158	-19.2583	-19.5437	-20.015	-19.8125	-19.6824	-19.6561	-18.966	-18.9462	-19.1121	-18.9267	-18.8524	-18.9099	-18.6726	-18.9571
84	-18.8186	-18.7944	-18.8876	-18.8649	-18.8222	-18.8604	-18.7874	-18.9533	-18.8439	-19.2972	-18.9739	-18.9758	-18.6852	-19.0027	-18.9365	-18.9965	-18.9459	-18.903	-19.3088	-18.8926	-19.6533	-19.404	-19.6839	-19.6927	-19.4196	-19.4944	-19.414	-19.5007	-19.0302	-19.1908	-19.288	-19.4016	-19.0258	-19.825	-19.2609	-19.5603	-20.021	-19.8192	-19.6845	-19.6555	-18.9806	-18.9499	-19.0614	-18.9373	-18.8711	-18.9263	-18.6454	-18.9678
85	-18.8433	-18.8027	-18.9532	-18.8776	-18.8485	-18.8983	-18.8095	-18.9573	-18.8347	-19.291	-18.9784	-19.013	-18.7158	-19.0338	-18.9315	-19.0396	-18.9714	-18.9409	-19.3009	-18.9037	-19.6337	-19.3956	-19.6665	-19.6485	-19.4037	-19.4741	-19.408	-19.4863	-19.0368	-19.1759	-19.2673	-19.3894	-19.0741	-19.7685	-19.2458	-19.5509	-20.0089	-19.8071	-19.6705	-19.6457	-18.9741	-18.9406	-19.0196	-18.9364	-18.8318	-18.8796	-18.6465	-18.9158
86	-18.8298	-18.775	-18.9489	-18.8143	-18.8386	-18.9023	-18.7745	-18.8364	-18.8186	-19.2297	-18.9275	-18.9228	-18.6853	-18.9551	-18.9054	-18.9784	-18.9039	-18.8699	-19.2265	-18.8975	-19.5887	-19.3693	-19.5967	-19.5919	-19.3602	-19.4239	-19.3857	-19.4484	-18.9973	-19.1557	-19.2408	-19.3355	-19.0397	-19.6794	-19.241	-19.5488	-19.9833	-19.8045	-19.6617	-19.6398	-18.9393	-18.9448	-18.9911	-18.9382	-18.7731	-18.8008	-18.6295	-18.8216
87	-18.8502	-18.7807	-18.9479	-18.8203	-18.8584	-18.9217	-18.7744	-18.7623	-18.8756	-19.258	-18.9775	-18.8484	-18.7022	-18.878	-18.9076	-18.9962	-18.909	-18.8709	-19.257	-18.9105	-19.6631	-19.4	-19.6272	-19.6463	-19.4417	-19.4787	-19.4305	-19.4925	-18.9822	-19.1848	-19.3013	-19.3841	-18.9641	-19.7739	-19.2379	-19.5587	-19.9878	-19.822	-19.6696	-19.6413	-18.9542	-18.9677	-18.9895	-18.987	-18.8873	-18.8381	-18.6702	-18.8821
88	-18.8651	-18.8035	-18.9602	-18.8248	-18.8604	-18.9337	-18.7865	-18.7724	-18.8196	-19.2375	-19.0108	-18.7596	-18.7589	-18.9306	-18.9064	-19.0277	-18.9365	-18.9244	-19.2458	-18.9192	-19.6598	-19.3857	-19.6044	-19.6582	-19.4372	-19.4543	-19.3992	-19.4854	-19.0071	-19.165	-19.2952	-19.3519	-18.9887	-19.7076	-19.2279	-19.556	-19.98	-19.8202	-19.6601	-19.6389	-18.9362	-18.9505	-18.9471	-18.9922	-18.8979	-18.7937	-18.6724	-18.8718
89	-18.8307	-18.7989	-18.9122	-18.7786	-18.8335	-18.9277	-18.7571	-18.7772	-18.8033	-19.1876	-18.9624	-18.7084	-18.7763	-18.8796	-18.8826	-18.9482	-18.8726	-18.8726	-19.1798	-18.9322	-19.6157	-19.3539	-19.5558	-19.6538	-19.4081	-19.4087	-19.3515	-19.4527	-19.0314	-19.1395	-19.2748	-19.292	-19.0524	-19.6146	-19.215	-19.5497	-19.9708	-19.8227	-19.6493	-19.6352	-18.9264	-18.9345	-18.8665	-18.9614	-18.8241	-18.7578	-18.6342	-18.833
90	-18.8229	-18.8106	-18.9436	-18.7916	-18.8623	-18.964	-18.7746	-18.7935	-18.8636	-19.2348	-18.9897	-18.7508	-18.8297	-18.8301	-18.8778	-18.9526	-18.878	-18.8723	-19.2227	-18.9507	-19.6574	-19.3887	-19.6166	-19.719	-19.4671	-19.4666	-19.3909	-19.5124	-19.0713	-19.1761	-19.3393	-19.3449	-19.0817	-19.7051	-19.2306	-19.5469	-19.9828	-19.8367	-19.6483	-19.6348	-18.9542	-18.9453	-18.8229	-18.9297	-18.8981	-18.8374	-18.6766	-18.9013
91	-18.8482	-18.816	-18.9949	-18.8228	-18.8772	-19.0046	-18.8251	-18.8427	-18.8981	-19.2465	-19.0123	-18.7474	-18.8748	-18.8738	-18.8619	-18.9932	-18.905	-18.9116	-19.2149	-18.9632	-19.6333	-19.3546	-19.5915	-19.6949	-19.4379	-19.444	-19.3664	-19.4972	-19.0645	-19.1732	-19.3205	-19.3232	-19.0363	-19.6493	-19.2226	-19.5352	-19.9669	-19.8252	-19.6256	-19.6198	-18.921	-18.9273	-18.7667	-18.8723	-18.924	-18.8635	-18.6924	-18.8509
92	-18.8465	-18.8058	-18.9373	-18.7763	-18.8186	-18.9592	-18.8307	-18.7789	-18.9072	-19.1889	-18.951	-18.7493	-18.859	-18.8348	-18.8276	-18.9334	-18.8474	-18.8521	-19.1422	-18.9834	-19.5916	-19.3248	-19.5275	-19.643	-19.4062	-19.3974	-19.3371	-19.4502	-19.0515	-19.1641	-19.3038	-19.2624	-19.0637	-19.5672	-19.2269	-19.5327	-19.9441	-19.8086	-19.6057	-19.6119	-18.8861	-18.909	-18.747	-18.887	-18.8783	-18.8674	-18.6769	-18.84
93	-18.8736	-18.8318	-18.9333	-18.7744	-18.8385	-18.9941	-18.8508	-18.7499	-18.9874	-19.2404	-18.9915	-18.8155	-18.8688	-18.762	-18.8242	-18.9394	-18.862	-18.8437	-19.1816	-19.0211	-19.6545	-19.3755	-19.5707	-19.6699	-19.4632	-19.4626	-19.3946	-19.5201	-19.0668	-19.2178	-19.3659	-19.3066	-19.1303	-19.664	-19.2498	-19.5339	-19.9494	-19.8101	-19.6062	-19.6153	-18.9051	-18.9164	-18.7958	-18.9188	-18.8691	-18.8864	-18.6899	-18.8973
94	-18.9185	-18.8441	-18.9573	-18.7959	-18.8746	-19.0377	-18.8709	-18.7118	-18.983	-19.2721	-19.0145	-18.839	-18.8771	-18.804	-18.8203	-18.97	-18.8913	-18.8818	-19.1711	-19.0314	-19.627	-19.3687	-19.5379	-19.5957	-19.4726	-19.4464	-19.3752	-19.5059	-19.0772	-19.2032	-19.352	-19.2961	-19.1975	-19.6171	-19.2566	-19.5175	-19.9423	-19.7901	-19.5954	-19.6007	-18.9078	-18.8823	-18.8008	-18.9114	-18.7638	-18.8054	-18.6695	-18.8301
95	-18.8991	-18.8273	-18.8896	-18.738	-18.8363	-19.0062	-18.8332	-18.5952	-18.9299	-19.2122	-18.9738	-18.7465	-18.8291	-18.7873	-18.7893	-18.9074	-18.8338	-18.8346	-19.118	-19.0402	-19.593	-19.347	-19.5051	-19.5121	-19.4485	-19.409	-19.3422	-19.4599	-19.1025	-19.1795	-19.318	-19.23	-19.223	-19.5315	-19.2539	-19.5171	-19.941	-19.7767	-19.5899	-19.5965	-18.9129	-18.8511	-18.8189	-18.9285	-18.679	-18.6893	-18.6174	-18.8196
96	-18.8886	-18.8434	-18.9051	-18.7193	-18.8397	-18.9694	-18.8087	-18.5849	-18.9714	-19.2289	-19.0236	-18.7047	-18.828	-18.7566	-18.791	-18.9137	-18.8424	-18.8418	-19.1662	-19.0797	-19.6578	-19.3802	-19.5881	-19.5351	-19.5081	-19.4682	-19.3789	-19.5331	-19.1522	-19.1971	-19.3485	-19.2696	-19.2646	-19.624	-19.2698	-19.5179	-19.9478	-19.7773	-19.5881	-19.6005	-18.9421	-18.8604	-18.8286	-18.9442	-18.7357	-18.6985	-18.6139	-18.8448
97	-18.8893	-18.8662	-18.9225	-18.7525	-18.8485	-18.9669	-18.8031	-18.6252	-18.9564	-19.2344	-19.0325	-18.7243	-18.8797	-18.8348	-18.7947	-18.9453	-18.8742	-18.8764	-19.1652	-19.1026	-19.6155	-19.3662	-19.5969	-19.5013	-19.4773	-19.4397	-19.3531	-19.5194	-19.184	-19.1828	-19.3268	-19.2513	-19.2711	-19.5785	-19.282	-19.5118	-19.9603	-19.7655	-19.5737	-19.5909	-18.915	-18.8225	-18.8198	-18.9245	-18.6643	-18.5923	-18.6169	-18.7086
98	-18.8624	-18.8525	-18.8526	-18.7228	-18.8261	-18.9318	-18.768	-18.5649	-18.8358	-19.1879	-18.991	-18.6463	-18.9035	-18.8288	-18.7621	-18.8805	-18.8204	-18.8154	-19.1036	-19.1031	-19.5496	-19.3499	-19.5498	-19.4755	-19.4175	-19.3835	-19.3187	-19.4786	-19.1744	-19.1525	-19.2932	-19.1839	-19.2169	-19.4925	-19.2888	-19.5057	-19.9583	-19.7578	-19.5681	-19.5853	-18.9007	-18.8173	-18.8316	-18.9005	-18.6015	-18.5257	-18.6005	-18.6905
99	-18.8517	-18.8582	-18.8168	-18.7375	-18.833	-18.931	-18.7611	-18.5679	-18.8668	-19.2583	-19.0344	-18.6314	-18.9374	-18.851	-18.763	-18.887	-18.8265	-18.8199	-19.1437	-19.1129	-19.6128	-19.3833	-19.5747	-19.5349	-19.4629	-19.4381	-19.3582	-19.5428	-19.1572	-19.1792	-19.3432	-19.2206	-19.1511	-19.5734	-19.2958	-19.5094	-19.9595	-19.7589	-19.5744	-19.5798	-18.9252	-18.8351	-18.8277	-18.899	-18.6688	-18.5713	-18.6176	-18.8101
100	-18.8719	-18.8685	-18.8187	-18.7849	-18.8397	-18.9478	-18.782	-18.6899	-18.9237	-19.2486	-19.0315	-18.6787	-18.9783	-18.9825	-18.7644	-18.921	-18.8595	-18.861	-19.1441	-19.1219	-19.6006	-19.3648	-19.5566	-19.5084	-19.4529	-19.4188	-19.3423	-19.5357	-19.1647	-19.1647	-19.307	-19.194	-19.0633	-19.5232	-19.2767	-19.4997	-19.9428	-19.7372	-19.5572	-19.5617	-18.9202	-18.8187	-18.8392	-18.9385	-18.619	-18.5392	-18.6174	-18.8232
101	-18.8459	-18.844	-18.7709	-18.7352	-18.7906	-18.9167	-18.7554	-18.7673	-18.8792	-19.1783	-18.9705	-18.6214	-18.9264	-19.0101	-18.7426	-18.8553	-18.8035	-18.7973	-19.0931	-19.1334	-19.5438	-19.3505	-19.5367	-19.4419	-19.4287	-19.3933	-19.325	-19.4995	-19.1419	-19.1449	-19.2526	-19.1262	-19.0137	-19.4445	-19.2775	-19.4918	-19.9454	-19.7154	-19.5423	-19.5524	-18.9087	-18.8172	-18.8021	-18.9122	-18.5184	-18.4556	-18.5742	-18.7955
102	-18.8506	-18.8381	-18.7643	-18.746	-18.817	-18.9332	-18.7692	-18.8701	-18.9481	-19.2434	-19.0098	-18.7439	-18.903	-19.0048	-18.7479	-18.8677	-18.8019	-18.7836	-19.1333	-19.154	-19.595	-19.395	-19.6071	-19.4768	-19.5	-19.4689	-19.3775	-19.5479	-19.1463	-19.182	-19.2681	-19.1683	-18.9097	-19.533	-19.2726	-19.4929	-19.9709	-19.6995	-19.543	-19.5423	-18.9572	-18.8489	-18.8313	-18.8855	-18.5415	-18.4876	-18.5934	-18.8735
103	-18.8948	-18.8421	-18.7911	-18.7788	-18.8456	-18.9399	-18.7979	-18.9346	-18.984	-19.2533	-19.0345	-18.9085	-18.9191	-19.0605	-18.7538	-18.9133	-18.8352	-18.8135	-19.1318	-19.1559	-19.5441	-19.395	-19.5868	-19.4194	-19.493	-19.4573	-19.3608	-19.5503	-19.117	-19.1728	-19.2392	-19.1517	-18.8309	-19.4979	-19.265	-19.4838	-19.9712	-19.6757	-19.5225	-19.5222	-18.9548	-18.8418	-18.8832	-18.8659	-18.5194	-18.4573	-18.6049	-18.8207
104	-18.8918	-18.8384	-18.7499	-18.7662	-18.8097	-18.8726	-18.7709	-18.915	-18.9152	-19.2088	-18.9943	-18.9424	-18.8592	-19.0292	-18.7359	-18.857	-18.784	-18.7549	-19.0752	-19.1555	-19.4814	-19.3814	-19.529	-19.3563	-19.457	-19.4244	-19.3386	-19.5075	-19.0933	-19.1548	-19.2027	-19.0932	-18.8045	-19.4268	-19.2491	-19.4648	-19.9541	-19.6658	-19.4941	-19.5065	-18.9498	-18.839	-18.8922	-18.875	-18.4803	-18.4093	-18.5555	-18.7563
105	-18.8996	-18.8669	-18.7391	-18.788	-18.8371	-18.852	-18.7548	-18.8816	-18.8642	-19.2652	-19.0465	-18.9818	-18.7878	-19.0137	-18.7406	-18.8577	-18.8014	-18.7537	-19.1198	-19.1839	-19.5251	-19.4326	-19.586	-19.4164	-19.5141	-19.4863	-19.4016	-19.5695	-19.1254	-19.1883	-19.2433	-19.1391	-18.8694	-19.5001	-19.2496	-19.4516	-19.9479	-19.6687	-19.4879	-19.4985	-18.9988	-18.8731	-18.9068	-18.928	-18.499	-18.4298	-18.5538	-18.8369
106	-18.9022	-18.8636	-18.7626	-18.8223	-18.8628	-18.8568	-18.7492	-18.8838	-18.8153	-19.2584	-19.0789	-18.9331	-18.7891	-19.0421	-18.7423	-18.8865	-18.8422	-18.7979	-19.1353	-19.2002	-19.4855	-19.4301	-19.5586	-19.4041	-19.5071	-19.4692	-19.3947	-19.5599	-19.1265	-19.1789	-19.2175	-19.1462	-18.8654	-19.4527	-19.2553	-19.4308	-19.9193	-19.6568	-19.4797	-19.4731	-18.9993	-18.8986	-18.8881	-18.9094	-18.4661	-18.3984	-18.5634	-18.8251
107	-18.8612	-18.8385	-18.7002	-18.7897	-18.8207	-18.7972	-18.7248	-18.8295	-18.747	-19.1879	-19.0281	-18.8433	-18.7849	-19.023	-18.7236	-18.8293	-18.7885	-18.7404	-19.0875	-19.1961	-19.4312	-19.411	-19.4997	-19.3863	-19.4628	-19.4203	-19.3709	-19.5013	-19.0978	-19.137	-19.1665	-19.0992	-18.8209	-19.3691	-19.2525	-19.4133	-19.8963	-19.6459	-19.464	-19.4561	-18.9766	-18.9134	-18.8871	-18.9106	-18.4792	-18.39	-18.543	-18.8232
108	-18.8597	-18.8547	-18.6788	-18.8068	-18.8164	-18.7628	-18.7387	-18.8803	-18.8067	-19.2279	-19.0499	-18.8463	-18.7988	-19.0389	-18.7288	-18.8404	-18.7948	-18.7372	-19.1366	-19.2159	-19.4902	-19.4486	-19.5755	-19.4442	-19.4969	-19.4677	-19.4123	-19.5521	-19.078	-19.1517	-19.1798	-19.1323	-18.7881	-19.4389	-19.26	-19.4213	-19.88	-19.6456	-19.4644	-19.4625	-18.9917	-18.9511	-18.8895	-18.8964	-18.6075	-18.4874	-18.5518	-18.9365
109	-18.8804	-18.8731	-18.7039	-18.8416	-18.8506	-18.7515	-18.7652	-18.9736	-18.8789	-19.2266	-19.0554	-18.883	-18.8265	-19.0769	-18.7432	-18.8785	-18.8259	-18.773	-19.1323	-19.2213	-19.4571	-19.4456	-19.5597	-19.4259	-19.4723	-19.4347	-19.3921	-19.5396	-19.0309	-19.1589	-19.1503	-19.1199	-18.7856	-19.401	-19.2692	-19.4038	-19.8363	-19.6336	-19.4459	-19.4594	-18.9628	-18.9528	-18.8415	-18.8926	-18.6468	-18.509	-18.5559	-18.905
110	-18.8721	-18.8599	-18.6672	-18.8249	-18.8453	-18.7524	-18.7661	-18.9953	-18.9047	-19.1855	-19.0039	-18.9543	-18.8046	-19.0343	-18.7278	-18.8247	-18.7775	-18.7135	-19.0825	-19.223	-19.399	-19.4246	-19.475	-19.3874	-19.4166	-19.3918	-19.3764	-19.4889	-19.0162	-19.1575	-19.1492	-19.0622	-18.7723	-19.3292	-19.2627	-19.3919	-19.8309	-19.6324	-19.4291	-19.454	-18.9404	-18.9385	-18.8296	-18.8853	-18.6571	-18.5079	-18.5587	-18.8793
111	-18.8961	-18.865	-18.7005	-18.8356	-18.8739	-18.7711	-18.7731	-19.0205	-19.0368	-19.2414	-19.0378	-18.9992	-18.7742	-19.0048	-18.7307	-18.8323	-18.7856	-18.7153	-19.1298	-19.2399	-19.4517	-19.4504	-19.4926	-19.4322	-19.4629	-19.453	-19.427	-19.5386	-19.0338	-19.1987	-19.1853	-19.0922	-18.7637	-19.393	-19.2598	-19.3834	-19.8316	-19.6345	-19.4285	-19.4501	-18.997	-18.981	-18.858	-18.8837	-18.7899	-18.6342	-18.6	-19.0359
112	-18.9074	-18.8626	-18.7142	-18.8574	-18.883	-18.7957	-18.7733	-19.0705	-19.1167	-19.2211	-19.0324	-19.0784	-18.7696	-19.0682	-18.7403	-18.8644	-18.8201	-18.755	-19.1324	-19.2498	-19.4412	-19.4497	-19.4859	-19.3974	-19.4438	-19.4306	-19.4109	-19.5168	-19.0365	-19.2097	-19.1559	-19.0872	-18.8029	-19.3464	-19.2642	-19.3584	-19.8057	-19.6144	-19.4186	-19.4373	-18.9843	-18.9711	-18.8616	-18.896	-18.8059	-18.6458	-18.6217	-19.035
113	-18.8682	-18.851	-18.6795	-18.8231	-18.8418	-18.7637	-18.7282	-19.0298	-19.0421	-19.1366	-18.9741	-19.1201	-18.7591	-19.0351	-18.7177	-18.8088	-18.7726	-18.6978	-19.0809	-19.2644	-19.3799	-19.4663	-19.45	-19.369	-19.3789	-19.3875	-19.3917	-19.4535	-19.0507	-19.1979	-19.1275	-19.0445	-18.7998	-19.2747	-19.2783	-19.3455	-19.7776	-19.6028	-19.4094	-19.4291	-18.9653	-18.9484	-18.8219	-18.8777	-18.7675	-18.619	-18.5963	-18.9668
114	-18.8708	-18.8818	-18.6858	-18.8265	-18.8663	-18.7835	-18.7318	-18.9925	-19.0112	-19.1961	-19.0256	-19.1373	-18.7688	-18.9688	-18.7291	-18.8217	-18.7733	-18.6959	-19.1192	-19.2856	-19.4287	-19.5111	-19.5176	-19.4281	-19.4114	-19.439	-19.4272	-19.4863	-19.0789	-19.2377	-19.1672	-19.0935	-18.8143	-19.335	-19.3145	-19.3331	-19.7681	-19.6007	-19.406	-19.4238	-18.9864	-18.9786	-18.8008	-18.8359	-18.8568	-18.687	-18.6051	-19.0522
115	-18.876	-18.9027	-18.7499	-18.8198	-18.8926	-18.7929	-18.755	-18.971	-19.0464	-19.216	-19.0377	-19.1648	-18.808	-18.9667	-18.737	-18.8619	-18.8006	-18.7362	-19.1135	-19.282	-19.413	-19.501	-19.5129	-19.4156	-19.3991	-19.4095	-19.4033	-19.4659	-19.1268	-19.235	-19.1586	-19.1109	-18.8588	-19.2871	-19.3241	-19.3059	-19.7567	-19.5869	-19.3893	-19.4004	-18.9916	-18.9736	-18.8444	-18.8377	-18.8804	-18.7337	-18.6321	-19.0717
116	-18.8303	-18.8944	-18.7675	-18.7606	-18.8339	-18.7344	-18.7306	-18.9121	-19.0349	-19.1473	-18.9806	-19.0552	-18.7813	-18.9072	-18.7304	-18.8071	-18.7601	-18.6887	-19.0606	-19.28	-19.3646	-19.4893	-19.4603	-19.3622	-19.3522	-19.3567	-19.3831	-19.4163	-19.1082	-19.222	-19.1534	-19.0798	-18.9309	-19.2082	-19.3313	-19.288	-19.7041	-19.5867	-19.3745	-19.3918	-18.9673	-18.9496	-18.8299	-18.8424	-18.8755	-18.7371	-18.6117	-19.0672
117	-18.8153	-18.9248	-18.766	-18.7713	-18.8351	-18.7373	-18.7349	-18.9329	-19.0509	-19.2115	-19.0257	-18.8858	-18.7739	-18.9088	-18.7492	-18.8096	-18.7662	-18.6927	-19.1017	-19.3066	-19.4482	-19.5113	-19.532	-19.426	-19.3794	-19.4009	-19.4434	-19.446	-19.1051	-19.2434	-19.1948	-19.1161	-18.9715	-19.2608	-19.3449	-19.2869	-19.6859	-19.5867	-19.3746	-19.3924	-18.9644	-18.9425	-18.8036	-18.8685	-18.9395	-18.7654	-18.5959	-19.1224
118	-18.8359	-18.9311	-18.7851	-18.7787	-18.8642	-18.7542	-18.7594	-18.9358	-19.0732	-19.2029	-19.0353	-18.8312	-18.8108	-18.9949	-18.775	-18.8369	-18.7896	-18.7368	-19.1092	-19.3184	-19.4593	-19.4859	-19.5195	-19.4272	-19.3542	-19.3656	-19.4379	-19.4392	-19.12	-19.2261	-19.1662	-19.1049	-18.987	-19.2168	-19.3579	-19.2791	-19.6742	-19.5675	-19.3758	-19.3819	-18.944	-18.9288	-18.7697	-18.8737	-18.9159	-18.7349	-18.5856	-19.0713
119	-18.8042	-18.8912	-18.7503	-18.7195	-18.8297	-18.7048	-18.7282	-18.8957	-19.0668	-19.1218	-18.9722	-18.8456	-18.8223	-18.9629	-18.7667	-18.7805	-18.7308	-18.6956	-19.0666	-19.312	-19.4322	-19.4497	-19.4647	-19.385	-19.3082	-19.3163	-19.4089	-19.3972	-19.1205	-19.1992	-19.1287	-19.0549	-18.9886	-19.1519	-19.3658	-19.2652	-19.6664	-19.5533	-19.3741	-19.3754	-18.9276	-18.9155	-18.7193	-18.8578	-18.9226	-18.7204	-18.5529	-19.0299
120	-18.8077	-18.9083	-18.7476	-18.7075	-18.8547	-18.6987	-18.7453	-18.942	-19.1061	-19.172	-19.0058	-18.9122	-18.8154	-18.9506	-18.7733	-18.7887	-18.7219	-18.6963	-19.101	-19.3331	-19.4927	-19.4691	-19.5322	-19.4176	-19.3586	-19.3651	-19.4493	-19.4517	-19.1332	-19.2199	-19.1463	-19.074	-19.0063	-19.2093	-19.3562	-19.2721	-19.6755	-19.5519	-19.3734	-19.3761	-18.9576	-18.9061	-18.7097	-18.8833	-18.9969	-18.7673	-18.5596	-19.0889
121	-18.8233	-18.9158	-18.7893	-18.7273	-18.8839	-18.7057	-18.7701	-19.005	-19.1209	-19.1928	-19.0137	-18.9212	-18.8243	-18.9848	-18.7802	-18.8191	-18.7351	-18.7398	-19.0993	-19.3535	-19.4718	-19.46	-19.5334	-19.3722	-19.3455	-19.349	-19.4412	-19.4428	-19.1163	-19.2233	-19.1316	-19.057	-19.022	-19.1755	-19.3436	-19.274	-19.6449	-19.5416	-19.3619	-19.3651	-18.9568	-18.8799	-18.6818	-18.8573	-18.949	-18.7421	-18.5589	-19.0567
122	-18.8015	-18.895	-18.7506	-18.6795	-18.8663	-18.695	-18.7485	-18.9853	-19.0526	-19.1309	-18.9666	-18.8327	-18.8216	-18.9337	-18.772	-18.7635	-18.6885	-18.6947	-19.051	-19.368	-19.4256	-19.434	-19.4545	-19.3437	-19.2902	-19.3042	-19.4246	-19.4099	-19.0896	-19.2104	-19.1362	-19.0071	-18.9274	-19.1035	-19.3359	-19.2631	-19.6326	-19.5336	-19.354	-19.3522	-18.9479	-18.8866	-18.6384	-18.8414	-18.8954	-18.6982	-18.5549	-19.0452
123	-18.8133	-18.9212	-18.7559	-18.6923	-18.8962	-18.7436	-18.7493	-19.0119	-19.0201	-19.1986	-19.0041	-18.8045	-18.8324	-18.9383	-18.7776	-18.7738	-18.6937	-18.6971	-19.0897	-19.3908	-19.4803	-19.4668	-19.4902	-19.4357	-19.3322	-19.3539	-19.4669	-19.4771	-19.1325	-19.2103	-19.2016	-19.0278	-18.8754	-19.1487	-19.3335	-19.2581	-19.6458	-19.5338	-19.3569	-19.3363	-18.991	-18.9022	-18.6299	-18.7976	-18.9365	-18.7518	-18.5684	-19.1089
124	-18.8327	-18.9309	-18.7687	-18.6874	-18.8946	-18.7597	-18.7684	-19.0054	-18.9778	-19.2121	-19.0203	-18.752	-18.876	-19.0003	-18.7832	-18.8012	-18.714	-18.7345	-19.0844	-19.3936	-19.458	-19.4554	-19.4866	-19.4414	-19.3301	-19.3219	-19.4459	-19.4705	-19.172	-19.2062	-19.1822	-19.0317	-18.8938	-19.1069	-19.3211	-19.249	-19.6224	-19.5195	-19.3539	-19.3036	-18.9745	-18.8815	-18.6328	-18.785	-18.9248	-18.7408	-18.5387	-19.1145
125	-18.8	-18.9077	-18.6977	-18.6365	-18.837	-18.7314	-18.7393	-18.9047	-18.8902	-19.1529	-18.9781	-18.7443	-18.9119	-18.954	-18.7769	-18.7442	-18.6647	-18.6905	-19.0369	-19.3838	-19.4187	-19.4398	-19.4469	-19.4188	-19.2964	-19.2758	-19.4167	-19.4375	-19.1328	-19.1943	-19.1568	-19.0037	-18.8442	-19.043	-19.3173	-19.245	-19.6023	-19.5023	-19.346	-19.2878	-18.952	-18.8573	-18.6407	-18.8054	-18.8931	-18.7137	-18.4934	-19.1178
126	-18.8044	-18.9311	-18.7389	-18.6548	-18.8588	-18.746	-18.7451	-18.8449	-18.8677	-19.2217	-19.0204	-18.7895	-18.9492	-18.9146	-18.7836	-18.7518	-18.6726	-18.691	-19.0826	-19.3984	-19.4749	-19.4566	-19.5008	-19.4751	-19.3335	-19.3319	-19.4574	-19.4863	-19.1125	-19.2219	-19.1977	-19.0278	-18.8167	-19.0946	-19.317	-19.2425	-19.5857	-19.4997	-19.347	-19.2827	-18.9672	-18.8711	-18.6614	-18.7948	-18.9391	-18.7544	-18.5025	-19.1476
127	-18.8346	-18.9243	-18.8037	-18.6868	-18.8948	-18.789	-18.7805	-18.883	-18.8736	-19.2457	-19.0216	-18.8199	-18.9174	-18.9491	-18.7761	-18.7859	-18.7028	-18.7206	-19.0825	-19.3995	-19.463	-19.4235	-19.5291	-19.4416	-19.3232	-19.3144	-19.442	-19.4789	-19.1176	-19.201	-19.161	-19.0269	-18.8333	-19.0616	-19.3025	-19.2203	-19.5665	-19.489	-19.3265	-19.2623	-18.9376	-18.857	-18.7098	-18.795	-18.8661	-18.7092	-18.5021	-19.0992
128	-18.8177	-18.8939	-18.7864	-18.654	-18.8494	-18.7521	-18.7636	-18.8976	-18.8599	-19.1992	-18.9734	-18.8168	-18.8478	-18.945	-18.7524	-18.7344	-18.664	-18.6765	-19.0356	-19.3902	-19.4169	-19.3929	-19.4758	-19.4038	-19.2827	-19.2745	-19.4199	-19.4404	-19.0956	-19.1622	-19.1354	-18.9786	-18.8422	-19.0006	-19.278	-19.2091	-19.5456	-19.4859	-19.312	-19.2584	-18.9109	-18.825	-18.728	-18.773	-18.7927	-18.6687	-18.478	-19.0199
129	-18.8416	-18.9052	-18.7584	-18.7037	-18.8452	-18.7431	-18.7723	-18.8975	-18.8423	-19.2419	-19.0238	-18.9087	-18.8289	-18.9641	-18.7582	-18.7454	-18.6763	-18.6802	-19.0797	-19.4061	-19.4672	-19.4228	-19.5123	-19.4766	-19.2976	-19.3139	-19.462	-19.4985	-19.0859	-19.1923	-19.1718	-18.9872	-18.8528	-19.0508	-19.2696	-19.2241	-19.5154	-19.4803	-19.3156	-19.2609	-18.8897	-18.8062	-18.7081	-18.7302	-18.7848	-18.66	-18.4746	-19.0044
130	-18.8808	-18.9155	-18.7677	-18.7516	-18.8502	-18.7669	-18.7841	-18.8609	-18.7844	-19.24	-19.0405	-19.0086	-18.8497	-19.0336	-18.7484	-18.7779	-18.7058	-18.7202	-19.0883	-19.4113	-19.4502	-19.3925	-19.499	-19.4709	-19.257	-19.2819	-19.4397	-19.5075	-19.0966	-19.1894	-19.1335	-18.9826	-18.8902	-19.0259	-19.2728	-19.2134	-19.4883	-19.4548	-19.2989	-19.24	-18.877	-18.7759	-18.6959	-18.7355	-18.7096	-18.5895	-18.4697	-18.8971
131	-18.8604	-18.8844	-18.7374	-18.682	-18.7999	-18.7299	-18.7506	-18.7451	-18.7555	-19.1599	-18.9897	-19.0086	-18.828	-18.9914	-18.7156	-18.7329	-18.6666	-18.6811	-19.0503	-19.4061	-19.399	-19.3686	-19.4466	-19.4149	-19.2032	-19.2354	-19.4076	-19.4653	-19.1067	-19.1756	-19.1008	-18.9426	-18.9211	-18.9686	-19.2788	-19.1994	-19.4761	-19.4445	-19.2856	-19.2271	-18.8739	-18.777	-18.6707	-18.739	-18.6924	-18.5763	-18.4781	-18.8776
132	-18.8574	-18.8925	-18.7447	-18.6973	-18.8103	-18.7587	-18.7556	-18.7504	-18.8152	-19.2084	-19.0286	-18.9852	-18.8312	-18.9585	-18.6914	-18.745	-18.6869	-18.6759	-19.0897	-19.4224	-19.4452	-19.4007	-19.4965	-19.441	-19.2344	-19.2944	-19.4425	-19.4876	-19.1366	-19.1957	-19.1275	-18.964	-18.9304	-19.0109	-19.2823	-19.1992	-19.4724	-19.4436	-19.2846	-19.2238	-18.8933	-18.7776	-18.6873	-18.7383	-18.7738	-18.6566	-18.5127	-19.0122
133	-18.8899	-18.9085	-18.7943	-18.7585	-18.8273	-18.8488	-18.801	-18.8189	-18.8087	-19.2267	-19.0452	-19.0321	-18.8583	-18.9517	-18.689	-18.7811	-18.7192	-18.7014	-19.0838	-19.4249	-19.4316	-19.3983	-19.5133	-19.4298	-19.2195	-19.2916	-19.4237	-19.4652	-19.1453	-19.1987	-19.1022	-18.9662	-18.9259	-18.9751	-19.2734	-19.1877	-19.4484	-19.4253	-19.2659	-19.2111	-18.9006	-18.7356	-18.7241	-18.7559	-18.746	-18.6463	-18.5359	-19.0126
134	-18.8807	-18.8845	-18.771	-18.7449	-18.79	-18.8844	-18.7764	-18.81	-18.794	-19.1606	-18.9912	-18.9982	-18.8598	-18.8666	-18.6953	-18.7392	-18.6826	-18.6554	-19.0351	-19.41	-19.388	-19.3926	-19.4701	-19.418	-19.1633	-19.2561	-19.3972	-19.4301	-19.1506	-19.1847	-19.0822	-18.9298	-18.8907	-18.9123	-19.2721	-19.1657	-19.4326	-19.4123	-19.2503	-19.1976	-18.8702	-18.7171	-18.727	-18.7352	-18.7102	-18.6143	-18.5157	-18.9343
135	-18.9216	-18.9228	-18.7718	-18.7502	-18.8293	-18.9479	-18.7855	-18.7855	-18.8232	-19.2065	-19.0297	-19.0271	-18.8685	-18.8467	-18.7195	-18.7508	-18.7026	-18.6579	-19.0735	-19.4158	-19.4383	-19.4257	-19.5157	-19.4658	-19.2081	-19.3041	-19.4316	-19.4781	-19.2052	-19.1908	-19.122	-18.9539	-18.9154	-18.9499	-19.2798	-19.1486	-19.4418	-19.4063	-19.251	-19.1973	-18.8873	-18.7232	-18.7534	-18.7639	-18.7674	-18.6612	-18.5351	-18.9874
136	-18.9582	-18.9391	-18.7974	-18.7778	-18.8664	-18.9647	-18.8119	-18.8075	-18.8023	-19.206	-19.0608	-19.1128	-18.8588	-18.8574	-18.7311	-18.7853	-18.7382	-18.6928	-19.0763	-19.4133	-19.4212	-19.4132	-19.5296	-19.4291	-19.2149	-19.3001	-19.4189	-19.4466	-19.2335	-19.1748	-19.0986	-18.9536	-19.092	-18.9293	-19.2848	-19.128	-19.4156	-19.3913	-19.2295	-19.1854	-18.8796	-18.6934	-18.7572	-18.7972	-18.7689	-18.6513	-18.543	-18.9369
137	-18.9282	-18.9138	-18.7447	-18.741	-18.8176	-18.9152	-18.7929	-18.7537	-18.7798	-19.1147	-19.033	-19.0947	-18.829	-18.774	-18.7282	-18.7386	-18.7003	-18.6449	-19.0365	-19.4036	-19.3717	-19.3813	-19.4807	-19.3658	-19.1722	-19.2798	-19.4029	-19.3821	-19.2135	-19.1712	-19.048	-18.9218	-19.1518	-18.8858	-19.2786	-19.1109	-19.3933	-19.3822	-19.2083	-19.1742	-18.8482	-18.6586	-18.718	-18.8199	-18.7009	-18.5852	-18.5449	-18.8655
138	-18.9288	-18.9438	-18.7516	-18.7599	-18.8407	-18.9286	-18.792	-18.7399	-18.7955	-19.1387	-19.0819	-19.0579	-18.8029	-18.7264	-18.7379	-18.7548	-18.7196	-18.6551	-19.0755	-19.4199	-19.415	-19.394	-19.5469	-19.4058	-19.2012	-19.3405	-19.4451	-19.4063	-19.1906	-19.191	-19.0631	-18.9286	-19.0685	-18.9208	-19.2876	-19.0996	-19.3871	-19.3787	-19.1979	-19.1786	-18.876	-18.6588	-18.6641	-18.8203	-18.6884	-18.6058	-18.5706	-18.9039
139	-18.9459	-18.9586	-18.8153	-18.7684	-18.8907	-18.9488	-18.8228	-18.7609	-18.7632	-19.1376	-19.0924	-19.1082	-18.7789	-18.7655	-18.7278	-18.7926	-18.7564	-18.6956	-19.0778	-19.4326	-19.3978	-19.4047	-19.5617	-19.3927	-19.1682	-19.3227	-19.424	-19.3829	-19.2096	-19.166	-19.032	-18.9179	-19.0232	-18.8817	-19.2857	-19.0796	-19.3492	-19.3724	-19.1803	-19.1688	-18.8653	-18.6428	-18.6117	-18.8029	-18.6236	-18.5881	-18.5824	-18.7925
140	-18.9233	-18.9306	-18.7375	-18.7204	-18.867	-18.9138	-18.7992	-18.7454	-18.756	-19.0738	-19.041	-19.0529	-18.7169	-18.7293	-18.7117	-18.7435	-18.7118	-18.6596	-19.0263	-19.4279	-19.3533	-19.4009	-19.4917	-19.3572	-19.1423	-19.2898	-19.3899	-19.3382	-19.2347	-19.1266	-19.0084	-18.8849	-19.0325	-18.8298	-19.2868	-19.0752	-19.3402	-19.3659	-19.1553	-19.1637	-18.858	-18.6177	-18.6002	-18.7976	-18.5787	-18.5787	-18.559	-18.7244
141	-18.9332	-18.964	-18.6908	-18.7363	-18.8795	-18.9156	-18.7958	-18.7429	-18.8548	-19.1147	-19.0925	-19.0204	-18.7363	-18.7172	-18.7358	-18.7473	-18.7208	-18.6708	-19.069	-19.4381	-19.4089	-19.4271	-19.5033	-19.4052	-19.203	-19.3393	-19.4092	-19.3807	-19.2242	-19.1461	-19.0475	-18.8923	-19.0334	-18.8692	-19.2932	-19.0799	-19.3466	-19.3566	-19.1471	-19.1661	-18.9088	-18.6238	-18.6167	-18.7958	-18.6666	-18.6632	-18.5716	-18.8085
142	-18.9564	-18.9811	-18.7076	-18.7457	-18.9065	-18.9321	-18.8158	-18.7406	-18.906	-19.0932	-19.0979	-19.0242	-18.7806	-18.7307	-18.7537	-18.77	-18.7487	-18.7107	-19.0772	-19.449	-19.3763	-19.4268	-19.4857	-19.3863	-19.1849	-19.3215	-19.3821	-19.3586	-19.2278	-19.1455	-19.031	-18.8849	-19.0604	-18.8454	-19.2908	-19.0653	-19.3444	-19.3346	-19.1387	-19.152	-18.9037	-18.6206	-18.6207	-18.8261	-18.6715	-18.6475	-18.5815	-18.7814
143	-18.9231	-18.9648	-18.6722	-18.6735	-18.8911	-18.912	-18.7963	-18.7257	-18.8708	-19.022	-19.0354	-18.9742	-18.774	-18.6583	-18.7498	-18.7142	-18.7044	-18.673	-19.0304	-19.4489	-19.3105	-19.3973	-19.4111	-19.3318	-19.137	-19.2937	-19.3526	-19.3105	-19.1979	-19.1001	-18.9959	-18.8407	-19.0624	-18.7934	-19.2861	-19.0449	-19.3369	-19.3306	-19.1244	-19.1394	-18.889	-18.6361	-18.596	-18.857	-18.6862	-18.6327	-18.5642	-18.7622
144	-18.9167	-18.986	-18.6478	-18.6801	-18.9351	-18.9284	-18.8064	-18.7681	-18.9793	-19.0776	-19.0749	-18.969	-18.781	-18.6237	-18.7618	-18.7327	-18.7095	-18.681	-19.0683	-19.4528	-19.3504	-19.4366	-19.4348	-19.385	-19.1966	-19.3465	-19.3844	-19.3495	-19.1921	-19.1116	-19.0196	-18.8429	-19.0231	-18.8229	-19.2969	-19.0391	-19.3409	-19.3314	-19.1171	-19.1445	-18.8697	-18.6629	-18.6152	-18.8391	-18.7529	-18.7158	-18.5795	-18.855
145	-18.9293	-18.9789	-18.6761	-18.7396	-18.9523	-18.9595	-18.8276	-18.8189	-19.0552	-19.1007	-19.0803	-18.9758	-18.8019	-18.6614	-18.776	-18.7711	-18.7355	-18.7173	-19.067	-19.4487	-19.3247	-19.4455	-19.4208	-19.3945	-19.2014	-19.3339	-19.3661	-19.3462	-19.1912	-19.1231	-18.9862	-18.8393	-19.0248	-18.7996	-19.2976	-19.018	-19.3266	-19.3187	-19.1005	-19.1381	-18.8447	-18.656	-18.6558	-18.8022	-18.7461	-18.714	-18.565	-18.8088
146	-18.9039	-18.9362	-18.6183	-18.6835	-18.9021	-18.9086	-18.7869	-18.7651	-19.0192	-19.0394	-19.0242	-19.0013	-18.779	-18.62	-18.7779	-18.7261	-18.6965	-18.6851	-19.012	-19.4484	-19.262	-19.4267	-19.3741	-19.3562	-19.1824	-19.3057	-19.3341	-19.3392	-19.144	-19.1139	-18.9552	-18.801	-19.0283	-18.7525	-19.2775	-19.0049	-19.3287	-19.3117	-19.0844	-19.1301	-18.8353	-18.6547	-18.6574	-18.7886	-18.7056	-18.6752	-18.5378	-18.7261
147	-18.9102	-18.952	-18.6	-18.6508	-18.9255	-18.8596	-18.7776	-18.7477	-19.0886	-19.0771	-19.0531	-18.9987	-18.7935	-18.6682	-18.7891	-18.7309	-18.7121	-18.6903	-19.045	-19.4674	-19.2953	-19.4462	-19.4126	-19.399	-19.2391	-19.352	-19.3655	-19.4003	-19.1196	-19.1299	-18.9762	-18.793	-19.0022	-18.7844	-19.2733	-19.0022	-19.3374	-19.3073	-19.0806	-19.1205	-18.8468	-18.7016	-18.6873	-18.7672	-18.7448	-18.7305	-18.5261	-18.7991
148	-18.9255	-18.9546	-18.6384	-18.6405	-18.9412	-18.8256	-18.804	-18.7243	-19.0843	-19.0939	-19.073	-19.0003	-18.7887	-18.7652	-18.7771	-18.7574	-18.7339	-18.7279	-19.0575	-19.4785	-19.2814	-19.4339	-19.4076	-19.3881	-19.254	-19.3372	-19.3577	-19.3825	-19.1136	-19.1256	-18.9418	-18.7797	-19.032	-18.7677	-19.2713	-18.9866	-19.3195	-19.2886	-19.0622	-19.1023	-18.8443	-18.7005	-18.6721	-18.7717	-18.7174	-18.7155	-18.513	-18.8244
149	-18.8619	-18.9105	-18.6132	-18.5941	-18.8851	-18.7737	-18.7788	-18.7308	-19.0525	-19.0211	-19.0314	-18.9649	-18.7571	-18.7337	-18.743	-18.7107	-18.6854	-18.6932	-19.016	-19.4763	-19.237	-19.4061	-19.3526	-19.3732	-19.2427	-19.3118	-19.3281	-19.3506	-19.0734	-19.1075	-18.9104	-18.7449	-19.0238	-18.7247	-19.2684	-18.9723	-19.3214	-19.2813	-19.043	-19.0782	-18.8119	-18.6739	-18.6156	-18.7426	-18.6939	-18.6603	-18.5001	-18.7935
150	-18.8451	-18.9129	-18.6105	-18.6184	-18.8757	-18.8056	-18.7752	-18.7673	-19.0923	-19.0769	-19.0608	-18.9582	-18.7441	-18.7257	-18.7402	-18.7091	-18.6902	-18.7031	-19.0491	-19.4796	-19.2723	-19.4178	-19.367	-19.4501	-19.2887	-19.3547	-19.346	-19.4036	-19.0606	-19.1391	-18.9258	-18.7512	-18.9872	-18.7493	-19.2496	-18.9785	-19.3453	-19.2741	-19.0444	-19.0632	-18.8265	-18.6791	-18.6202	-18.7262	-18.736	-18.6808	-18.5173	-18.8713
151	-18.8628	-18.891	-18.6392	-18.6255	-18.8997	-18.8428	-18.7922	-18.7658	-19.1091	-19.1152	-19.0527	-19.0216	-18.7229	-18.7569	-18.7371	-18.7357	-18.717	-18.7511	-19.0564	-19.4765	-19.2614	-19.377	-19.3553	-19.4421	-19.2837	-19.3327	-19.3148	-19.3928	-19.0254	-19.1439	-18.9213	-18.751	-18.9205	-18.7235	-19.2275	-18.9768	-19.3389	-19.2515	-19.0326	-19.0555	-18.834	-18.6967	-18.6659	-18.7007	-18.766	-18.7025	-18.5234	-18.9115
152	-18.8168	-18.8472	-18.5871	-18.5807	-18.858	-18.8221	-18.7563	-18.7544	-19.1109	-19.0699	-18.9847	-19.0637	-18.6869	-18.7328	-18.7255	-18.6887	-18.6705	-18.7096	-19.0063	-19.4604	-19.2309	-19.3412	-19.2936	-19.4066	-19.262	-19.3064	-19.2787	-19.3661	-18.9817	-19.1334	-18.916	-18.7246	-18.9341	-18.686	-19.2297	-18.9745	-19.3363	-19.2384	-19.02	-19.0483	-18.8242	-18.7065	-18.6727	-18.7022	-18.7768	-18.7043	-18.5097	-18.8771
153	-18.8069	-18.8608	-18.5769	-18.6258	-18.8681	-18.8563	-18.7505	-18.8121	-19.197	-19.1198	-19.0274	-19.0184	-18.6864	-18.7093	-18.7362	-18.6973	-18.6709	-18.7089	-19.0298	-19.4597	-19.2753	-19.3534	-19.3249	-19.4207	-19.3208	-19.3592	-19.3147	-19.4123	-18.9948	-19.1745	-18.9578	-18.7294	-19.0459	-18.7186	-19.2371	-18.981	-19.3534	-19.2311	-19.0159	-19.0503	-18.8551	-18.7435	-18.6783	-18.7129	-18.8656	-18.7612	-18.5184	-18.9942
154	-18.8438	-18.8623	-18.6288	-18.649	-18.8757	-18.9031	-18.7906	-18.8736	-19.1636	-19.1432	-19.041	-19.0707	-18.7035	-18.7552	-18.7444	-18.7342	-18.6928	-18.7414	-19.0351	-19.4623	-19.2457	-19.3391	-19.3461	-19.3854	-19.3069	-19.3468	-19.3046	-19.41	-18.9961	-19.192	-18.9549	-18.7196	-19.1359	-18.6992	-19.2191	-18.9639	-19.332	-19.2154	-19.0026	-19.0369	-18.8499	-18.7592	-18.6661	-18.7066	-18.9059	-18.7832	-18.5445	-19.0605
155	-18.8186	-18.8355	-18.6224	-18.5752	-18.8339	-18.8854	-18.7706	-18.8294	-19.027	-19.0983	-19.0056	-19.023	-18.6891	-18.7119	-18.7399	-18.697	-18.6479	-18.7031	-18.9892	-19.4608	-19.1882	-19.3084	-19.2998	-19.3382	-19.2658	-19.3118	-19.2833	-19.3838	-18.9704	-19.1917	-18.9423	-18.674	-19.1878	-18.6516	-19.223	-18.9523	-19.3187	-19.2088	-18.9914	-19.0341	-18.8138	-18.7658	-18.6375	-18.7385	-18.9173	-18.7722	-18.5486	-19.038
156	-18.815	-18.8538	-18.6153	-18.6035	-18.8666	-18.9044	-18.7685	-18.8326	-18.9932	-19.1764	-19.067	-18.9561	-18.7154	-18.7107	-18.7439	-18.7081	-18.6521	-18.6996	-19.0198	-19.4651	-19.2451	-19.3253	-19.3389	-19.3727	-19.3192	-19.3539	-19.3276	-19.4378	-18.9549	-19.2254	-18.9714	-18.6762	-19.1815	-18.6699	-19.2424	-18.9556	-19.3238	-19.2107	-18.9856	-19.0321	-18.8326	-18.785	-18.6562	-18.7202	-19.0168	-18.8359	-18.5661	-19.1406
157	-18.8472	-18.8597	-18.6396	-18.6452	-18.8913	-18.9356	-18.7768	-18.8322	-19.0221	-19.2124	-19.0827	-18.9864	-18.7485	-18.7872	-18.7324	-18.7421	-18.6798	-18.7264	-19.0279	-19.4644	-19.2415	-19.3322	-19.3597	-19.3559	-19.3334	-19.3348	-19.3211	-19.426	-18.951	-19.2419	-18.9565	-18.6735	-19.1887	-18.6468	-19.2499	-18.9529	-19.321	-19.1934	-18.9733	-19.0227	-18.827	-18.7597	-18.6686	-18.6848	-18.9958	-18.8064	-18.5838	-19.1245
158	-18.831	-18.8239	-18.6208	-18.5987	-18.87	-18.9092	-18.742	-18.7729	-18.9739	-19.1635	-19.0355	-18.9346	-18.743	-18.7498	-18.714	-18.6905	-18.6465	-18.6777	-18.982	-19.4703	-19.2151	-19.2956	-19.337	-19.2979	-19.3097	-19.3111	-19.3118	-19.3874	-18.9318	-19.2306	-18.9452	-18.6365	-19.203	-18.604	-19.2337	-18.9434	-19.3024	-19.1849	-18.9669	-19.0101	-18.8326	-18.7351	-18.6217	-18.6846	-18.9787	-18.7587	-18.5774	-19.0884
159	-18.8331	-18.8442	-18.6305	-18.5949	-18.925	-18.9231	-18.7338	-18.8225	-18.9377	-19.2156	-19.0852	-18.9638	-18.7562	-18.7579	-18.7094	-18.6912	-18.6572	-18.6727	-19.0027	-19.481	-19.2653	-19.2982	-19.3895	-19.3257	-19.3535	-19.3652	-19.3548	-19.4241	-18.9305	-19.2397	-18.996	-18.6369	-19.1615	-18.6269	-19.2114	-18.9468	-19.2873	-19.1825	-18.964	-18.9945	-18.8865	-18.7541	-18.5828	-18.7033	-19.0694	-18.8119	-18.5945	-19.222
160	-18.8685	-18.8607	-18.6771	-18.6279	-18.9598	-18.9694	-18.7616	-18.8952	-18.8983	-19.2502	-19.101	-19.0429	-18.7593	-18.8371	-18.7142	-18.7134	-18.6784	-18.7022	-19.0121	-19.4708	-19.2677	-19.2948	-19.3918	-19.3133	-19.3485	-19.3456	-19.3409	-19.3951	-18.9535	-19.2449	-19.0023	-18.6325	-19.0984	-18.6076	-19.2077	-18.9434	-19.2521	-19.165	-18.9477	-18.9767	-18.8973	-18.7517	-18.5956	-18.6883	-19.0908	-18.8009	-18.6071	-19.2511
161	-18.8413	-18.8353	-18.6284	-18.6129	-18.9173	-18.9396	-18.7424	-18.8475	-18.7754	-19.194	-19.0502	-19.0008	-18.7261	-18.788	-18.704	-18.6709	-18.6368	-18.6689	-18.9783	-19.4587	-19.2194	-19.2774	-19.3457	-19.266	-19.3097	-19.3038	-19.312	-19.3399	-18.9659	-19.2316	-18.9944	-18.6087	-19.1324	-18.5679	-19.2088	-18.9421	-19.23	-19.1625	-18.9403	-18.9723	-18.8704	-18.7291	-18.5651	-18.6908	-19.0929	-18.7736	-18.6285	-19.2333
162	-18.8326	-18.8691	-18.628	-18.6414	-18.9429	-18.9403	-18.7504	-18.8621	-18.7751	-19.2343	-19.0871	-19.0071	-18.7231	-18.7468	-18.6978	-18.6779	-18.6497	-18.6673	-19.0094	-19.4567	-19.2493	-19.2655	-19.38	-19.2666	-19.3432	-19.349	-19.3396	-19.3632	-19.0048	-19.2445	-19.0526	-18.6105	-19.1805	-18.5858	-19.219	-18.9454	-19.2355	-19.1662	-18.9435	-18.975	-18.8875	-18.7281	-18.5733	-18.6833	-19.127	-18.7955	-18.6602	-19.2802
163	-18.8651	-18.8839	-18.6749	-18.6762	-18.956	-18.9589	-18.7664	-18.9007	-18.8025	-19.2474	-19.0852	-19.0654	-18.7103	-18.8013	-18.6981	-18.7071	-18.6853	-18.6877	-19.0217	-19.4423	-19.2267	-19.2451	-19.3771	-19.2004	-19.3264	-19.3275	-19.3304	-19.3399	-19.0579	-19.2373	-19.0391	-18.6012	-19.1731	-18.5634	-19.2226	-18.9357	-19.2163	-19.1557	-18.9341	-18.9788	-18.8842	-18.739	-18.578	-18.6869	-19.1041	-18.8074	-18.6679	-19.2403
164	-18.8355	-18.8698	-18.6576	-18.6252	-18.9095	-18.9206	-18.7428	-18.843	-18.7903	-19.171	-19.014	-19.0063	-18.7137	-18.7661	-18.6822	-18.6681	-18.6436	-18.6413	-18.986	-19.4376	-19.1792	-19.2356	-19.3433	-19.1268	-19.2854	-19.2943	-19.3203	-19.305	-19.0771	-19.2178	-19.0213	-18.5698	-19.0653	-18.5288	-19.227	-18.9183	-19.2007	-19.1579	-18.9217	-18.9722	-18.8566	-18.7473	-18.5722	-18.6635	-19.097	-18.8272	-18.6674	-19.2142
165	-18.8314	-18.8966	-18.6781	-18.6497	-18.9066	-18.904	-18.7481	-18.842	-18.7949	-19.2075	-19.0518	-19.0069	-18.7516	-18.7845	-18.6683	-18.676	-18.6536	-18.6309	-19.011	-19.4507	-19.2147	-19.2863	-19.3978	-19.1544	-19.3394	-19.3404	-19.3703	-19.3422	-19.1341	-19.2169	-19.0626	-18.5763	-19.0046	-18.5507	-19.2544	-18.9127	-19.2001	-19.1578	-18.9094	-18.9658	-18.866	-18.7422	-18.581	-18.6588	-19.1275	-18.8706	-18.6777	-19.2745
166	-18.8596	-18.8956	-18.7302	-18.69	-18.918	-18.8935	-18.7824	-18.856	-18.8016	-19.2146	-19.0597	-19.0184	-18.7678	-18.8787	-18.6569	-18.7059	-18.6885	-18.664	-19.019	-19.4524	-19.2051	-19.3019	-19.3964	-19.1281	-19.3256	-19.3194	-19.3721	-19.3336	-19.1673	-19.2061	-19.0407	-18.5705	-19.0576	-18.5308	-19.2641	-18.8966	-19.1627	-19.1427	-18.8996	-18.9477	-18.8665	-18.7438	-18.5807	-18.674	-19.1003	-18.8775	-18.697	-19.2989
167	-18.8507	-18.8761	-18.6785	-18.6406	-18.8849	-18.8458	-18.7822	-18.8158	-18.7591	-19.1537	-19.0015	-18.9957	-18.758	-18.8371	-18.6386	-18.6595	-18.6565	-18.631	-18.9844	-19.4558	-19.1818	-19.2875	-19.3584	-19.1198	-19.2975	-19.2841	-19.3618	-19.3008	-19.1417	-19.1751	-19.0113	-18.535	-19.1059	-18.4953	-19.2611	-18.8799	-19.1193	-19.1366	-18.8941	-18.9332	-18.8598	-18.7398	-18.5974	-18.7031	-19.0785	-18.8519	-18.6903	-19.31
168	-18.8435	-18.9126	-18.667	-18.6626	-18.8968	-18.8375	-18.7816	-18.8087	-18.8028	-19.1913	-19.0606	-18.9662	-18.781	-18.844	-18.632	-18.6565	-18.6731	-18.6353	-19.0194	-19.463	-19.2253	-19.2937	-19.3952	-19.1686	-19.3455	-19.321	-19.4054	-19.3337	-19.1552	-19.1782	-19.0205	-18.5448	-18.9974	-18.5089	-19.2699	-18.8719	-19.1132	-19.1386	-18.8906	-18.93	-18.8573	-18.7495	-18.6173	-18.7317	-19.0766	-18.8245	-18.6766	-19.3173
169	-18.8506	-18.9137	-18.6722	-18.704	-18.8984	-18.8367	-18.7915	-18.8327	-18.851	-19.1825	-19.0536	-19.1143	-18.8029	-18.9183	-18.6192	-18.682	-18.7089	-18.6693	-19.0244	-19.4522	-19.2158	-19.293	-19.3993	-19.1441	-19.3278	-19.3117	-19.4036	-19.308	-19.169	-19.1647	-18.9859	-18.5594	-18.9664	-18.4877	-19.2486	-18.8626	-19.1201	-19.1221	-18.8803	-18.9099	-18.8344	-18.7219	-18.6082	-18.7084	-18.9837	-18.7548	-18.6655	-19.212
170	-18.8057	-18.8861	-18.6331	-18.6501	-18.8466	-18.8	-18.7749	-18.774	-18.8551	-19.1014	-18.9874	-19.2124	-18.7597	-18.8827	-18.6073	-18.6476	-18.6822	-18.6424	-18.9881	-19.4514	-19.169	-19.2995	-19.3655	-19.0961	-19.3003	-19.2935	-19.3835	-19.2671	-19.1675	-19.1358	-18.9514	-18.5366	-19.0028	-18.456	-19.2297	-18.8577	-19.0945	-19.1092	-18.8767	-18.8975	-18.8214	-18.6991	-18.5865	-18.7321	-18.9163	-18.7011	-18.6473	-19.1438
171	-18.7944	-18.9221	-18.6364	-18.6665	-18.8878	-18.8134	-18.7921	-18.7736	-18.9707	-19.1357	-19.028	-19.2668	-18.7314	-18.8864	-18.6229	-18.657	-18.6927	-18.6584	-19.0147	-19.4661	-19.2008	-19.3307	-19.4193	-19.1356	-19.3194	-19.3437	-19.4142	-19.2985	-19.2002	-19.1572	-18.9532	-18.5392	-19.0276	-18.4808	-19.2188	-18.8489	-19.0625	-19.1061	-18.8722	-18.8946	-18.8381	-18.7227	-18.5834	-18.7557	-18.9382	-18.7443	-18.6367	-19.2181
172	-18.8041	-18.9311	-18.647	-18.6914	-18.89	-18.8289	-18.8045	-18.7841	-18.9963	-19.1344	-19.027	-19.3728	-18.6938	-18.9536	-18.6381	-18.6894	-18.7204	-18.7006	-19.0181	-19.456	-19.1857	-19.3544	-19.4066	-19.1336	-19.3034	-19.3287	-19.3972	-19.2795	-19.2327	-19.1681	-18.9385	-18.5388	-19.0121	-18.4623	-19.2139	-18.8394	-19.0714	-19.0946	-18.8586	-18.8868	-18.7957	-18.7189	-18.5781	-18.7808	-18.8084	-18.6785	-18.6205	-19.0906
173	-18.7744	-18.9097	-18.603	-18.659	-18.8153	-18.7711	-18.7815	-18.7236	-18.9775	-19.0774	-18.9769	-19.3355	-18.6474	-18.8906	-18.6282	-18.657	-18.6818	-18.6712	-18.9895	-19.448	-19.1539	-19.3586	-19.3414	-19.0971	-19.2869	-19.297	-19.3681	-19.2391	-19.2239	-19.1617	-18.9342	-18.5122	-19.0538	-18.4193	-19.2268	-18.8323	-19.0781	-19.0843	-18.8474	-18.889	-18.7588	-18.706	-18.5836	-18.7743	-18.6999	-18.6347	-18.6114	-19.0304
174	-18.7707	-18.9466	-18.6145	-18.6803	-18.8151	-18.7459	-18.7863	-18.7247	-19.0316	-19.1169	-19.0426	-19.2754	-18.6263	-18.8499	-18.6315	-18.6765	-18.6782	-18.6724	-19.0148	-19.4587	-19.1846	-19.3581	-19.3532	-19.1194	-19.3007	-19.3355	-19.3985	-19.2672	-19.195	-19.1777	-18.9511	-18.5201	-19.0998	-18.437	-19.2551	-18.8252	-19.0855	-19.0799	-18.8455	-18.8787	-18.7445	-18.7055	-18.5427	-18.7784	-18.6771	-18.6706	-18.6084	-19.0293
175	-18.7855	-18.9412	-18.6746	-18.694	-18.8273	-18.7586	-18.7975	-18.7712	-19.0793	-19.1044	-19.055	-19.3351	-18.6036	-18.9042	-18.6289	-18.7107	-18.6986	-18.6995	-19.0176	-19.4569	-19.1721	-19.3521	-19.3298	-19.0769	-19.3126	-19.325	-19.3882	-19.2544	-19.1613	-19.1793	-18.9396	-18.5226	-19.0082	-18.4257	-19.2716	-18.8132	-19.0764	-19.0613	-18.8328	-18.86	-18.7144	-18.6885	-18.4949	-18.7598	-18.5685	-18.6128	-18.5808	-18.8842
176	-18.7635	-18.895	-18.6117	-18.6493	-18.793	-18.7458	-18.7555	-18.7645	-19.0209	-19.0358	-19.0061	-19.3325	-18.6007	-18.8808	-18.6287	-18.681	-18.6648	-18.6622	-18.9762	-19.4553	-19.1447	-19.3578	-19.286	-19.0348	-19.2922	-19.2945	-19.3602	-19.237	-19.1056	-19.1726	-18.9136	-18.4959	-18.8915	-18.3967	-19.2802	-18.8028	-19.0508	-19.0506	-18.8218	-18.8426	-18.6906	-18.6822	-18.5085	-18.7522	-18.5154	-18.5891	-18.5604	-18.8131
177	-18.7602	-18.916	-18.586	-18.6562	-18.8246	-18.7432	-18.7514	-18.7823	-19.0299	-19.057	-19.0622	-19.3209	-18.6439	-18.848	-18.6402	-18.694	-18.6759	-18.6741	-18.989	-19.4726	-19.1911	-19.3829	-19.3235	-19.1071	-19.3025	-19.3306	-19.378	-19.2899	-19.0782	-19.2125	-18.9334	-18.4997	-18.8607	-18.4131	-19.283	-18.8046	-19.0479	-19.039	-18.8196	-18.8343	-18.6981	-18.6932	-18.5604	-18.7376	-18.5399	-18.6168	-18.5458	-18.8623
178	-18.7836	-18.8999	-18.6318	-18.6856	-18.8409	-18.7344	-18.765	-18.7815	-19.0434	-19.0541	-19.0663	-19.3827	-18.632	-18.8964	-18.65	-18.7287	-18.7116	-18.7127	-18.9861	-19.4693	-19.1845	-19.3712	-19.314	-19.1118	-19.3032	-19.3112	-19.3628	-19.2845	-19.0427	-19.2202	-18.9136	-18.5045	-18.8454	-18.3968	-19.2879	-18.7946	-19.0313	-19.0211	-18.8108	-18.8363	-18.6771	-18.6781	-18.6083	-18.7726	-18.4581	-18.5727	-18.5219	-18.733
179	-18.7432	-18.8644	-18.6127	-18.6104	-18.8062	-18.6855	-18.7263	-18.7298	-19.016	-18.9827	-18.9984	-19.3794	-18.5978	-18.8592	-18.6562	-18.6937	-18.681	-18.6854	-18.9433	-19.4567	-19.1451	-19.3477	-19.2541	-19.0777	-19.276	-19.2842	-19.3337	-19.2692	-19.0012	-19.2226	-18.8743	-18.4806	-18.9671	-18.3626	-19.2817	-18.7845	-19.0082	-19.0152	-18.8105	-18.8305	-18.6581	-18.6689	-18.6436	-18.8041	-18.4114	-18.5252	-18.5023	-18.6317
180	-18.7604	-18.8862	-18.6233	-18.5945	-18.8505	-18.712	-18.7333	-18.7679	-19.0547	-19.0414	-19.0488	-19.4281	-18.6068	-18.8029	-18.6772	-18.7008	-18.6852	-18.6879	-18.976	-19.4684	-19.1624	-19.373	-19.2686	-19.1142	-19.322	-19.3247	-19.3534	-19.3042	-18.9809	-19.2592	-18.8855	-18.484	-19.0137	-18.3796	-19.2722	-18.779	-19.0195	-19.0096	-18.8079	-18.8321	-18.667	-18.6802	-18.675	-18.7753	-18.4667	-18.5395	-18.4942	-18.6787
181	-18.7753	-18.8688	-18.6871	-18.6139	-18.8584	-18.7358	-18.7365	-18.8285	-19.0491	-19.0551	-19.0647	-19.5096	-18.6155	-18.8897	-18.6918	-18.7302	-18.7103	-18.7125	-18.9796	-19.4683	-19.1268	-19.3689	-19.2397	-19.0808	-19.3417	-19.3102	-19.3405	-19.2829	-18.9573	-19.2804	-18.8627	-18.4975	-18.9202	-18.3699	-19.2652	-18.7595	-19.0308	-18.9976	-18.7961	-18.8249	-18.6327	-18.6567	-18.6436	-18.753	-18.3854	-18.4871	-18.4853	-18.5385
182	-18.7434	-18.8112	-18.6588	-18.5662	-18.8207	-18.7078	-18.6992	-18.7892	-19.0058	-18.9964	-19.0068	-19.4707	-18.6084	-18.8538	-18.713	-18.6942	-18.6779	-18.6785	-18.9321	-19.4641	-19.0934	-19.3577	-19.1828	-19.0539	-19.3222	-19.286	-19.3149	-19.2544	-18.9253	-19.2973	-18.8323	-18.4818	-18.9472	-18.3426	-19.2633	-18.7547	-19.0421	-18.9898	-18.7899	-18.815	-18.6301	-18.6189	-18.6311	-18.6937	-18.3667	-18.4758	-18.4873	-18.4711
183	-18.753	-18.8175	-18.6874	-18.5965	-18.8574	-18.7298	-18.7052	-18.7986	-19.0752	-19.0534	-19.052	-19.3336	-18.6512	-18.8004	-18.7302	-18.6972	-18.6782	-18.6816	-18.9505	-19.476	-19.1368	-19.3598	-19.2168	-19.1049	-19.3846	-19.3283	-19.3445	-19.2949	-18.9242	-19.3425	-18.8589	-18.4842	-19.0476	-18.3639	-19.2786	-18.7525	-19.0318	-18.988	-18.7904	-18.8171	-18.6702	-18.6252	-18.667	-18.647	-18.4774	-18.5726	-18.5159	-18.5973
184	-18.7915	-18.8094	-18.7324	-18.6386	-18.8831	-18.74	-18.7053	-18.857	-19.0806	-19.0496	-19.0438	-19.3436	-18.7102	-18.8334	-18.7212	-18.7246	-18.6956	-18.7105	-18.9486	-19.4728	-19.1313	-19.3277	-19.2219	-19.1071	-19.3865	-19.3052	-19.3349	-19.2941	-18.8931	-19.3617	-18.8452	-18.483	-19.074	-18.3578	-19.2797	-18.7356	-19.0127	-18.9797	-18.7751	-18.8184	-18.6724	-18.6124	-18.6726	-18.6122	-18.4612	-18.6051	-18.5277	-18.5602
185	-18.7667	-18.7543	-18.6862	-18.5751	-18.8121	-18.6992	-18.6604	-18.8742	-18.9267	-18.9821	-18.9826	-19.314	-18.6947	-18.751	-18.7052	-18.6846	-18.6645	-18.6723	-18.9152	-19.4598	-19.1104	-19.2823	-19.1583	-19.0709	-19.3626	-19.2741	-19.3118	-19.2747	-18.8609	-19.362	-18.8406	-18.4661	-18.9933	-18.3289	-19.3012	-18.7261	-19.0099	-18.9736	-18.7684	-18.8203	-18.6757	-18.628	-18.6769	-18.566	-18.4897	-18.6331	-18.5335	-18.5392
186	-18.7798	-18.7658	-18.6642	-18.5588	-18.8168	-18.6958	-18.6705	-18.9323	-18.9273	-19.032	-19.0291	-19.268	-18.7279	-18.7633	-18.7003	-18.6833	-18.6682	-18.6721	-18.9453	-19.476	-19.1348	-19.2686	-19.1701	-19.1029	-19.3798	-19.3174	-19.3354	-19.3075	-18.8536	-19.3662	-18.8648	-18.4683	-18.9483	-18.3493	-19.3153	-18.7166	-19.0038	-18.9712	-18.7766	-18.8149	-18.7234	-18.6676	-18.6971	-18.5218	-18.6452	-18.7157	-18.5447	-18.7187
187	-18.8198	-18.7665	-18.6919	-18.5703	-18.8551	-18.6989	-18.7037	-18.9702	-18.9244	-19.0284	-19.034	-19.3169	-18.7557	-18.867	-18.7089	-18.7137	-18.6885	-18.7017	-18.9569	-19.4842	-19.1225	-19.2451	-19.1773	-19.067	-19.3665	-19.3037	-19.3252	-19.3013	-18.8588	-19.3778	-18.8123	-18.4719	-18.9176	-18.3438	-19.3132	-18.7063	-18.9923	-18.965	-18.7748	-18.8027	-18.7052	-18.6474	-18.7102	-18.5255	-18.6086	-18.6676	-18.5358	-18.6557
188	-18.7957	-18.7387	-18.6317	-18.5226	-18.8302	-18.6605	-18.6911	-18.9336	-18.8702	-18.9696	-18.9694	-19.2831	-18.7798	-18.8394	-18.7043	-18.6823	-18.6672	-18.672	-18.936	-19.4788	-19.0889	-19.225	-19.1619	-19.0267	-19.3617	-19.2786	-19.3128	-19.2804	-18.8548	-19.3923	-18.7756	-18.4524	-18.9343	-18.3175	-19.3075	-18.6915	-18.968	-18.9629	-18.7706	-18.8067	-18.6974	-18.6432	-18.688	-18.5138	-18.5977	-18.6505	-18.5351	-18.6354
189	-18.7898	-18.7759	-18.6061	-18.5445	-18.8605	-18.6708	-18.6862	-18.9076	-18.877	-19.0568	-19.0257	-19.2222	-18.864	-18.8359	-18.7148	-18.6944	-18.6788	-18.6773	-18.9612	-19.4789	-19.1344	-19.2279	-19.2024	-19.0789	-19.3735	-19.3199	-19.3439	-19.3229	-18.8665	-19.4309	-18.7714	-18.4636	-19.0285	-18.3263	-19.3067	-18.6886	-18.9572	-18.9717	-18.771	-18.8124	-18.7314	-18.6649	-18.6955	-18.5013	-18.7253	-18.7245	-18.5458	-18.7954
190	-18.8003	-18.7863	-18.6729	-18.5633	-18.8848	-18.6885	-18.7011	-18.868	-18.9111	-19.0746	-19.0312	-19.2743	-18.8954	-18.9323	-18.7236	-18.7258	-18.7034	-18.7098	-18.9633	-19.4697	-19.1293	-19.221	-19.1857	-19.0661	-19.3515	-19.3111	-19.3343	-19.3045	-18.8623	-19.4282	-18.7402	-18.485	-19.0849	-18.3151	-19.2996	-18.6823	-18.9684	-18.9711	-18.7627	-18.8133	-18.726	-18.6603	-18.6791	-18.4328	-18.727	-18.693	-18.5438	-18.7689
191	-18.7685	-18.7494	-18.6538	-18.5141	-18.8646	-18.6726	-18.6717	-18.8086	-18.9169	-19.0415	-18.9581	-19.3206	-18.8568	-18.9324	-18.72	-18.6877	-18.6657	-18.6674	-18.9372	-19.465	-19.1051	-19.2013	-19.1289	-19.0207	-19.327	-19.2855	-19.3197	-19.2685	-18.853	-19.3983	-18.7331	-18.4756	-19.1692	-18.2925	-19.297	-18.6722	-18.9649	-18.9711	-18.7602	-18.8017	-18.7318	-18.6408	-18.6469	-18.3991	-18.7063	-18.6622	-18.569	-18.7455
192	-18.7801	-18.7832	-18.647	-18.5231	-18.9045	-18.715	-18.689	-18.797	-19.0059	-19.1084	-19.0164	-19.3736	-18.8966	-18.8949	-18.724	-18.6924	-18.667	-18.6585	-18.9636	-19.4808	-19.1467	-19.215	-19.1641	-19.0794	-19.3628	-19.3282	-19.3518	-19.3	-18.8515	-19.4287	-18.7598	-18.4778	-19.2174	-18.3039	-19.3106	-18.6772	-18.944	-18.9656	-18.7592	-18.7986	-18.7761	-18.6405	-18.644	-18.3614	-18.7563	-18.7088	-18.5931	-18.8756
193	-18.8198	-18.7844	-18.6481	-18.5872	-18.9172	-18.7885	-18.7236	-18.7879	-19.0648	-19.1021	-19.0314	-19.3436	-18.9574	-18.9288	-18.7204	-18.7141	-18.6853	-18.6815	-18.9716	-19.4824	-19.1447	-19.2195	-19.1572	-19.0734	-19.3483	-19.3118	-19.3447	-19.2848	-18.859	-19.4425	-18.7348	-18.4737	-19.1759	-18.2961	-19.3085	-18.6782	-18.9372	-18.9572	-18.756	-18.7916	-18.7712	-18.6454	-18.6014	-18.339	-18.7116	-18.6975	-18.5763	-18.8595
194	-18.7862	-18.7546	-18.6026	-18.5601	-18.8518	-18.7772	-18.6962	-18.7125	-19.0152	-19.0427	-18.9695	-19.2719	-18.9647	-18.9187	-18.7009	-18.678	-18.6623	-18.6474	-18.933	-19.4712	-19.1264	-19.1917	-19.1217	-19.0541	-19.3014	-19.2839	-19.3216	-19.2518	-18.8648	-19.4142	-18.7205	-18.4599	-19.1491	-18.2671	-19.3102	-18.6854	-18.941	-18.9535	-18.7493	-18.7837	-18.7547	-18.6276	-18.6048	-18.3435	-18.6994	-18.6825	-18.5561	-18.8142
195	-18.8309	-18.793	-18.6086	-18.5778	-18.8742	-18.7774	-18.7181	-18.6872	-19.0402	-19.1079	-19.0061	-19.2575	-18.983	-18.9243	-18.7106	-18.6838	-18.6696	-18.6488	-18.96	-19.4712	-19.166	-19.1926	-19.1826	-19.0945	-19.3206	-19.3201	-19.342	-19.3027	-18.8728	-19.4183	-18.748	-18.4578	-19.1137	-18.2725	-19.3158	-18.6943	-18.9467	-18.9469	-18.7473	-18.7829	-18.7772	-18.6325	-18.6409	-18.3017	-18.7933	-18.735	-18.5767	-18.9186
196	-18.8724	-18.8043	-18.6498	-18.6182	-18.8867	-18.7895	-18.7431	-18.7431	-19.0999	-19.1012	-19.0017	-19.316	-18.9972	-18.9624	-18.7061	-18.7116	-18.6821	-18.6662	-18.9695	-19.4731	-19.1516	-19.1966	-19.1992	-19.0629	-19.3201	-19.3057	-19.3251	-19.3142	-18.8723	-19.4028	-18.7252	-18.4515	-19.0698	-18.2623	-19.3137	-18.6863	-18.9266	-18.9328	-18.7483	-18.7782	-18.7669	-18.6437	-18.6549	-18.3294	-18.7428	-18.7169	-18.5527	-18.8809
197	-18.8368	-18.793	-18.5961	-18.5616	-18.822	-18.7529	-18.7146	-18.7481	-19.0691	-19.0352	-18.9459	-19.2953	-18.9544	-18.9414	-18.6933	-18.6814	-18.6529	-18.6334	-18.9506	-19.4771	-19.1115	-19.1985	-19.1493	-19.0329	-19.2866	-19.2727	-19.2991	-19.2985	-18.8434	-19.3846	-18.6953	-18.4349	-19.0093	-18.2456	-19.3206	-18.6852	-18.9264	-18.9303	-18.7402	-18.7701	-18.7375	-18.6572	-18.6682	-18.3541	-18.687	-18.66	-18.5068	-18.836
198	-18.8689	-18.8239	-18.586	-18.5521	-18.8368	-18.769	-18.7409	-18.7041	-19.0501	-19.0986	-19.0012	-19.2274	-18.9416	-18.9487	-18.703	-18.6864	-18.665	-18.6363	-18.9833	-19.489	-19.1415	-19.1977	-19.1762	-19.0842	-19.3168	-19.3158	-19.3131	-19.3405	-18.8899	-19.396	-18.7184	-18.4442	-18.9289	-18.2569	-19.3447	-18.6868	-18.932	-18.9314	-18.7357	-18.7609	-18.7378	-18.6845	-18.6705	-18.3396	-18.7254	-18.6519	-18.506	-18.8969
199	-18.9146	-18.8365	-18.6296	-18.5893	-18.8652	-18.8038	-18.7738	-18.6636	-19.064	-19.0939	-19.0163	-19.1963	-18.9701	-19.0068	-18.7103	-18.7193	-18.6881	-18.6606	-18.9884	-19.4816	-19.12	-19.176	-19.188	-19.084	-19.3273	-19.3066	-19.2933	-19.3307	-18.9222	-19.3961	-18.7016	-18.4588	-18.9371	-18.2433	-19.3343	-18.6794	-18.9267	-18.9237	-18.7329	-18.7468	-18.7205	-18.6459	-18.6561	-18.3425	-18.6406	-18.5851	-18.4864	-18.8031
200	-18.8759	-18.8202	-18.6162	-18.5756	-18.8236	-18.7606	-18.7482	-18.6324	-18.9721	-19.0322	-18.9627	-19.1893	-18.9362	-18.9446	-18.7102	-18.6895	-18.6561	-18.6263	-18.9639	-19.4652	-19.0958	-19.1705	-19.1689	-19.0662	-19.3175	-19.2768	-19.2761	-19.315	-18.9103	-19.3957	-18.668	-18.4488	-18.9311	-18.2197	-19.3332	-18.6778	-18.9139	-18.9101	-18.7239	-18.7452	-18.7129	-18.619	-18.6442	-18.3274	-18.5677	-18.5457	-18.4705	-18.7277
201	-18.8609	-18.8519	-18.6063	-18.5943	-18.8383	-18.7894	-18.7558	-18.6286	-18.9691	-19.091	-19.001	-19.2254	-18.9254	-18.9189	-18.7251	-18.6817	-18.6616	-18.6236	-18.9856	-19.4576	-19.1458	-19.1794	-19.1982	-19.1306	-19.346	-19.3165	-19.2999	-19.3667	-18.9149	-19.401	-18.6798	-18.4505	-18.8641	-18.2352	-19.3428	-18.6782	-18.9007	-18.9015	-18.7182	-18.7545	-18.7431	-18.6495	-18.663	-18.3215	-18.6504	-18.6116	-18.4865	-18.8304
202	-18.8747	-18.8514	-18.6433	-18.6164	-18.8529	-18.823	-18.7767	-18.6249	-18.9915	-19.0738	-18.9953	-19.3201	-18.9442	-18.9951	-18.7286	-18.7033	-18.6787	-18.6439	-18.9796	-19.4446	-19.1547	-19.1729	-19.1953	-19.1507	-19.3247	-19.3045	-19.2829	-19.3688	-18.8999	-19.3831	-18.6768	-18.4563	-18.8056	-18.2287	-19.3345	-18.6839	-18.8803	-18.891	-18.7211	-18.7519	-18.7415	-18.6582	-18.66	-18.3174	-18.6786	-18.5809	-18.4889	-18.8261
203	-18.8618	-18.8124	-18.6121	-18.5651	-18.7899	-18.793	-18.7582	-18.6129	-18.9863	-18.9792	-18.9291	-19.3113	-18.8782	-18.9284	-18.7243	-18.6644	-18.6502	-18.6179	-18.948	-19.4448	-19.1191	-19.1486	-19.1568	-19.1349	-19.3009	-19.2791	-19.2595	-19.3505	-18.8627	-19.3523	-18.6897	-18.4327	-18.8048	-18.2134	-19.3266	-18.6782	-18.8685	-18.8741	-18.7221	-18.7503	-18.7397	-18.6473	-18.6355	-18.3124	-18.6517	-18.5514	-18.4857	-18.7981
204	-18.8982	-18.831	-18.5904	-18.6052	-18.7987	-18.8012	-18.7714	-18.6902	-18.9963	-19.0308	-18.964	-19.2767	-18.8863	-18.8992	-18.7108	-18.6644	-18.661	-18.622	-18.9707	-19.4554	-19.1394	-19.1511	-19.2022	-19.1961	-19.3327	-19.3111	-19.2821	-19.397	-18.8746	-19.3693	-18.7048	-18.4216	-18.8254	-18.2237	-19.329	-18.6758	-18.846	-18.8671	-18.7251	-18.7529	-18.7534	-18.6587	-18.6266	-18.3746	-18.6867	-18.5999	-18.4763	-18.8432
205	-18.934	-18.8247	-18.6024	-18.648	-18.7684	-18.7894	-18.7939	-18.6814	-18.9658	-19.0364	-18.9691	-19.1758	-18.9361	-18.9432	-18.6978	-18.6984	-18.6799	-18.6576	-18.9717	-19.4455	-19.1245	-19.1304	-19.2266	-19.1958	-19.3521	-19.2956	-19.2784	-19.387	-18.9261	-19.3805	-18.6708	-18.422	-18.7141	-18.2208	-19.3311	-18.6721	-18.8303	-18.8561	-18.7202	-18.7587	-18.7176	-18.6492	-18.6096	-18.4244	-18.6155	-18.5602	-18.4373	-18.7342
206	-18.8965	-18.8012	-18.5526	-18.612	-18.7163	-18.7216	-18.7506	-18.6667	-18.8946	-18.9746	-18.9301	-19.0228	-18.9114	-18.9533	-18.6931	-18.6685	-18.6493	-18.6339	-18.9369	-19.4335	-19.105	-19.0956	-19.1894	-19.1493	-19.3267	-19.2693	-19.2543	-19.3437	-18.947	-19.3569	-18.6409	-18.407	-18.7183	-18.2102	-19.333	-18.6609	-18.8364	-18.8525	-18.7131	-18.7595	-18.6871	-18.6334	-18.5618	-18.4434	-18.5891	-18.5263	-18.4014	-18.6975
207	-18.907	-18.8476	-18.5805	-18.6043	-18.7733	-18.7281	-18.7625	-18.7721	-18.861	-19.0514	-19.0007	-19.0209	-18.9095	-18.9838	-18.7097	-18.675	-18.6551	-18.6349	-18.9587	-19.441	-19.1241	-19.0899	-19.2529	-19.2042	-19.3481	-19.3064	-19.2744	-19.3744	-18.938	-19.3718	-18.6523	-18.3989	-18.7402	-18.2204	-19.3543	-18.6595	-18.8332	-18.8553	-18.7044	-18.7658	-18.6836	-18.6354	-18.5493	-18.4156	-18.6263	-18.5405	-18.4122	-18.7336
208	-18.9353	-18.8705	-18.6159	-18.6402	-18.8168	-18.7464	-18.7971	-18.8364	-18.8478	-19.0604	-19.0058	-19.0807	-18.9344	-18.9947	-18.7259	-18.7025	-18.6617	-18.6629	-18.9634	-19.4381	-19.112	-19.0733	-19.2846	-19.2007	-19.3756	-19.2996	-19.2661	-19.3951	-18.9456	-19.3731	-18.6332	-18.401	-18.737	-18.2257	-19.3561	-18.6456	-18.8195	-18.8582	-18.6957	-18.7704	-18.6641	-18.6275	-18.4966	-18.4081	-18.5666	-18.5272	-18.4307	-18.6733
209	-18.876	-18.842	-18.5321	-18.5851	-18.7831	-18.7283	-18.764	-18.7643	-18.8267	-18.9872	-18.9495	-19.0496	-18.9125	-18.9181	-18.7214	-18.681	-18.6289	-18.6419	-18.939	-19.4339	-19.0914	-19.0572	-19.2387	-19.1567	-19.3533	-19.2714	-19.2432	-19.3638	-18.9494	-19.3532	-18.6139	-18.3914	-18.7986	-18.2243	-19.3537	-18.6321	-18.8102	-18.8544	-18.6875	-18.7674	-18.657	-18.6448	-18.4467	-18.4142	-18.5655	-18.5629	-18.4131	-18.7035
210	-18.8728	-18.8698	-18.5202	-18.575	-18.8294	-18.783	-18.7723	-18.7149	-18.8257	-19.0397	-18.9993	-18.9604	-18.9006	-18.9185	-18.7342	-18.6901	-18.6448	-18.6494	-18.9699	-19.4384	-19.1342	-19.0457	-19.2435	-19.186	-19.3717	-19.3022	-19.2695	-19.3832	-18.9493	-19.3713	-18.6395	-18.3942	-18.7863	-18.2395	-19.355	-18.6333	-18.8156	-18.8513	-18.6744	-18.7734	-18.6536	-18.6639	-18.3815	-18.4049	-18.6284	-18.5794	-18.4188	-18.7401
211	-18.8889	-18.866	-18.5825	-18.5972	-18.862	-18.7902	-18.8087	-18.6981	-18.8353	-19.0427	-19.0128	-19.039	-18.9112	-18.9786	-18.7453	-18.7087	-18.6655	-18.6748	-18.9689	-19.4327	-19.1303	-19.0138	-19.2462	-19.1772	-19.3736	-19.2999	-19.2691	-19.3824	-18.9494	-19.3644	-18.6126	-18.4013	-18.7543	-18.2326	-19.3594	-18.6257	-18.8033	-18.8492	-18.6735	-18.775	-18.6506	-18.6383	-18.2744	-18.4509	-18.6087	-18.5434	-18.4069	-18.6678
212	-18.8134	-18.8322	-18.5595	-18.5736	-18.8165	-18.7523	-18.7802	-18.6817	-18.8558	-18.9818	-18.9731	-19.0925	-18.9001	-18.9261	-18.7493	-18.6795	-18.6342	-18.6472	-18.9375	-19.4231	-19.1093	-19.0214	-19.2181	-19.1407	-19.3524	-19.2744	-19.2637	-19.3645	-18.8906	-19.3587	-18.5717	-18.3847	-18.805	-18.2173	-19.3478	-18.622	-18.7873	-18.8456	-18.6813	-18.7763	-18.6552	-18.5993	-18.2081	-18.5207	-18.5773	-18.5177	-18.3793	-18.6235
213	-18.8017	-18.8618	-18.5657	-18.604	-18.8221	-18.7843	-18.7702	-18.6659	-18.8854	-19.0469	-19.0254	-19.0981	-18.9549	-18.9122	-18.7662	-18.6832	-18.6401	-18.6516	-18.9498	-19.4233	-19.1479	-19.062	-19.27	-19.1664	-19.3879	-19.3105	-19.2989	-19.4099	-18.8451	-19.3768	-18.5787	-18.3754	-18.8501	-18.2282	-19.3575	-18.6253	-18.7809	-18.8459	-18.6823	-18.7758	-18.6684	-18.5794	-18.1998	-18.5759	-18.5967	-18.5302	-18.3922	-18.6654
214	-18.8427	-18.8474	-18.6085	-18.6224	-18.8356	-18.8348	-18.7868	-18.6645	-18.9354	-19.0529	-19.0365	-18.9962	-19.048	-18.9637	-18.7723	-18.718	-18.6663	-18.6796	-18.9339	-19.4169	-19.1434	-19.0544	-19.2881	-19.1315	-19.3908	-19.2988	-19.287	-19.3956	-18.8274	-19.3729	-18.5665	-18.3866	-18.8698	-18.2253	-19.3544	-18.6236	-18.7793	-18.8439	-18.677	-18.773	-18.6722	-18.5751	-18.2179	-18.6189	-18.6028	-18.5554	-18.4004	-18.6842
215	-18.821	-18.7982	-18.5661	-18.5616	-18.7935	-18.8277	-18.7484	-18.6245	-18.9332	-18.9931	-18.9814	-18.9103	-19.0683	-18.895	-18.7605	-18.6929	-18.6473	-18.659	-18.9005	-19.4145	-19.1031	-19.0597	-19.2577	-19.0892	-19.3649	-19.2708	-19.264	-19.359	-18.7819	-19.3614	-18.5518	-18.3807	-18.9349	-18.2102	-19.3334	-18.6245	-18.7684	-18.8319	-18.6753	-18.7606	-18.6734	-18.5781	-18.1992	-18.608	-18.596	-18.5584	-18.3801	-18.6437
216	-18.842	-18.8106	-18.5887	-18.5642	-18.8286	-18.8598	-18.7473	-18.6932	-19.01	-19.0777	-19.0393	-18.774	-19.0552	-18.8411	-18.7576	-18.6896	-18.6571	-18.6616	-18.9301	-19.4211	-19.1213	-19.1054	-19.2794	-19.1094	-19.3969	-19.3129	-19.2806	-19.3793	-18.7831	-19.3739	-18.5532	-18.3859	-18.9581	-18.213	-19.3334	-18.628	-18.7758	-18.8305	-18.6674	-18.7572	-18.6763	-18.5723	-18.2264	-18.6017	-18.5618	-18.5685	-18.3644	-18.606
217	-18.8728	-18.8045	-18.6463	-18.5922	-18.8797	-18.8907	-18.7645	-18.7219	-18.998	-19.1126	-19.0431	-18.7131	-19.0697	-18.8944	-18.7471	-18.7162	-18.6787	-18.6807	-18.938	-19.4088	-19.1144	-19.1351	-19.2782	-19.0954	-19.3926	-19.3053	-19.2677	-19.3598	-18.8312	-19.3864	-18.5258	-18.4001	-18.9206	-18.2102	-19.3335	-18.6258	-18.7878	-18.8277	-18.6574	-18.7482	-18.6542	-18.5724	-18.2688	-18.6116	-18.5287	-18.5542	-18.3633	-18.5624
218	-18.828	-18.7714	-18.6121	-18.5454	-18.8414	-18.85	-18.7362	-18.635	-18.9317	-19.0582	-18.9816	-18.7645	-19.032	-18.8367	-18.7495	-18.6836	-18.6504	-18.6539	-18.9128	-19.4002	-19.0936	-19.1276	-19.2285	-19.0577	-19.366	-19.286	-19.2548	-19.3254	-18.8411	-19.3852	-18.5108	-18.3956	-18.9393	-18.2016	-19.3191	-18.6234	-18.7935	-18.8202	-18.6525	-18.7391	-18.6548	-18.5767	-18.2556	-18.5914	-18.5314	-18.5621	-18.3845	-18.5855
219	-18.8305	-18.8118	-18.6002	-18.5723	-18.8767	-18.8917	-18.7527	-18.6872	-18.9127	-19.1108	-19.0259	-18.8471	-19.0124	-18.8067	-18.7711	-18.6771	-18.6608	-18.6526	-18.937	-19.4038	-19.1374	-19.1524	-19.2494	-19.0857	-19.3788	-19.3286	-19.2687	-19.3681	-18.7937	-19.3955	-18.5194	-18.3987	-18.9498	-18.2112	-19.3137	-18.6262	-18.7859	-18.8164	-18.6493	-18.7337	-18.687	-18.5954	-18.2509	-18.5655	-18.5968	-18.6098	-18.4046	-18.6683
220	-18.8835	-18.825	-18.6665	-18.6099	-18.908	-18.9269	-18.7879	-18.6973	-18.8795	-19.1316	-19.0187	-18.8435	-19.0087	-18.8413	-18.7781	-18.6945	-18.6788	-18.6768	-18.954	-19.3958	-19.1222	-19.1689	-19.2545	-19.0536	-19.373	-19.3251	-19.2552	-19.3789	-18.7687	-19.3912	-18.4956	-18.4068	-18.9254	-18.2048	-19.2932	-18.634	-18.7775	-18.81	-18.6496	-18.7229	-18.6878	-18.6109	-18.2577	-18.5479	-18.5964	-18.613	-18.4225	-18.6562
221	-18.8711	-18.7951	-18.6192	-18.5914	-18.856	-18.878	-18.7579	-18.668	-18.8791	-19.0731	-18.9627	-18.7965	-18.9551	-18.7824	-18.7629	-18.6617	-18.6512	-18.6492	-18.9368	-19.3902	-19.1077	-19.1715	-19.2099	-18.9982	-19.3456	-19.3048	-19.2362	-19.3386	-18.7796	-19.3514	-18.4814	-18.4092	-18.9395	-18.1932	-19.2528	-18.6291	-18.7747	-18.7984	-18.6585	-18.7143	-18.7055	-18.6071	-18.2924	-18.5969	-18.6088	-18.632	-18.425	-18.6706
222	-18.867	-18.8106	-18.5992	-18.6013	-18.8613	-18.8578	-18.7411	-18.6675	-18.9613	-19.1289	-19.0258	-18.8328	-18.9537	-18.8069	-18.7621	-18.6643	-18.6661	-18.648	-18.9608	-19.3949	-19.1524	-19.1949	-19.2344	-19.0086	-19.3654	-19.3373	-19.2636	-19.3439	-18.7948	-19.353	-18.4957	-18.4017	-18.9725	-18.1948	-19.2439	-18.629	-18.7696	-18.7885	-18.6663	-18.7143	-18.7447	-18.6149	-18.3396	-18.5932	-18.6649	-18.6389	-18.4191	-18.7113
223	-18.884	-18.8246	-18.653	-18.6187	-18.8606	-18.8719	-18.7489	-18.6769	-18.9636	-19.1382	-19.0376	-18.8319	-18.9749	-18.9086	-18.7622	-18.6831	-18.6869	-18.6619	-18.9633	-19.3875	-19.1482	-19.198	-19.2322	-19.0059	-19.3692	-19.3325	-19.2485	-19.3422	-18.8088	-19.3641	-18.4786	-18.4093	-18.9995	-18.1871	-19.2415	-18.6356	-18.7696	-18.7794	-18.6661	-18.7202	-18.7288	-18.6094	-18.3373	-18.566	-18.6328	-18.5875	-18.4004	-18.6337
224	-18.8481	-18.7973	-18.6142	-18.6008	-18.8052	-18.8224	-18.7309	-18.6649	-18.895	-19.0671	-18.9878	-18.8346	-18.9591	-18.8953	-18.7363	-18.6592	-18.6553	-18.6318	-18.9309	-19.3797	-19.1205	-19.2034	-19.2138	-18.9878	-19.3635	-19.3116	-19.2178	-19.308	-18.8125	-19.3439	-18.4636	-18.4011	-19.0376	-18.1768	-19.2473	-18.6347	-18.7522	-18.7714	-18.6688	-18.7138	-18.7248	-18.6108	-18.3371	-18.5537	-18.6199	-18.6017	-18.4063	-18.6647
225	-18.88	-18.8238	-18.5769	-18.6536	-18.8367	-18.8457	-18.754	-18.6562	-18.8661	-19.131	-19.0402	-18.8517	-18.9796	-18.8786	-18.7392	-18.6701	-18.6589	-18.6317	-18.9522	-19.3838	-19.1536	-19.2321	-19.268	-19.0133	-19.3903	-19.3363	-19.234	-19.3319	-18.8345	-19.3398	-18.503	-18.3913	-18.9915	-18.1824	-19.2476	-18.6276	-18.7292	-18.7618	-18.6661	-18.7177	-18.7346	-18.6172	-18.3818	-18.4843	-18.6386	-18.649	-18.4391	-18.7576
226	-18.9363	-18.8323	-18.6008	-18.6786	-18.8707	-18.8594	-18.7799	-18.6343	-18.8311	-19.1405	-19.0344	-18.7997	-19.0006	-18.9437	-18.7472	-18.689	-18.6852	-18.6533	-18.9619	-19.3775	-19.1419	-19.2252	-19.2542	-18.9904	-19.371	-19.3221	-19.2148	-19.3166	-18.8617	-19.3106	-18.5147	-18.3955	-18.9172	-18.1804	-19.2415	-18.6136	-18.7324	-18.7538	-18.6579	-18.7169	-18.7295	-18.6163	-18.3835	-18.4193	-18.6263	-18.6595	-18.4555	-18.7648
227	-18.9002	-18.7864	-18.5694	-18.621	-18.8462	-18.8108	-18.7727	-18.6527	-18.7945	-19.0857	-18.9777	-18.7362	-18.9764	-18.9277	-18.7445	-18.656	-18.6622	-18.6277	-18.9533	-19.3782	-19.1172	-19.2093	-19.1804	-18.9494	-19.3258	-19.2896	-19.1872	-19.2696	-18.8531	-19.2839	-18.5108	-18.3847	-18.8903	-18.1768	-19.2296	-18.6033	-18.7382	-18.7452	-18.6505	-18.7147	-18.7194	-18.6271	-18.4054	-18.3938	-18.6413	-18.6794	-18.4518	-18.7761
228	-18.896	-18.8291	-18.5475	-18.6657	-18.8821	-18.826	-18.787	-18.6831	-18.831	-19.136	-19.0236	-18.8338	-18.962	-18.8903	-18.7594	-18.6474	-18.6654	-18.6249	-18.9964	-19.3875	-19.1515	-19.2068	-19.1863	-18.9825	-19.3394	-19.326	-19.2048	-19.2966	-18.8514	-19.3016	-18.5348	-18.3779	-18.9328	-18.1804	-19.2208	-18.5991	-18.7315	-18.7381	-18.6519	-18.7164	-18.7235	-18.6405	-18.4281	-18.3722	-18.706	-18.7215	-18.4531	-18.8291
229	-18.9174	-18.8609	-18.5831	-18.7365	-18.9044	-18.8382	-18.8035	-18.6726	-18.8748	-19.1241	-19.0349	-18.8603	-18.9568	-18.9377	-18.7666	-18.6638	-18.6832	-18.631	-19.0112	-19.3812	-19.1314	-19.1738	-19.1705	-18.9678	-19.3409	-19.3185	-19.2017	-19.2792	-18.8677	-19.2884	-18.5336	-18.3821	-18.9986	-18.1709	-19.2261	-18.5903	-18.7366	-18.7377	-18.6514	-18.7194	-18.7212	-18.6302	-18.4514	-18.3604	-18.7002	-18.7432	-18.4696	-18.8476
230	-18.8737	-18.8349	-18.5341	-18.7254	-18.8541	-18.8031	-18.7669	-18.5784	-18.7833	-19.0474	-18.9709	-18.8454	-18.9378	-18.9249	-18.7791	-18.6359	-18.655	-18.6067	-18.9866	-19.3828	-19.0994	-19.146	-19.1435	-18.953	-19.3144	-19.285	-19.1909	-19.2573	-18.8566	-19.243	-18.5386	-18.3612	-19.0443	-18.1636	-19.2185	-18.5853	-18.7444	-18.7325	-18.6465	-18.7219	-18.7387	-18.6311	-18.4749	-18.3827	-18.7308	-18.7888	-18.4927	-18.9081
231	-18.8678	-18.8714	-18.5193	-18.7519	-18.8697	-18.8329	-18.7751	-18.5961	-18.7996	-19.0787	-19.0211	-18.8744	-18.9444	-18.9124	-18.7974	-18.6391	-18.6574	-18.6124	-19.004	-19.4053	-19.1313	-19.1348	-19.1901	-18.9843	-19.3253	-19.3149	-19.2253	-19.2898	-18.8379	-19.2338	-18.5661	-18.3459	-19.0154	-18.1705	-19.2233	-18.594	-18.7437	-18.7304	-18.6514	-18.7244	-18.7656	-18.6361	-18.4904	-18.3757	-18.7448	-18.8239	-18.5124	-18.9266
232	-18.8797	-18.8801	-18.5724	-18.7687	-18.8834	-18.8665	-18.7898	-18.6081	-18.8697	-19.0717	-19.0587	-18.8862	-18.9678	-18.9759	-18.8089	-18.6593	-18.673	-18.6357	-19.0142	-19.4144	-19.1232	-19.1126	-19.1991	-18.9684	-19.3159	-19.2972	-19.2116	-19.2778	-18.8495	-19.2204	-18.5716	-18.3433	-19.0398	-18.1667	-19.2223	-18.5977	-18.7466	-18.7267	-18.6464	-18.7274	-18.7399	-18.6215	-18.512	-18.3654	-18.6686	-18.7835	-18.502	-18.8357
233	-18.8506	-18.8282	-18.5644	-18.7233	-18.8355	-18.836	-18.7573	-18.5855	-18.8735	-19.0048	-19.0185	-18.8717	-18.9557	-18.9789	-18.807	-18.6283	-18.6462	-18.6097	-18.9875	-19.4107	-19.0854	-19.0846	-19.166	-18.9523	-19.2801	-19.2651	-19.1892	-19.2279	-18.8323	-19.1994	-18.5629	-18.3325	-19.1515	-18.1552	-19.2108	-18.5921	-18.7436	-18.7259	-18.6398	-18.7315	-18.7419	-18.6154	-18.5253	-18.3972	-18.6435	-18.7715	-18.4922	-18.8321
234	-18.8308	-18.8329	-18.5357	-18.7247	-18.8289	-18.8681	-18.7496	-18.6446	-18.8968	-19.0457	-19.0631	-18.9498	-18.9955	-18.9568	-18.8147	-18.635	-18.6582	-18.6035	-18.9964	-19.4148	-19.1186	-19.0796	-19.1993	-19.0047	-19.3001	-19.2971	-19.2082	-19.2348	-18.8249	-19.2031	-18.5763	-18.3301	-19.1493	-18.1624	-19.2068	-18.584	-18.729	-18.7306	-18.635	-18.7379	-18.7679	-18.6153	-18.5203	-18.4154	-18.6627	-18.796	-18.4859	-18.9166
235	-18.8188	-18.8273	-18.5426	-18.7492	-18.8222	-18.9065	-18.7562	-18.5918	-18.8129	-19.0438	-19.0579	-18.9513	-19.0361	-19.0038	-18.8374	-18.6573	-18.6806	-18.628	-19.001	-19.4098	-19.1065	-19.0703	-19.2018	-19.0075	-19.2976	-19.2868	-19.1966	-19.2259	-18.8103	-19.2141	-18.5556	-18.3295	-19.1076	-18.1576	-19.2078	-18.5816	-18.7325	-18.7274	-18.6258	-18.7439	-18.7455	-18.612	-18.4455	-18.3714	-18.5858	-18.7544	-18.47	-18.8752
236	-18.7869	-18.792	-18.5019	-18.719	-18.7848	-18.8874	-18.7382	-18.5248	-18.6891	-18.9623	-18.9963	-18.8313	-19.0056	-18.9626	-18.8462	-18.6291	-18.6587	-18.6093	-18.9787	-19.4105	-19.0788	-19.0622	-19.1698	-18.9967	-19.266	-19.2593	-19.1696	-19.1893	-18.7773	-19.2202	-18.5379	-18.32	-19.0295	-18.1493	-19.1962	-18.5792	-18.7357	-18.7249	-18.6227	-18.74	-18.7096	-18.5897	-18.413	-18.3608	-18.5453	-18.7366	-18.4488	-18.8487
237	-18.8026	-18.7995	-18.5095	-18.7519	-18.8429	-18.8924	-18.756	-18.6161	-18.7252	-18.9916	-19.0482	-18.8177	-19.0046	-18.9086	-18.8492	-18.6359	-18.6702	-18.6148	-18.9883	-19.4134	-19.1072	-19.0638	-19.2205	-19.0419	-19.2776	-19.2913	-19.1866	-19.2092	-18.7818	-19.2289	-18.5543	-18.3114	-18.9764	-18.1582	-19.2021	-18.5736	-18.7298	-18.7301	-18.6207	-18.7287	-18.7161	-18.5697	-18.4795	-18.3905	-18.6144	-18.7747	-18.4746	-18.9345
238	-18.8325	-18.798	-18.5568	-18.7664	-18.8753	-18.9138	-18.7618	-18.6322	-18.7626	-18.9923	-19.045	-18.8607	-19.0363	-18.95	-18.8567	-18.6594	-18.6912	-18.6433	-18.9906	-19.4006	-19.0994	-19.0552	-19.2258	-19.0394	-19.2654	-19.2902	-19.1638	-19.1941	-18.7655	-19.2137	-18.5468	-18.3143	-19.0319	-18.1527	-19.1854	-18.5745	-18.741	-18.7381	-18.6221	-18.7227	-18.7172	-18.5542	-18.5224	-18.3883	-18.5744	-18.7425	-18.4623	-18.9265
239	-18.7914	-18.7532	-18.5247	-18.6812	-18.8313	-18.9189	-18.7065	-18.6066	-18.7318	-18.9193	-18.9902	-18.7655	-18.9967	-18.8965	-18.8409	-18.6347	-18.6721	-18.6193	-18.9631	-19.3852	-19.0807	-19.0417	-19.1845	-18.9935	-19.2459	-19.2742	-19.1287	-19.1444	-18.7403	-19.2032	-18.5328	-18.2999	-19.058	-18.1446	-19.1587	-18.5846	-18.7524	-18.7424	-18.6233	-18.7132	-18.7175	-18.557	-18.5052	-18.4227	-18.564	-18.7524	-18.4379	-18.9264
240	-18.7854	-18.7609	-18.521	-18.6812	-18.826	-18.933	-18.7007	-18.6941	-18.7574	-18.9841	-19.053	-18.8028	-18.9689	-18.8508	-18.8458	-18.6387	-18.6768	-18.6116	-18.9737	-19.3894	-19.118	-19.0411	-19.2294	-19.0254	-19.2687	-19.3078	-19.1433	-19.1681	-18.7503	-19.2167	-18.539	-18.2971	-19.088	-18.152	-19.1577	-18.5956	-18.7443	-18.7467	-18.626	-18.7123	-18.7047	-18.5663	-18.5335	-18.433	-18.5936	-18.7923	-18.424	-18.9663
241	-18.8134	-18.758	-18.5518	-18.7138	-18.8103	-18.9152	-18.6978	-18.6756	-18.8076	-18.9881	-19.0601	-18.8394	-18.9407	-18.8693	-18.8456	-18.6671	-18.6963	-18.627	-18.9694	-19.3921	-19.1144	-19.018	-19.2379	-19.0371	-19.2708	-19.3086	-19.1371	-19.1695	-18.7876	-19.2036	-18.5339	-18.3022	-19.1924	-18.1463	-19.1434	-18.6053	-18.7315	-18.7403	-18.6251	-18.7199	-18.6818	-18.5541	-18.5338	-18.3952	-18.5556	-18.7509	-18.3995	-18.9386
242	-18.7998	-18.7053	-18.5173	-18.6647	-18.7621	-18.8686	-18.6565	-18.6224	-18.7774	-18.9191	-19.0079	-18.7689	-18.8974	-18.8326	-18.8335	-18.6459	-18.6733	-18.6088	-18.9365	-19.3985	-19.0788	-19.0175	-19.2244	-19.0124	-19.2538	-19.289	-19.1259	-19.1381	-18.8101	-19.1836	-18.5189	-18.2906	-19.2022	-18.143	-19.127	-18.6151	-18.7218	-18.7384	-18.616	-18.7189	-18.656	-18.544	-18.5044	-18.3809	-18.4925	-18.6964	-18.3892	-18.8695
243	-18.8299	-18.7118	-18.5406	-18.6674	-18.7806	-18.8743	-18.6834	-18.69	-18.7936	-18.9578	-19.0774	-18.7869	-18.9095	-18.7944	-18.8419	-18.6586	-18.6762	-18.6215	-18.941	-19.4188	-19.1027	-19.0479	-19.2868	-19.0616	-19.2731	-19.3242	-19.1304	-19.1724	-18.8251	-19.2083	-18.5283	-18.2869	-19.0632	-18.1535	-19.1233	-18.6258	-18.7021	-18.7423	-18.6138	-18.7203	-18.6343	-18.5528	-18.4711	-18.3967	-18.4765	-18.6651	-18.3842	-18.8469
244	-18.869	-18.7153	-18.6187	-18.6869	-18.8188	-18.8942	-18.7208	-18.7366	-18.8524	-18.9568	-19.0906	-18.8648	-18.9195	-18.8023	-18.8428	-18.6888	-18.7015	-18.6461	-18.9244	-19.4147	-19.095	-19.043	-19.2882	-19.0463	-19.2665	-19.3315	-19.113	-19.1793	-18.8248	-19.236	-18.5196	-18.2987	-18.9756	-18.1591	-19.1106	-18.621	-18.6947	-18.7414	-18.6158	-18.7228	-18.5868	-18.5372	-18.4439	-18.3616	-18.4039	-18.5951	-18.3568	-18.749
245	-18.8472	-18.6767	-18.5644	-18.655	-18.7754	-18.8565	-18.7043	-18.6776	-18.8444	-18.8998	-19.0288	-18.8545	-18.9265	-18.7538	-18.8469	-18.6598	-18.6778	-18.6226	-18.8936	-19.3979	-19.0593	-19.0382	-19.2402	-19.0274	-19.2413	-19.3121	-19.0977	-19.1639	-18.836	-19.2174	-18.4952	-18.2909	-18.9921	-18.1569	-19.0775	-18.6128	-18.6936	-18.7483	-18.6122	-18.7288	-18.5518	-18.5299	-18.4295	-18.3417	-18.3865	-18.5686	-18.3228	-18.7186
246	-18.8646	-18.7041	-18.532	-18.6894	-18.7873	-18.856	-18.7158	-18.7465	-18.8785	-18.9422	-19.0658	-18.7773	-18.9612	-18.7127	-18.8466	-18.6636	-18.6871	-18.6207	-18.9048	-19.3897	-19.0856	-19.0596	-19.2827	-19.0731	-19.2688	-19.3445	-19.1244	-19.1921	-18.836	-19.2254	-18.5146	-18.2885	-18.9643	-18.1649	-19.0784	-18.611	-18.6762	-18.7572	-18.6174	-18.7266	-18.5604	-18.5507	-18.4437	-18.3469	-18.4637	-18.6043	-18.3243	-18.8298
247	-18.8806	-18.7166	-18.551	-18.7073	-18.8212	-18.8341	-18.7112	-18.7055	-18.8647	-18.9348	-19.0714	-18.7663	-18.9754	-18.6854	-18.8339	-18.6923	-18.7095	-18.647	-18.9023	-19.3883	-19.0833	-19.0708	-19.2944	-19.0561	-19.2848	-19.339	-19.1283	-19.2007	-18.8561	-19.2397	-18.5231	-18.2947	-18.8817	-18.1732	-19.074	-18.6121	-18.6688	-18.76	-18.6198	-18.7171	-18.5451	-18.5308	-18.4231	-18.2967	-18.4604	-18.5867	-18.3277	-18.8233
248	-18.8479	-18.6848	-18.4872	-18.6826	-18.8101	-18.7659	-18.6814	-18.6232	-18.7942	-18.8516	-19.0253	-18.7053	-18.9408	-18.6458	-18.82	-18.665	-18.6834	-18.6289	-18.8757	-19.3876	-19.057	-19.0599	-19.2584	-19.0036	-19.2674	-19.3056	-19.1113	-19.1939	-18.8665	-19.2092	-18.5166	-18.284	-18.928	-18.1745	-19.064	-18.6093	-18.6825	-18.757	-18.6225	-18.7193	-18.5133	-18.5165	-18.3635	-18.2749	-18.4438	-18.5569	-18.313	-18.7487
249	-18.8707	-18.7096	-18.5015	-18.7033	-18.8605	-18.7575	-18.6949	-18.6779	-18.9122	-18.8885	-19.069	-18.6887	-18.9405	-18.6377	-18.8128	-18.6762	-18.6828	-18.6245	-18.886	-19.394	-19.0791	-19.0518	-19.2778	-19.0175	-19.2838	-19.3207	-19.1314	-19.2285	-18.8888	-19.2184	-18.552	-18.2906	-18.9595	-18.1826	-19.0659	-18.6047	-18.6618	-18.7653	-18.6211	-18.7227	-18.5256	-18.5253	-18.377	-18.2852	-18.5232	-18.6046	-18.3199	-18.799
250	-18.9064	-18.7102	-18.5729	-18.7268	-18.8901	-18.7878	-18.7051	-18.702	-18.9992	-18.9033	-19.0704	-18.7418	-18.9461	-18.6612	-18.8117	-18.7049	-18.6919	-18.6328	-18.8821	-19.3828	-19.0503	-19.0399	-19.2545	-19.0027	-19.2588	-19.3128	-19.1247	-19.2268	-18.8899	-19.2021	-18.5514	-18.3014	-18.9823	-18.1869	-19.0651	-18.597	-18.6422	-18.7709	-18.6188	-18.7259	-18.5062	-18.528	-18.3885	-18.2941	-18.4958	-18.5948	-18.3068	-18.7624
251	-18.8787	-18.6727	-18.5378	-18.6966	-18.8279	-18.7617	-18.6687	-18.6674	-18.9037	-18.8487	-19.0312	-18.7132	-18.9427	-18.5773	-18.7984	-18.6717	-18.662	-18.6165	-18.857	-19.3828	-19.0162	-19.0263	-19.2167	-18.9845	-19.2255	-19.2945	-19.1103	-19.2094	-18.8736	-19.1857	-18.5301	-18.2775	-19.005	-18.1793	-19.0445	-18.5981	-18.6264	-18.7708	-18.6189	-18.733	-18.4794	-18.5282	-18.3565	-18.2782	-18.407	-18.5549	-18.2819	-18.6627
252	-18.8966	-18.6947	-18.5129	-18.7383	-18.8441	-18.7681	-18.6883	-18.7603	-18.9056	-18.9147	-19.1093	-18.6749	-18.9596	-18.5545	-18.8003	-18.6666	-18.6605	-18.623	-18.865	-19.4013	-19.0535	-19.0353	-19.2455	-19.0142	-19.234	-19.3229	-19.158	-19.2706	-18.8993	-19.2012	-18.5434	-18.2772	-18.9364	-18.1853	-19.0431	-18.5974	-18.6121	-18.7748	-18.6156	-18.7321	-18.4832	-18.5267	-18.3328	-18.2928	-18.4546	-18.6097	-18.2905	-18.6801
253	-18.9347	-18.7088	-18.5338	-18.789	-18.8533	-18.7583	-18.7236	-18.8121	-18.9661	-18.9055	-19.11	-18.7153	-18.9561	-18.6283	-18.812	-18.687	-18.6697	-18.6501	-18.8634	-19.418	-19.0362	-19.0324	-19.2197	-19.0288	-19.204	-19.3138	-19.1734	-19.2723	-18.9048	-19.2014	-18.5398	-18.3025	-18.9352	-18.1853	-19.042	-18.5905	-18.5877	-18.7758	-18.6168	-18.7266	-18.4805	-18.5182	-18.3352	-18.3076	-18.4685	-18.6029	-18.2973	-18.6477
254	-18.8934	-18.6713	-18.4658	-18.7583	-18.8117	-18.7248	-18.6996	-18.7681	-18.9507	-18.8098	-19.0437	-18.6605	-18.9537	-18.6272	-18.8052	-18.6704	-18.6451	-18.6322	-18.834	-19.4192	-19.0002	-19.0162	-19.17	-19.0204	-19.1698	-19.2966	-19.1575	-19.2378	-18.8984	-19.2087	-18.5301	-18.2947	-18.961	-18.1724	-19.027	-18.5894	-18.5805	-18.7723	-18.6111	-18.7284	-18.4766	-18.5244	-18.3412	-18.3258	-18.4554	-18.5834	-18.2995	-18.6122
255	-18.8974	-18.6972	-18.4289	-18.7743	-18.8554	-18.7468	-18.7124	-18.8792	-18.9061	-18.8395	-19.0873	-18.6496	-18.9938	-18.6773	-18.8077	-18.6762	-18.6521	-18.6322	-18.8437	-19.4258	-19.0226	-19.0172	-19.203	-19.0429	-19.2006	-19.3232	-19.1706	-19.2774	-18.8922	-19.2336	-18.5476	-18.2934	-18.887	-18.1729	-19.0187	-18.59	-18.5801	-18.7861	-18.6064	-18.7268	-18.4962	-18.5461	-18.2981	-18.3191	-18.5071	-18.6231	-18.3278	-18.6281
256	-18.8925	-18.7078	-18.4807	-18.7779	-18.8729	-18.7752	-18.7395	-18.9502	-18.9011	-18.8435	-19.0809	-18.7887	-18.9858	-18.7707	-18.8079	-18.7	-18.675	-18.657	-18.8438	-19.4213	-19.0096	-18.9944	-19.1807	-19.0444	-19.1997	-19.3103	-19.1622	-19.2922	-18.8839	-19.2329	-18.5575	-18.2999	-18.8723	-18.1708	-19.0199	-18.5854	-18.579	-18.7938	-18.6102	-18.7285	-18.4961	-18.5509	-18.2706	-18.2976	-18.519	-18.6153	-18.3259	-18.624
257	-18.8173	-18.6604	-18.4214	-18.7289	-18.8158	-18.7216	-18.6857	-18.9447	-18.8084	-18.7814	-19.0035	-18.8259	-18.9813	-18.7484	-18.8	-18.6688	-18.6521	-18.6366	-18.8261	-19.4115	-18.9984	-18.9643	-19.1228	-19.0167	-19.1662	-19.2856	-19.1554	-19.2611	-18.8557	-19.2171	-18.5701	-18.289	-18.968	-18.1659	-19.0076	-18.5802	-18.5902	-18.7881	-18.6118	-18.7262	-18.4967	-18.5345	-18.2623	-18.296	-18.5026	-18.5894	-18.3057	-18.6112
258	-18.8063	-18.6764	-18.3508	-18.7491	-18.8083	-18.7128	-18.6718	-19.0129	-18.7773	-18.837	-19.0608	-18.7492	-19.0404	-18.7483	-18.8041	-18.659	-18.6472	-18.6288	-18.8575	-19.4222	-19.0364	-18.965	-19.1508	-19.0628	-19.2075	-19.3003	-19.1818	-19.2647	-18.8501	-19.2276	-18.5887	-18.2801	-19.0394	-18.1674	-19.004	-18.5845	-18.5913	-18.7851	-18.6075	-18.7243	-18.524	-18.5507	-18.235	-18.2906	-18.5532	-18.6408	-18.326	-18.7054
259	-18.8246	-18.6873	-18.3901	-18.7533	-18.8019	-18.7342	-18.6721	-19.0002	-18.7891	-18.8447	-19.0792	-18.7932	-19.0374	-18.7978	-18.8001	-18.6846	-18.6626	-18.6378	-18.8722	-19.4287	-19.0327	-18.9749	-19.117	-19.0641	-19.2116	-19.2801	-19.1737	-19.2466	-18.8305	-19.2366	-18.5845	-18.2855	-19.0376	-18.1566	-18.9955	-18.5859	-18.5775	-18.7718	-18.605	-18.7311	-18.5377	-18.5573	-18.2043	-18.3132	-18.5356	-18.6558	-18.3468	-18.6985
260	-18.7895	-18.6461	-18.3617	-18.7026	-18.7741	-18.7198	-18.6322	-18.9742	-18.7301	-18.8019	-19.0376	-18.7816	-18.9962	-18.7585	-18.8002	-18.6641	-18.6343	-18.616	-18.8554	-19.4438	-19.0063	-18.9742	-19.0508	-19.0489	-19.1867	-19.2546	-19.1602	-19.2246	-18.7804	-19.23	-18.5531	-18.2727	-19.0033	-18.1432	-18.9716	-18.5819	-18.5797	-18.7592	-18.604	-18.7359	-18.5442	-18.5489	-18.161	-18.3628	-18.5225	-18.6644	-18.3323	-18.6748
261	-18.7882	-18.6647	-18.3419	-18.7295	-18.7999	-18.7729	-18.6467	-19.0903	-18.7384	-18.8709	-19.0934	-18.781	-19.0169	-18.7998	-18.8126	-18.6652	-18.637	-18.6112	-18.8748	-19.4598	-19.023	-18.979	-19.0584	-19.0856	-19.2125	-19.2863	-19.1693	-19.2418	-18.7334	-19.2322	-18.5548	-18.2657	-19.0547	-18.1412	-18.9738	-18.5845	-18.5873	-18.7543	-18.5973	-18.7447	-18.5527	-18.5613	-18.1802	-18.4241	-18.5591	-18.7059	-18.3386	-18.7131
262	-18.7904	-18.6735	-18.373	-18.737	-18.7859	-18.7976	-18.6607	-19.077	-18.7722	-18.8998	-19.0848	-18.9454	-19.0216	-18.8715	-18.8161	-18.6876	-18.6531	-18.6287	-18.8817	-19.4577	-19.0108	-18.979	-19.0435	-19.1146	-19.207	-19.29	-19.1711	-19.2397	-18.7128	-19.249	-18.5599	-18.2768	-19.0637	-18.1295	-18.9656	-18.5852	-18.5703	-18.7481	-18.587	-18.7439	-18.5393	-18.5495	-18.2145	-18.4293	-18.5348	-18.6728	-18.3552	-18.6553
263	-18.7426	-18.634	-18.314	-18.6744	-18.704	-18.7149	-18.6279	-19.0158	-18.6813	-18.8554	-19.0333	-19.0661	-19.0057	-18.8192	-18.8001	-18.6655	-18.6318	-18.6118	-18.8631	-19.4598	-18.9907	-18.9788	-19.0087	-19.1183	-19.1825	-19.2873	-19.1657	-19.2386	-18.695	-19.2287	-18.5405	-18.2629	-19.1217	-18.1181	-18.9453	-18.5892	-18.575	-18.7345	-18.5903	-18.7417	-18.5081	-18.5192	-18.2083	-18.4391	-18.4867	-18.6269	-18.3645	-18.5924
264	-18.7517	-18.6567	-18.2809	-18.6837	-18.7041	-18.6915	-18.6324	-19.108	-18.7204	-18.8875	-19.086	-19.0391	-19.0399	-18.7897	-18.7934	-18.6603	-18.6402	-18.6181	-18.8784	-19.4758	-19.031	-18.9844	-19.0402	-19.1541	-19.2233	-19.3245	-19.1962	-19.2813	-18.703	-19.2364	-18.5343	-18.2548	-19.1892	-18.1168	-18.9368	-18.6014	-18.5799	-18.7255	-18.5927	-18.7366	-18.5162	-18.5204	-18.1856	-18.4671	-18.5052	-18.6198	-18.4009	-18.6175
265	-18.7617	-18.656	-18.3053	-18.6987	-18.6916	-18.7021	-18.6391	-19.1323	-18.8415	-18.8859	-19.0658	-19.1514	-19.026	-18.8603	-18.8138	-18.6797	-18.6574	-18.6313	-18.8864	-19.4738	-19.0318	-18.9838	-19.0037	-19.1352	-19.22	-19.3153	-19.2023	-19.2744	-18.6939	-19.2335	-18.5294	-18.2736	-19.1654	-18.1142	-18.9173	-18.6011	-18.5736	-18.7263	-18.5949	-18.7297	-18.5446	-18.5152	-18.164	-18.4609	-18.5082	-18.6132	-18.4178	-18.6343
266	-18.7068	-18.6188	-18.2612	-18.6447	-18.6476	-18.644	-18.5881	-19.0493	-18.8553	-18.8176	-18.9883	-19.2312	-18.9781	-18.8007	-18.8157	-18.6564	-18.6355	-18.6006	-18.8819	-19.4733	-19.0071	-18.9794	-18.9538	-19.1112	-19.1932	-19.2863	-19.1819	-19.2363	-18.6748	-19.2265	-18.5103	-18.2533	-19.1709	-18.1086	-18.9036	-18.6057	-18.5728	-18.7181	-18.6029	-18.7441	-18.5785	-18.5217	-18.1489	-18.4532	-18.5254	-18.6093	-18.4368	-18.6567
267	-18.7009	-18.6353	-18.2815	-18.6709	-18.6943	-18.6524	-18.5889	-19.0728	-18.8946	-18.8661	-19.0491	-19.2545	-19.0398	-18.7656	-18.8199	-18.6609	-18.6436	-18.5935	-18.9076	-19.4713	-19.0317	-18.9927	-18.9883	-19.1452	-19.2061	-19.3028	-19.1892	-19.2601	-18.6722	-19.2438	-18.5241	-18.2334	-19.2024	-18.1066	-18.8944	-18.6134	-18.5802	-18.7197	-18.6036	-18.7595	-18.5788	-18.5361	-18.1484	-18.4396	-18.5407	-18.5984	-18.445	-18.6652
268	-18.7238	-18.6529	-18.3807	-18.7196	-18.712	-18.6694	-18.612	-19.0857	-18.95	-18.8845	-19.0446	-19.272	-19.0746	-18.7905	-18.8231	-18.6778	-18.654	-18.6149	-18.9176	-19.461	-19.0235	-18.994	-18.9859	-19.1355	-19.2062	-19.2911	-19.1883	-19.2547	-18.6754	-19.2349	-18.5332	-18.2447	-19.1959	-18.1091	-18.8782	-18.6128	-18.5721	-18.721	-18.6086	-18.7598	-18.5395	-18.5154	-18.1535	-18.4398	-18.4546	-18.5275	-18.454	-18.5752
269	-18.6738	-18.6228	-18.3745	-18.6903	-18.6515	-18.6469	-18.578	-18.9976	-18.9711	-18.8337	-18.9876	-19.2536	-19.0372	-18.7145	-18.8136	-18.6399	-18.6214	-18.5926	-18.9021	-19.4488	-19.0028	-18.9945	-18.9403	-19.1029	-19.1828	-19.2733	-19.1816	-19.2152	-18.6549	-19.2062	-18.5055	-18.234	-19.1392	-18.1047	-18.8762	-18.6114	-18.5694	-18.7144	-18.6172	-18.7612	-18.5155	-18.5086	-18.1884	-18.4666	-18.3952	-18.4994	-18.4441	-18.5297
270	-18.6931	-18.6409	-18.3903	-18.7139	-18.6624	-18.6576	-18.5721	-18.9579	-19.0023	-18.8863	-19.0422	-19.1428	-19.0829	-18.6797	-18.8203	-18.6309	-18.6213	-18.5818	-18.9201	-19.4483	-19.0379	-19.0092	-18.9592	-19.119	-19.1873	-19.3009	-19.2039	-19.2262	-18.6383	-19.2238	-18.5024	-18.2213	-19.1695	-18.1114	-18.8712	-18.6113	-18.5562	-18.7097	-18.6214	-18.7706	-18.5107	-18.5077	-18.1806	-18.4731	-18.396	-18.5113	-18.4601	-18.538
271	-18.7337	-18.655	-18.454	-18.7458	-18.6913	-18.6938	-18.5971	-18.9155	-19.0277	-18.9007	-19.0378	-19.1063	-19.0848	-18.7479	-18.8212	-18.6566	-18.6347	-18.5995	-18.9207	-19.4361	-19.04	-19.0043	-18.9467	-19.1126	-19.1731	-19.2896	-19.2007	-19.222	-18.6475	-19.2322	-18.4796	-18.2324	-19.2022	-18.1128	-18.8651	-18.6057	-18.5445	-18.7006	-18.6124	-18.7689	-18.4939	-18.4988	-18.1557	-18.4553	-18.4104	-18.5236	-18.4837	-18.5098
272	-18.6902	-18.6299	-18.4388	-18.7095	-18.6513	-18.6698	-18.573	-18.8405	-18.9938	-18.8326	-18.972	-19.142	-19.012	-18.7526	-18.8153	-18.6412	-18.6132	-18.5857	-18.8897	-19.4316	-19.017	-18.9869	-18.9013	-19.0892	-19.1459	-19.2784	-19.1873	-19.2175	-18.6594	-19.2203	-18.4591	-18.2295	-19.152	-18.1083	-18.8619	-18.6013	-18.5283	-18.6913	-18.6133	-18.7644	-18.4932	-18.487	-18.144	-18.4554	-18.4494	-18.5475	-18.4798	-18.5246
273	-18.7016	-18.6646	-18.4431	-18.7422	-18.6891	-18.6978	-18.5795	-18.9293	-18.994	-18.8586	-19.0152	-19.1316	-19.0133	-18.7649	-18.8181	-18.6364	-18.6208	-18.5919	-18.8919	-19.4328	-19.0299	-18.9597	-18.9379	-19.1136	-19.1674	-19.3129	-19.1856	-19.2518	-18.6686	-19.2207	-18.4723	-18.2264	-19.167	-18.1109	-18.8735	-18.6	-18.5253	-18.693	-18.6112	-18.7556	-18.4819	-18.4811	-18.1703	-18.4419	-18.4702	-18.5392	-18.481	-18.5266
274	-18.7293	-18.6824	-18.4944	-18.7555	-18.7033	-18.7101	-18.5975	-18.8601	-18.9641	-18.8475	-18.992	-19.2063	-18.991	-18.8822	-18.8228	-18.6458	-18.6387	-18.61	-18.8914	-19.4131	-19.0136	-18.9274	-18.9506	-19.0963	-19.1525	-19.3108	-19.158	-19.2439	-18.6769	-19.2178	-18.4763	-18.2443	-19.2021	-18.1104	-18.8711	-18.6098	-18.5239	-18.6918	-18.6066	-18.7537	-18.4368	-18.4569	-18.1841	-18.401	-18.39	-18.4726	-18.4979	-18.423
275	-18.6955	-18.6478	-18.4525	-18.6929	-18.6562	-18.6445	-18.5738	-18.7501	-18.9246	-18.7708	-18.9346	-19.2092	-18.9281	-18.8495	-18.8195	-18.6236	-18.6168	-18.5988	-18.8693	-19.3972	-19.0095	-18.9125	-18.937	-19.0723	-19.119	-19.2929	-19.1461	-19.21	-18.6961	-19.2154	-18.4618	-18.2397	-19.1391	-18.1029	-18.8515	-18.6143	-18.5262	-18.6871	-18.616	-18.7522	-18.4195	-18.4525	-18.1605	-18.361	-18.361	-18.4521	-18.491	-18.3892
276	-18.7068	-18.662	-18.4385	-18.7264	-18.6866	-18.6702	-18.5901	-18.8138	-18.9615	-18.807	-19.0022	-19.0375	-18.9193	-18.7839	-18.8301	-18.6298	-18.6221	-18.605	-18.876	-19.4002	-19.0521	-18.9283	-18.9529	-19.0846	-19.1473	-19.3132	-19.1586	-19.2187	-18.7162	-19.2304	-18.465	-18.229	-19.1252	-18.11	-18.8551	-18.6116	-18.5434	-18.6839	-18.634	-18.7525	-18.4461	-18.4747	-18.172	-18.3738	-18.4044	-18.5065	-18.4887	-18.4468
277	-18.7414	-18.6686	-18.4831	-18.7597	-18.708	-18.733	-18.5979	-18.8428	-19.0128	-18.8016	-19.0091	-18.9495	-18.9063	-18.832	-18.8472	-18.6421	-18.638	-18.6238	-18.8653	-19.3922	-19.0487	-18.9244	-18.942	-19.0518	-19.1451	-19.2973	-19.1418	-19.1899	-18.7448	-19.2338	-18.4724	-18.2349	-19.0475	-18.1139	-18.8559	-18.6145	-18.5502	-18.6868	-18.6306	-18.7546	-18.4616	-18.4861	-18.218	-18.3587	-18.4365	-18.5429	-18.5072	-18.4843
278	-18.7016	-18.6382	-18.4374	-18.7196	-18.6668	-18.6917	-18.5578	-18.7652	-18.9214	-18.7548	-18.9636	-18.9374	-18.8848	-18.8264	-18.8517	-18.6227	-18.6135	-18.6002	-18.8474	-19.3907	-19.036	-18.9179	-18.8964	-19.0223	-19.1223	-19.2774	-19.1159	-19.1659	-18.7462	-19.2251	-18.4822	-18.2327	-18.9641	-18.1156	-18.8468	-18.6081	-18.545	-18.6917	-18.6244	-18.761	-18.4601	-18.4894	-18.2282	-18.3254	-18.46	-18.5823	-18.5109	-18.5496
279	-18.6966	-18.6694	-18.4103	-18.7369	-18.7164	-18.7002	-18.5738	-18.8307	-18.921	-18.8084	-19.0329	-18.8858	-18.9157	-18.8028	-18.8362	-18.6262	-18.6173	-18.5962	-18.8586	-19.389	-19.0677	-18.9124	-18.9141	-19.0472	-19.1342	-19.3064	-19.1351	-19.1884	-18.7346	-19.2444	-18.508	-18.2292	-18.9802	-18.117	-18.8487	-18.5979	-18.5479	-18.685	-18.6157	-18.7659	-18.432	-18.5069	-18.2265	-18.367	-18.4789	-18.6167	-18.5243	-18.579
280	-18.7143	-18.6797	-18.4577	-18.7476	-18.7142	-18.7327	-18.5954	-18.8679	-18.9883	-18.8068	-19.036	-18.8895	-18.9064	-18.8891	-18.8216	-18.6448	-18.6356	-18.6086	-18.8497	-19.3696	-19.044	-18.8856	-18.9001	-19.0359	-19.1141	-19.3018	-19.1367	-19.1792	-18.7153	-19.2548	-18.5088	-18.2484	-19.0186	-18.1162	-18.8488	-18.5926	-18.5243	-18.6796	-18.6024	-18.7549	-18.3955	-18.5251	-18.2489	-18.3733	-18.471	-18.6382	-18.521	-18.5915
281	-18.6865	-18.6458	-18.4078	-18.7057	-18.6622	-18.6967	-18.5545	-18.7995	-19.007	-18.7606	-18.9663	-18.8835	-18.8263	-18.8977	-18.8137	-18.6156	-18.6117	-18.5898	-18.8265	-19.3696	-19.0257	-18.8683	-18.8833	-19.0186	-19.1036	-19.2968	-19.1311	-19.1769	-18.7199	-19.2392	-18.4873	-18.2492	-18.9928	-18.121	-18.8528	-18.5842	-18.4985	-18.6638	-18.5943	-18.7431	-18.4079	-18.5424	-18.2755	-18.3812	-18.5215	-18.6813	-18.5254	-18.6604
282	-18.7019	-18.6523	-18.3522	-18.7199	-18.6894	-18.7082	-18.552	-18.8667	-18.9954	-18.808	-19.0269	-18.9224	-18.8232	-18.8911	-18.8083	-18.6033	-18.6111	-18.5862	-18.8385	-19.3829	-19.0719	-18.8957	-18.9098	-19.0418	-19.1184	-19.3255	-19.1626	-19.2069	-18.6954	-19.2512	-18.4763	-18.2464	-18.9567	-18.1299	-18.86	-18.5843	-18.5009	-18.6537	-18.5876	-18.7449	-18.4333	-18.5569	-18.2576	-18.3612	-18.5807	-18.7171	-18.53	-18.7289
283	-18.7456	-18.6507	-18.3542	-18.7473	-18.7033	-18.718	-18.5872	-18.9103	-18.9791	-18.8011	-19.0334	-18.9582	-18.8252	-18.8965	-18.8106	-18.6206	-18.6201	-18.6065	-18.8359	-19.3859	-19.06	-18.9123	-18.9162	-19.047	-19.0944	-19.3159	-19.1656	-19.2149	-18.6944	-19.2685	-18.4616	-18.268	-19.0028	-18.134	-18.8498	-18.5826	-18.4963	-18.6507	-18.5837	-18.7423	-18.4415	-18.5656	-18.2894	-18.3533	-18.6215	-18.7345	-18.5508	-18.7738
284	-18.7104	-18.626	-18.2498	-18.7169	-18.6808	-18.7136	-18.5781	-18.8904	-18.8969	-18.7245	-18.9726	-18.9802	-18.7802	-18.8383	-18.8021	-18.6032	-18.5976	-18.5903	-18.8087	-19.3879	-19.0364	-18.917	-18.9194	-19.0474	-19.0572	-19.2964	-19.1492	-19.2066	-18.7134	-19.2532	-18.4424	-18.2754	-18.9397	-18.1277	-18.8385	-18.5942	-18.5093	-18.6464	-18.5763	-18.7261	-18.4686	-18.5794	-18.3561	-18.3663	-18.7078	-18.7956	-18.5651	-18.8398
285	-18.7108	-18.6452	-18.2111	-18.7409	-18.6948	-18.7467	-18.5776	-18.9877	-18.9529	-18.7807	-19.0338	-19.0237	-18.7988	-18.8278	-18.7941	-18.6046	-18.6134	-18.5888	-18.8214	-19.4098	-19.0592	-18.926	-18.9652	-19.0667	-19.0874	-19.3188	-19.1603	-19.2415	-18.7272	-19.2569	-18.4639	-18.2699	-18.8265	-18.1286	-18.8387	-18.6093	-18.5054	-18.6587	-18.5779	-18.7274	-18.4828	-18.5894	-18.3916	-18.3517	-18.7243	-18.8108	-18.5769	-18.8735
286	-18.7305	-18.6406	-18.2386	-18.7523	-18.6838	-18.7418	-18.5858	-19.044	-19.0174	-18.7862	-19.0316	-19.0748	-18.833	-18.8116	-18.7903	-18.629	-18.6296	-18.6025	-18.8312	-19.4129	-19.0526	-18.9321	-18.9745	-19.0324	-19.0948	-19.3127	-19.1551	-19.2175	-18.7402	-19.2627	-18.4649	-18.2782	-18.8385	-18.1283	-18.8334	-18.6161	-18.5162	-18.6702	-18.5737	-18.7388	-18.48	-18.615	-18.4489	-18.342	-18.6926	-18.7731	-18.5891	-18.8799
287	-18.684	-18.5922	-18.2012	-18.6894	-18.6325	-18.6618	-18.5625	-19.0335	-19.0256	-18.7326	-18.978	-19.011	-18.8194	-18.7287	-18.7867	-18.6101	-18.6067	-18.5794	-18.8174	-19.421	-19.0589	-18.9246	-18.9749	-18.9857	-19.0961	-19.2956	-19.1557	-19.1913	-18.7366	-19.2737	-18.4536	-18.2788	-18.8589	-18.1298	-18.8285	-18.6241	-18.5049	-18.6668	-18.569	-18.7415	-18.4956	-18.6349	-18.4868	-18.336	-18.7099	-18.7873	-18.5728	-18.9089
288	-18.6916	-18.6068	-18.1783	-18.7014	-18.6522	-18.6482	-18.5672	-19.1376	-19.0692	-18.7628	-19.0513	-18.9701	-18.876	-18.6581	-18.7856	-18.6193	-18.6132	-18.5759	-18.8262	-19.4329	-19.1116	-18.9337	-19.0109	-19.0026	-19.1416	-19.3153	-19.1907	-19.2335	-18.7672	-19.292	-18.4588	-18.2754	-18.8291	-18.1361	-18.8345	-18.6188	-18.4825	-18.6667	-18.5674	-18.7378	-18.5343	-18.6583	-18.5185	-18.3277	-18.797	-18.8624	-18.5711	-18.9881
289	-18.7407	-18.6125	-18.2438	-18.7386	-18.6545	-18.6873	-18.5911	-19.1674	-19.0928	-18.7579	-19.0561	-18.9194	-18.9224	-18.7262	-18.7854	-18.6349	-18.6201	-18.5817	-18.8318	-19.4357	-19.0982	-18.9257	-18.9742	-18.9831	-19.1399	-19.3018	-19.1925	-19.2174	-18.7922	-19.2859	-18.4609	-18.2851	-18.8632	-18.1333	-18.8371	-18.6108	-18.4576	-18.6671	-18.5624	-18.7301	-18.5426	-18.6722	-18.5429	-18.3261	-18.8434	-18.8871	-18.5822	-19.0324
[truncated: 204 more rows]

## Sheet: Figure 6b-Responsiveness
Data for Figure 6b: AFE profiles plotted using 15nt window. The free energy value is assigned to 8th nucleotide of the window. Gene responsiveness data of S. cerevisiae for is taken from Choi and Kim 2009 study. Top and bottom ten percentile expression variability values have been used to define genes with less and more responsive categories.
[truncated: 989 more rows]
